# Supplementary material for: Accelerated deprotonation with a hydroxy-silicon alkali solid for rechargeable zinc-air batteries
Source: Nat Commun. 2023 Nov 1;14:6968. doi: 10.1038/s41467-023-42728-y (PMC10618233; doi:10.1038/s41467-023-42728-y)
Supplement: Supplementary file 3 — Source Data [file 41467_2023_42728_MOESM3_ESM.zip]

Archive with 2 entries (2 files):
- Source Data-Manuscript.xlsx
- Source Data-Supporting Information.xlsx
