# Supplementary material for: Accelerated deprotonation with a hydroxy-silicon alkali solid for rechargeable zinc-air batteries
Source: Nat Commun. 2023 Nov 1;14:6968. doi: 10.1038/s41467-023-42728-y (PMC10618233; doi:10.1038/s41467-023-42728-y)
Supplement: Supplementary file 3 — Source Data [file 41467_2023_42728_MOESM3_ESM.zip › Source Data-Manuscript.xlsx]

## Sheet: Figure 1
	Fig. 1c
	BCS-PBCC
	2θ (°)	Original (intensity (a.u.))	Fitting (intensity (a.u.))
	20	541	606.675
	20.02	590	606.106
	20.04	598	605.545
	20.06	599	604.989
	20.08	642	604.441
	20.1	579	603.899
	20.12	624	603.364
	20.14	571	602.835
	20.16	580	602.312
	20.18	554	601.796
	20.2	606	601.287
	20.22	593	600.783
	20.24	605	600.287
	20.26	576	599.796
	20.28	577	599.311
	20.3	639	598.833
	20.32	599	598.361
	20.34	581	597.895
	20.36	567	597.435
	20.38	575	596.981
	20.4	582	596.533
	20.42	600	596.091
	20.44	572	595.655
	20.46	568	595.225
	20.48	563	594.801
	20.5	579	594.383
	20.52	596	593.97
	20.54	647	593.563
	20.56	674	593.162
	20.58	614	592.766
	20.6	620	592.376
	20.62	648	591.991
	20.64	614	591.613
	20.66	562	591.239
	20.68	580	590.871
	20.7	580	590.509
	20.72	627	590.152
	20.74	601	589.8
	20.76	592	589.454
	20.78	648	589.112
	20.8	554	588.777
	20.82	595	588.446
	20.84	604	588.121
	20.86	597	587.8
	20.88	556	587.485
	20.9	627	587.175
	20.92	580	586.87
	20.94	573	586.571
	20.96	552	586.28
	20.98	577	586.001
	21	581	585.746
	21.02	576	585.543
	21.04	592	585.435
	21.06	586	585.486
	21.08	590	585.769
	21.1	617	586.349
	21.12	604	587.268
	21.14	651	588.536
	21.16	598	590.14
	21.18	630	592.054
	21.2	592	594.252
	21.22	596	596.723
	21.24	610	599.471
	21.26	602	602.52
	21.28	592	605.911
	21.3	631	609.704
	21.32	633	613.98
	21.34	600	618.852
	21.36	578	624.477
	21.38	601	631.086
	21.4	598	639.049
	21.42	650	648.959
	21.44	632	661.738
	21.46	639	678.615
	21.48	678	700.681
	21.5	764	727.706
	21.52	684	756.558
	21.54	725	780.588
	21.56	740	791.608
	21.58	682	784.09
	21.6	694	758.502
	21.62	660	721.035
	21.64	644	680.286
	21.66	644	643.71
	21.68	626	615.686
	21.7	641	597.191
	21.72	592	586.667
	21.74	587	581.491
	21.76	600	579.262
	21.78	604	578.386
	21.8	607	578.035
	21.82	586	577.86
	21.84	586	577.736
	21.86	574	577.63
	21.88	576	577.53
	21.9	604	577.433
	21.92	605	577.34
	21.94	587	577.25
	21.96	565	577.164
	21.98	575	577.081
	22	610	577.002
	22.02	585	576.926
	22.04	604	576.853
	22.06	585	576.784
	22.08	588	576.718
	22.1	548	576.656
	22.12	579	576.596
	22.14	602	576.54
	22.16	586	576.487
	22.18	580	576.437
	22.2	571	576.39
	22.22	593	576.347
	22.24	576	576.307
	22.26	594	576.269
	22.28	609	576.235
	22.3	594	576.204
	22.32	572	576.175
	22.34	587	576.15
	22.36	581	576.128
	22.38	622	576.108
	22.4	608	576.092
	22.42	598	576.078
	22.44	576	576.068
	22.46	618	576.061
	22.48	600	576.056
	22.5	597	576.055
	22.52	576	576.057
	22.54	606	576.062
	22.56	554	576.07
	22.58	555	576.081
	22.6	628	576.097
	22.62	603	576.116
	22.64	597	576.139
	22.66	635	576.167
	22.68	613	576.2
	22.7	577	576.239
	22.72	633	576.285
	22.74	605	576.34
	22.76	628	576.405
	22.78	557	576.486
	22.8	607	576.592
	22.82	578	576.719
	22.84	614	576.864
	22.86	640	577.054
	22.88	651	577.312
	22.9	624	577.676
	22.92	655	578.211
	22.94	650	579.028
	22.96	623	580.302
	22.98	653	582.255
	23	615	585.178
	23.02	645	589.318
	23.04	593	594.817
	23.06	614	601.72
	23.08	598	610.023
	23.1	587	619.699
	23.12	625	630.739
	23.14	595	643.189
	23.16	623	657.179
	23.18	626	672.93
	23.2	602	690.768
	23.22	580	711.145
	23.24	640	734.683
	23.26	695	762.223
	23.28	715	794.913
	23.3	755	834.298
	23.32	774	882.396
	23.34	942	941.534
	23.36	1059	1013.56
	23.38	1193	1097.35
	23.4	1292	1183.74
	23.42	1288	1250.26
	23.44	1234	1266.96
	23.46	1148	1220.4
	23.48	1012	1127.42
	23.5	933	1014.26
	23.52	865	898.697
	23.54	764	795.651
	23.56	713	716.812
	23.58	613	663.95
	23.6	619	631.327
	23.62	597	611.898
	23.64	653	600.372
	23.66	618	593.441
	23.68	572	589.193
	23.7	646	586.542
	23.72	628	584.871
	23.74	613	583.828
	23.76	618	583.208
	23.78	586	582.887
	23.8	592	582.792
	23.82	573	582.874
	23.84	557	583.098
	23.86	594	583.439
	23.88	613	583.882
	23.9	567	584.416
	23.92	598	585.038
	23.94	586	585.749
	23.96	563	586.562
	23.98	587	587.494
	24	588	588.578
	24.02	652	589.867
	24.04	596	591.443
	24.06	603	593.417
	24.08	576	595.932
	24.1	564	599.073
	24.12	614	602.757
	24.14	594	606.568
	24.16	617	609.772
	24.18	555	611.522
	24.2	571	611.228
	24.22	578	608.854
	24.24	594	604.924
	24.26	602	600.27
	24.28	586	595.713
	24.3	598	591.856
	24.32	629	589.001
	24.34	594	587.164
	24.36	579	586.161
	24.38	588	585.727
	24.4	592	585.624
	24.42	602	585.687
	24.44	594	585.821
	24.46	590	585.983
	24.48	599	586.154
	24.5	585	586.329
	24.52	628	586.506
	24.54	593	586.684
	24.56	588	586.863
	24.58	587	587.043
	24.6	552	587.224
	24.62	606	587.405
	24.64	566	587.588
	24.66	578	587.771
	24.68	609	587.955
	24.7	591	588.14
	24.72	642	588.326
	24.74	554	588.513
	24.76	607	588.7
	24.78	599	588.889
	24.8	583	589.078
	24.82	604	589.268
	24.84	601	589.458
	24.86	626	589.65
	24.88	598	589.842
	24.9	616	590.034
	24.92	623	590.228
	24.94	607	590.422
	24.96	603	590.617
	24.98	601	590.812
	25	652	591.008
	25.02	610	591.205
	25.04	618	591.403
	25.06	576	591.601
	25.08	632	591.8
	25.1	580	591.999
	25.12	639	592.199
	25.14	584	592.399
	25.16	613	592.6
	25.18	601	592.802
	25.2	587	593.004
	25.22	619	593.207
	25.24	602	593.41
	25.26	602	593.614
	25.28	552	593.819
	25.3	595	594.024
	25.32	566	594.229
	25.34	587	594.436
	25.36	562	594.642
	25.38	607	594.85
	25.4	576	595.058
	25.42	603	595.267
	25.44	580	595.477
	25.46	578	595.688
	25.48	599	595.9
	25.5	589	596.113
	25.52	630	596.329
	25.54	607	596.548
	25.56	642	596.766
	25.58	593	596.986
	25.6	614	597.208
	25.62	610	597.434
	25.64	563	597.664
	25.66	589	597.901
	25.68	570	598.148
	25.7	558	598.409
	25.72	563	598.684
	25.74	633	598.986
	25.76	588	599.328
	25.78	611	599.733
	25.8	578	600.235
	25.82	620	600.884
	25.84	638	601.746
	25.86	617	602.887
	25.88	602	604.367
	25.9	646	606.224
	25.92	681	608.484
	25.94	684	611.167
	25.96	701	614.294
	25.98	694	617.898
	26	733	622.031
	26.02	721	626.774
	26.04	640	632.252
	26.06	643	638.634
	26.08	648	646.154
	26.1	647	655.11
	26.12	674	665.859
	26.14	605	678.753
	26.16	638	693.937
	26.18	642	710.874
	26.2	612	727.586
	26.22	604	740.142
	26.24	609	743.888
	26.26	634	736.793
	26.28	648	721.323
	26.3	655	701.667
	26.32	574	680.692
	26.34	593	660.534
	26.36	604	643.4
	26.38	653	630.586
	26.4	648	621.915
	26.42	638	616.406
	26.44	605	613.019
	26.46	599	610.97
	26.48	565	609.744
	26.5	573	609.025
	26.52	626	608.622
	26.54	592	608.42
	26.56	609	608.347
	26.58	589	608.36
	26.6	600	608.431
	26.62	647	608.541
	26.64	635	608.679
	26.66	595	608.836
	26.68	600	609.008
	26.7	639	609.19
	26.72	626	609.38
	26.74	625	609.575
	26.76	603	609.775
	26.78	636	609.977
	26.8	616	610.183
	26.82	579	610.39
	26.84	598	610.599
	26.86	583	610.808
	26.88	624	611.019
	26.9	600	611.229
	26.92	608	611.44
	26.94	700	611.649
	26.96	676	611.86
	26.98	679	612.074
	27	649	612.289
	27.02	663	612.505
	27.04	689	612.72
	27.06	658	612.936
	27.08	631	613.151
	27.1	624	613.365
	27.12	623	613.58
	27.14	623	613.795
	27.16	601	614.009
	27.18	602	614.223
	27.2	553	614.437
	27.22	613	614.651
	27.24	626	614.864
	27.26	616	615.077
	27.28	577	615.29
	27.3	576	615.503
	27.32	617	615.716
	27.34	622	615.928
	27.36	597	616.14
	27.38	605	616.352
	27.4	632	616.563
	27.42	583	616.775
	27.44	606	616.986
	27.46	580	617.196
	27.48	611	617.407
	27.5	586	617.617
	27.52	583	617.827
	27.54	643	618.037
	27.56	587	618.246
	27.58	628	618.455
	27.6	604	618.664
	27.62	593	618.872
	27.64	616	619.081
	27.66	581	619.288
	27.68	617	619.496
	27.7	609	619.703
	27.72	627	619.91
	27.74	589	620.117
	27.76	624	620.323
	27.78	589	620.529
	27.8	633	620.734
	27.82	607	620.939
	27.84	600	621.144
	27.86	619	621.349
	27.88	641	621.553
	27.9	612	621.757
	27.92	613	621.961
	27.94	598	622.164
	27.96	627	622.366
	27.98	646	622.569
	28	622	622.771
	28.02	637	622.973
	28.04	581	623.174
	28.06	658	623.375
	28.08	614	623.576
	28.1	593	623.776
	28.12	579	623.975
	28.14	616	624.175
	28.16	592	624.374
	28.18	607	624.572
	28.2	617	624.77
	28.22	579	624.968
	28.24	615	625.166
	28.26	592	625.363
	28.28	599	625.559
	28.3	632	625.755
	28.32	627	625.951
	28.34	643	626.147
	28.36	627	626.341
	28.38	604	626.536
	28.4	590	626.73
	28.42	600	626.924
	28.44	654	627.117
	28.46	598	627.31
	28.48	622	627.502
	28.5	599	627.694
	28.52	633	627.885
	28.54	627	628.076
	28.56	636	628.267
	28.58	604	628.457
	28.6	620	628.647
	28.62	639	628.836
	28.64	636	629.025
	28.66	589	629.213
	28.68	609	629.401
	28.7	646	629.589
	28.72	619	629.775
	28.74	625	629.962
	28.76	659	630.148
	28.78	600	630.334
	28.8	646	630.519
	28.82	709	630.703
	28.84	736	630.888
	28.86	755	631.071
	28.88	746	631.254
	28.9	685	631.437
	28.92	672	631.619
	28.94	689	631.801
	28.96	613	631.983
	28.98	643	632.163
	29	631	632.344
	29.02	600	632.524
	29.04	640	632.703
	29.06	645	632.882
	29.08	593	633.06
	29.1	607	633.238
	29.12	594	633.416
	29.14	619	633.592
	29.16	614	633.769
	29.18	601	633.945
	29.2	623	634.12
	29.22	585	634.295
	29.24	606	634.47
	29.26	661	634.644
	29.28	591	634.817
	29.3	622	634.99
	29.32	635	635.162
	29.34	618	635.334
	29.36	595	635.506
	29.38	671	635.676
	29.4	594	635.847
	29.42	624	636.017
	29.44	609	636.186
	29.46	624	636.355
	29.48	606	636.523
	29.5	595	636.691
	29.52	580	636.858
	29.54	634	637.025
	29.56	694	637.192
	29.58	622	637.357
	29.6	597	637.523
	29.62	601	637.689
	29.64	602	637.855
	29.66	594	638.026
	29.68	641	638.205
	29.7	615	638.407
	29.72	641	638.653
	29.74	628	638.983
	29.76	666	639.461
	29.78	626	640.173
	29.8	646	641.233
	29.82	636	642.769
	29.84	638	644.914
	29.86	602	647.796
	29.88	646	651.539
	29.9	654	656.261
	29.92	692	662.105
	29.94	699	669.267
	29.96	704	678.042
	29.98	694	688.859
	30	710	702.293
	30.02	702	718.994
	30.04	745	739.454
	30.06	804	763.597
	30.08	830	790.286
	30.1	802	816.978
	30.12	851	839.916
	30.14	897	854.99
	30.16	902	859.048
	30.18	849	850.995
	30.2	858	832.113
	30.22	841	805.483
	30.24	815	774.937
	30.26	781	744.132
	30.28	758	715.986
	30.3	712	692.428
	30.32	662	674.322
	30.34	687	661.575
	30.36	661	653.379
	30.38	652	648.586
	30.4	605	646.053
	30.42	654	644.866
	30.44	615	644.401
	30.46	667	644.285
	30.48	645	644.327
	30.5	592	644.433
	30.52	631	644.562
	30.54	620	644.701
	30.56	659	644.848
	30.58	584	645.006
	30.6	609	645.188
	30.62	625	645.42
	30.64	654	645.749
	30.66	615	646.251
	30.68	653	647.035
	30.7	616	648.251
	30.72	614	650.078
	30.74	617	652.713
	30.76	633	656.361
	30.78	682	661.225
	30.8	658	667.506
	30.82	675	675.445
	30.84	664	685.35
	30.86	675	697.662
	30.88	642	712.985
	30.9	704	732.104
	30.92	727	755.842
	30.94	743	784.732
	30.96	849	818.473
	30.98	839	855.331
	31	940	891.769
	31.02	1059	922.79
	31.04	1031	943.084
	31.06	1038	948.655
	31.08	973	938.159
	31.1	916	913.248
	31.12	874	877.846
	31.14	845	836.873
	31.16	812	795.064
	31.18	719	756.288
	31.2	644	723.209
	31.22	688	697.184
	31.24	679	678.322
	31.26	644	665.763
	31.28	636	658.101
	31.3	659	653.829
	31.32	639	651.667
	31.34	679	650.692
	31.36	631	650.325
	31.38	661	650.242
	31.4	641	650.284
	31.42	627	650.374
	31.44	651	650.482
	31.46	653	650.596
	31.48	634	650.712
	31.5	639	650.828
	31.52	611	650.943
	31.54	622	651.057
	31.56	619	651.172
	31.58	659	651.285
	31.6	689	651.399
	31.62	733	651.511
	31.64	768	651.623
	31.66	733	651.735
	31.68	681	651.846
	31.7	720	651.957
	31.72	687	652.067
	31.74	668	652.177
	31.76	696	652.287
	31.78	697	652.395
	31.8	682	652.505
	31.82	658	652.614
	31.84	650	652.724
	31.86	710	652.835
	31.88	730	652.947
	31.9	653	653.06
	31.92	652	653.175
	31.94	672	653.291
	31.96	684	653.41
	31.98	656	653.533
	32	655	653.662
	32.02	676	653.798
	32.04	611	653.951
	32.06	703	654.152
	32.08	674	654.326
	32.1	698	654.439
	32.12	686	654.552
	32.14	645	654.666
	32.16	656	654.781
	32.18	675	654.898
	32.2	665	655.017
	32.22	697	655.139
	32.24	687	655.266
	32.26	669	655.397
	32.28	672	655.535
	32.3	718	655.681
	32.32	675	655.837
	32.34	702	656.005
	32.36	679	656.191
	32.38	700	656.4
	32.4	674	656.645
	32.42	701	656.961
	32.44	633	657.391
	32.46	717	657.694
	32.48	661	658.01
	32.5	718	658.383
	32.52	694	658.837
	32.54	674	659.244
	32.56	675	659.695
	32.58	687	660.213
	32.6	677	660.818
	32.62	708	661.558
	32.64	687	662.489
	32.66	721	663.399
	32.68	734	664.442
	32.7	767	665.679
	32.72	696	667.161
	32.74	702	668.955
	32.76	714	671.152
	32.78	692	673.871
	32.8	731	677.28
	32.82	738	681.606
	32.84	745	687.171
	32.86	768	694.43
	32.88	768	704.034
	32.9	778	716.925
	32.92	761	734.458
	32.94	831	758.591
	32.96	849	792.078
	32.98	890	838.722
	33	935	903.759
	33.02	1006	994.513
	33.04	1123	1120.22
	33.06	1261	1289.12
	33.08	1491	1506.37
	33.1	1805	1777.05
	33.12	2288	2109.36
	33.14	2578	2513.52
	33.16	2927	2999.93
	33.18	3311	3578.95
	33.2	3753	4260.25
	33.22	4540	5048.59
	33.24	5550	5937.2
	33.26	6876	6905.63
	33.28	8281	7923.14
	33.3	9356	8865.54
	33.32	9271	9296.85
	33.34	8753	8751.68
	33.36	8047	7669.06
	33.38	7053	6785.02
	33.4	6111	6064.52
	33.42	5070	5113.06
	33.44	3778	3961.28
	33.46	2931	2990.17
	33.48	2211	2308.33
	33.5	1777	1830.58
	33.52	1403	1489.5
	33.54	1201	1248.68
	33.56	1104	1080.86
	33.58	985	964.378
	33.6	844	883.224
	33.62	867	826.169
	33.64	806	785.6
	33.66	789	756.38
	33.68	757	735.05
	33.7	788	719.27
	33.72	761	707.445
	33.74	705	698.474
	33.76	694	691.59
	33.78	715	686.247
	33.8	721	682.06
	33.82	727	678.746
	33.84	715	676.102
	33.86	693	673.974
	33.88	708	672.25
	33.9	697	670.843
	33.92	711	669.687
	33.94	741	668.731
	33.96	723	667.936
	33.98	721	667.269
	34	683	666.708
	34.02	690	666.232
	34.04	729	665.826
	34.06	672	665.476
	34.08	693	665.171
	34.1	689	664.903
	34.12	676	664.661
	34.14	708	664.437
	34.16	602	664.218
	34.18	682	663.971
	34.2	689	663.658
	34.22	672	663.451
	34.24	641	663.334
	34.26	628	663.335
	34.28	634	663.333
	34.3	651	663.319
	34.32	653	663.264
	34.34	731	663.243
	34.36	742	663.283
	34.38	671	663.322
	34.4	648	663.361
	34.42	677	663.401
	34.44	668	663.44
	34.46	653	663.479
	34.48	690	663.515
	34.5	644	663.549
	34.52	676	663.581
	34.54	680	663.608
	34.56	657	663.629
	34.58	613	663.636
	34.6	661	663.6
	34.62	644	663.599
	34.64	654	663.659
	34.66	633	663.721
	34.68	653	663.784
	34.7	668	663.847
	34.72	681	663.911
	34.74	641	663.977
	34.76	644	664.046
	34.78	670	664.118
	34.8	672	664.195
	34.82	691	664.277
	34.84	632	664.366
	34.86	648	664.464
	34.88	716	664.576
	34.9	699	664.703
	34.92	632	664.853
	34.94	643	665.033
	34.96	665	665.254
	34.98	686	665.533
	35	712	665.892
	35.02	661	666.362
	35.04	618	666.988
	35.06	653	667.83
	35.08	661	668.965
	35.1	633	670.486
	35.12	680	672.502
	35.14	630	675.125
	35.16	691	678.472
	35.18	677	682.663
	35.2	654	687.826
	35.22	656	694.093
	35.24	678	701.592
	35.26	663	710.405
	35.28	696	720.51
	35.3	656	731.655
	35.32	648	743.207
	35.34	679	754.028
	35.36	657	762.545
	35.38	680	767.179
	35.4	680	767.038
	35.42	680	762.382
	35.44	706	754.365
	35.46	713	744.298
	35.48	709	733.135
	35.5	684	721.56
	35.52	711	710.281
	35.54	628	700.045
	35.56	683	691.412
	35.58	678	684.59
	35.6	648	679.465
	35.62	652	675.743
	35.64	636	673.098
	35.66	614	671.242
	35.68	656	669.949
	35.7	634	669.056
	35.72	647	668.45
	35.74	694	668.054
	35.76	717	667.818
	35.78	648	667.708
	35.8	662	667.707
	35.82	644	667.802
	35.84	599	667.986
	35.86	665	668.251
	35.88	642	668.584
	35.9	694	668.96
	35.92	653	669.344
	35.94	632	669.693
	35.96	657	669.961
	35.98	651	670.111
	36	674	670.123
	36.02	652	669.999
	36.04	644	669.76
	36.06	651	669.439
	36.08	649	669.073
	36.1	642	668.697
	36.12	600	668.34
	36.14	653	668.024
	36.16	654	667.765
	36.18	661	667.567
	36.2	649	667.429
	36.22	660	667.344
	36.24	661	667.3
	36.26	672	667.287
	36.28	663	667.294
	36.3	660	667.312
	36.32	671	667.337
	36.34	661	667.367
	36.36	679	667.4
	36.38	616	667.435
	36.4	644	667.471
	36.42	688	667.507
	36.44	681	667.543
	36.46	681	667.579
	36.48	702	667.614
	36.5	741	667.65
	36.52	687	667.685
	36.54	694	667.721
	36.56	769	667.756
	36.58	731	667.791
	36.6	723	667.826
	36.62	714	667.861
	36.64	685	667.896
	36.66	679	667.93
	36.68	687	667.965
	36.7	675	667.999
	36.72	706	668.034
	36.74	669	668.068
	36.76	716	668.102
	36.78	671	668.136
	36.8	686	668.17
	36.82	618	668.203
	36.84	600	668.237
	36.86	646	668.271
	36.88	629	668.304
	36.9	672	668.338
	36.92	634	668.371
	36.94	688	668.404
	36.96	637	668.438
	36.98	648	668.471
	37	709	668.504
	37.02	713	668.537
	37.04	706	668.569
	37.06	742	668.602
	37.08	684	668.635
	37.1	687	668.667
	37.12	678	668.7
	37.14	686	668.732
	37.16	633	668.764
	37.18	675	668.797
	37.2	679	668.829
	37.22	633	668.861
	37.24	670	668.893
	37.26	633	668.925
	37.28	696	668.957
	37.3	652	668.989
	37.32	659	669.02
	37.34	662	669.052
	37.36	598	669.084
	37.38	663	669.115
	37.4	708	669.147
	37.42	684	669.178
	37.44	591	669.21
	37.46	658	669.241
	37.48	660	669.272
	37.5	629	669.304
	37.52	676	669.335
	37.54	652	669.366
	37.56	661	669.399
	37.58	633	669.432
	37.6	698	669.468
	37.62	725	669.51
	37.64	659	669.563
	37.66	641	669.637
	37.68	643	669.747
	37.7	665	669.92
	37.72	674	670.191
	37.74	652	670.613
	37.76	646	671.254
	37.78	683	672.205
	37.8	661	673.577
	37.82	627	675.503
	37.84	670	678.138
	37.86	654	681.651
	37.88	688	686.212
	37.9	657	691.955
	37.92	689	698.918
	37.94	717	706.984
	37.96	702	715.803
	37.98	758	724.774
	38	757	733.082
	38.02	771	739.828
	38.04	737	744.209
	38.06	750	745.7
	38.08	743	744.171
	38.1	757	739.888
	38.12	758	733.413
	38.14	761	725.465
	38.16	709	716.781
	38.18	735	708.027
	38.2	700	699.754
	38.22	703	692.375
	38.24	663	686.153
	38.26	649	681.199
	38.28	658	677.478
	38.3	669	674.848
	38.32	700	673.1
	38.34	660	672.01
	38.36	667	671.373
	38.38	649	671.029
	38.4	698	670.859
	38.42	633	670.788
	38.44	646	670.769
	38.46	627	670.778
	38.48	624	670.798
	38.5	658	670.824
	38.52	674	670.851
	38.54	633	670.881
	38.56	653	670.911
	38.58	615	670.941
	38.6	672	670.972
	38.62	635	671.002
	38.64	648	671.031
	38.66	662	671.062
	38.68	711	671.092
	38.7	636	671.122
	38.72	652	671.152
	38.74	686	671.182
	38.76	652	671.212
	38.78	706	671.242
	38.8	692	671.272
	38.82	665	671.302
	38.84	644	671.333
	38.86	716	671.363
	38.88	669	671.393
	38.9	650	671.423
	38.92	668	671.454
	38.94	646	671.484
	38.96	646	671.514
	38.98	687	671.545
	39	638	671.575
	39.02	685	671.605
	39.04	655	671.636
	39.06	648	671.666
	39.08	716	671.697
	39.1	667	671.727
	39.12	726	671.758
	39.14	732	671.788
	39.16	698	671.819
	39.18	654	671.85
	39.2	750	671.881
	39.22	711	671.913
	39.24	685	671.946
	39.26	720	671.981
	39.28	730	672.021
	39.3	739	672.068
	39.32	761	672.128
	39.34	627	672.209
	39.36	690	672.321
	39.38	681	672.48
	39.4	668	672.706
	39.42	643	673.025
	39.44	705	673.466
	39.46	696	674.066
	39.48	660	674.862
	39.5	635	675.889
	39.52	668	677.171
	39.54	643	678.709
	39.56	639	680.471
	39.58	657	682.376
	39.6	661	684.295
	39.62	650	686.063
	39.64	659	687.502
	39.66	667	688.457
	39.68	725	688.827
	39.7	682	688.588
	39.72	660	687.789
	39.74	639	686.535
	39.76	683	684.965
	39.78	685	683.219
	39.8	678	681.43
	39.82	679	679.709
	39.84	594	678.142
	39.86	680	676.792
	39.88	659	675.69
	39.9	692	674.841
	39.92	668	674.227
	39.94	645	673.814
	39.96	628	673.562
	39.98	617	673.441
	40	663	673.391
	40.02	688	673.372
	40.04	715	673.384
	40.06	654	673.415
	40.08	700	673.457
	40.1	690	673.507
	40.12	734	673.563
	40.14	687	673.623
	40.16	696	673.69
	40.18	617	673.763
	40.2	665	673.846
	40.22	681	673.944
	40.24	660	674.066
	40.26	615	674.169
	40.28	610	674.279
	40.3	646	674.401
	40.32	643	674.537
	40.34	686	674.691
	40.36	662	674.866
	40.38	691	675.066
	40.4	693	675.296
	40.42	675	675.565
	40.44	685	675.88
	40.46	685	676.255
	40.48	708	676.706
	40.5	703	677.255
	40.52	696	677.937
	40.54	653	678.792
	40.56	648	679.883
	40.58	685	681.292
	40.6	677	683.131
	40.62	665	685.551
	40.64	653	688.747
	40.66	665	692.973
	40.68	679	698.553
	40.7	717	705.895
	40.72	696	715.499
	40.74	704	727.97
	40.76	751	744.021
	40.78	739	764.487
	40.8	815	790.317
	40.82	850	822.581
	40.84	827	862.461
	40.86	902	911.232
	40.88	1043	970.217
	40.9	1172	1040.69
	40.92	1356	1123.63
	40.94	1541	1219.39
	40.96	1494	1326.83
	40.98	1563	1442.44
	41	1554	1559.28
	41.02	1543	1666.71
	41.04	1618	1751.64
	41.06	1724	1801.89
	41.08	1740	1810.59
	41.1	1714	1778.97
	41.12	1737	1715.11
	41.14	1667	1629.32
	41.16	1448	1529.92
	41.18	1423	1422.31
	41.2	1282	1310.83
	41.22	1221	1200.64
	41.24	1184	1097.57
	41.26	1125	1006.63
	41.28	1016	930.5
	41.3	901	869.508
	41.32	834	822.202
	41.34	799	786.306
	41.36	752	759.421
	41.38	770	739.409
	41.4	748	724.528
	41.42	721	713.437
	41.44	721	705.128
	41.46	680	698.864
	41.48	664	694.108
	41.5	731	690.47
	41.52	729	687.665
	41.54	658	685.487
	41.56	672	683.784
	41.58	667	682.442
	41.6	651	681.38
	41.62	678	680.533
	41.64	647	679.855
	41.66	690	679.311
	41.68	714	678.874
	41.7	701	678.521
	41.72	657	678.233
	41.74	684	677.999
	41.76	702	677.81
	41.78	706	677.658
	41.8	637	677.536
	41.82	693	677.439
	41.84	638	677.362
	41.86	699	677.303
	41.88	662	677.259
	41.9	651	677.228
	41.92	723	677.208
	41.94	678	677.199
	41.96	700	677.197
	41.98	662	677.2
	42	670	677.209
	42.02	690	677.222
	42.04	723	677.24
	42.06	702	677.261
	42.08	714	677.286
	42.1	671	677.313
	42.12	692	677.34
	42.14	707	677.357
	42.16	702	677.387
	42.18	644	677.429
	42.2	688	677.49
	42.22	682	677.578
	42.24	669	677.675
	42.26	677	677.785
	42.28	648	677.91
	42.3	627	678.055
	42.32	704	678.223
	42.34	685	678.424
	42.36	689	678.665
	42.38	698	678.96
	42.4	685	679.324
	42.42	711	679.78
	42.44	687	680.358
	42.46	723	681.099
	42.48	658	682.056
	42.5	707	683.302
	42.52	688	684.929
	42.54	719	687.056
	42.56	677	689.826
	42.58	668	693.406
	42.6	693	697.974
	42.62	723	703.711
	42.64	784	710.773
	42.66	718	719.259
	42.68	769	729.172
	42.7	774	740.35
	42.72	807	752.387
	42.74	708	764.564
	42.76	783	775.833
	42.78	738	784.953
	42.8	810	790.779
	42.82	704	792.64
	42.84	740	790.582
	42.86	723	785.281
	42.88	765	777.67
	42.9	767	768.55
	42.92	725	758.463
	42.94	773	747.807
	42.96	805	737.026
	42.98	795	726.655
	43	805	717.21
	43.02	758	709.049
	43.04	787	702.313
	43.06	751	696.951
	43.08	790	692.794
	43.1	792	689.629
	43.12	804	687.244
	43.14	730	685.459
	43.16	700	684.125
	43.18	716	683.129
	43.2	633	682.384
	43.22	695	681.826
	43.24	669	681.407
	43.26	658	681.095
	43.28	688	680.862
	43.3	672	680.693
	43.32	638	680.575
	43.34	683	680.502
	43.36	726	680.476
	43.38	669	680.503
	43.4	713	680.599
	43.42	727	680.796
	43.44	719	681.14
	43.46	703	681.699
	43.48	707	682.567
	43.5	664	683.865
	43.52	698	685.741
	43.54	693	688.36
	43.56	719	691.894
	43.58	714	696.489
	43.6	740	702.23
	43.62	723	709.099
	43.64	741	716.927
	43.66	804	725.366
	43.68	779	733.899
	43.7	813	741.882
	43.72	796	748.632
	43.74	805	753.54
	43.76	770	756.177
	43.78	814	756.365
	43.8	742	754.186
	43.82	766	749.944
	43.84	793	744.086
	43.86	780	737.119
	43.88	731	729.545
	43.9	765	721.82
	43.92	707	714.333
	43.94	736	707.403
	43.96	741	701.266
	43.98	711	696.068
	44	716	691.862
	44.02	712	688.612
	44.04	694	686.22
	44.06	660	684.544
	44.08	694	683.429
	44.1	708	682.728
	44.12	718	682.314
	44.14	676	682.089
	44.16	734	681.984
	44.18	670	681.949
	44.2	653	681.955
	44.22	713	681.984
	44.24	672	682.025
	44.26	650	682.071
	44.28	686	682.12
	44.3	699	682.171
	44.32	704	682.223
	44.34	668	682.275
	44.36	699	682.327
	44.38	726	682.379
	44.4	647	682.432
	44.42	668	682.484
	44.44	634	682.537
	44.46	681	682.589
	44.48	690	682.642
	44.5	694	682.695
	44.52	700	682.747
	44.54	697	682.8
	44.56	665	682.853
	44.58	676	682.906
	44.6	684	682.96
	44.62	707	683.013
	44.64	691	683.066
	44.66	695	683.119
	44.68	679	683.173
	44.7	644	683.226
	44.72	700	683.28
	44.74	695	683.334
	44.76	712	683.387
	44.78	679	683.441
	44.8	652	683.495
	44.82	683	683.549
	44.84	646	683.603
	44.86	707	683.657
	44.88	634	683.712
	44.9	661	683.766
	44.92	656	683.82
	44.94	666	683.875
	44.96	669	683.929
	44.98	638	683.984
	45	686	684.038
	45.02	681	684.093
	45.04	715	684.148
	45.06	661	684.203
	45.08	706	684.258
	45.1	697	684.312
	45.12	680	684.368
	45.14	660	684.423
	45.16	692	684.478
	45.18	687	684.533
	45.2	700	684.588
	45.22	697	684.644
	45.24	647	684.699
	45.26	637	684.755
	45.28	680	684.81
	45.3	666	684.866
	45.32	678	684.922
	45.34	723	684.978
	45.36	669	685.034
	45.38	675	685.089
	45.4	702	685.146
	45.42	656	685.202
	45.44	714	685.258
	45.46	646	685.314
	45.48	681	685.37
	45.5	636	685.426
	45.52	652	685.483
	45.54	676	685.539
	45.56	689	685.596
	45.58	614	685.652
	45.6	706	685.709
	45.62	658	685.765
	45.64	696	685.822
	45.66	668	685.879
	45.68	686	685.936
	45.7	693	685.993
	45.72	709	686.049
	45.74	674	686.107
	45.76	709	686.164
	45.78	667	686.221
	45.8	692	686.278
	45.82	705	686.335
	45.84	726	686.392
	45.86	693	686.45
	45.88	704	686.507
	45.9	675	686.565
	45.92	672	686.622
	45.94	694	686.679
	45.96	612	686.737
	45.98	649	686.795
	46	679	686.852
	46.02	704	686.91
	46.04	656	686.968
	46.06	752	687.026
	46.08	697	687.084
	46.1	681	687.141
	46.12	682	687.199
	46.14	708	687.257
	46.16	676	687.315
	46.18	641	687.374
	46.2	676	687.432
	46.22	675	687.49
	46.24	705	687.548
	46.26	651	687.606
	46.28	675	687.665
	46.3	697	687.723
	46.32	685	687.782
	46.34	666	687.841
	46.36	743	687.903
	46.38	670	687.966
	46.4	688	688.032
	46.42	690	688.103
	46.44	700	688.18
	46.46	676	688.268
	46.48	684	688.388
	46.5	689	688.503
	46.52	674	688.59
	46.54	682	688.669
	46.56	634	688.749
	46.58	700	688.831
	46.6	734	688.915
	46.62	744	689.003
	46.64	687	689.095
	46.66	652	689.192
	46.68	732	689.295
	46.7	727	689.406
	46.72	704	689.527
	46.74	675	689.66
	46.76	719	689.813
	46.78	678	690.006
	46.8	719	690.204
	46.82	731	690.386
	46.84	730	690.571
	46.86	665	690.772
	46.88	690	690.993
	46.9	676	691.237
	46.92	697	691.507
	46.94	678	691.808
	46.96	693	692.146
	46.98	729	692.526
	47	685	692.958
	47.02	702	693.451
	47.04	737	694.015
	47.06	703	694.667
	47.08	693	695.422
	47.1	709	696.303
	47.12	717	697.338
	47.14	713	698.558
	47.16	727	700.008
	47.18	754	701.739
	47.2	719	703.82
	47.22	740	706.336
	47.24	715	709.398
	47.26	702	713.147
	47.28	748	717.767
	47.3	738	723.496
	47.32	748	730.646
	47.34	746	739.625
	47.36	745	750.966
	47.38	750	765.368
	47.4	732	783.748
	47.42	782	807.287
	47.44	797	837.521
	47.46	853	876.372
	47.48	921	926.216
	47.5	906	989.871
	47.52	1008	1070.52
	47.54	1010	1171.48
	47.56	1179	1295.83
	47.58	1410	1445.76
	47.6	1503	1621.75
	47.62	1853	1821.64
	47.64	2156	2039.42
	47.66	2524	2264.55
	47.68	2737	2481.9
	47.7	2816	2673.2
	47.72	2891	2820.19
	47.74	2935	2908.94
	47.76	2972	2933.61
	47.78	2966	2897.56
	47.8	3019	2811.01
	47.82	2896	2686.53
	47.84	2688	2535.04
	47.86	2359	2364.46
	47.88	2146	2180.76
	47.9	1888	1990.11
	47.92	1766	1799.88
	47.94	1519	1617.99
	47.96	1390	1451.54
	47.98	1261	1305.37
	48	1136	1181.51
	48.02	980	1079.58
	48.04	954	997.546
	48.06	875	932.579
	48.08	827	881.673
	48.1	787	842.036
	48.12	791	811.243
	48.14	739	787.325
	48.16	715	768.708
	48.18	730	754.168
	48.2	718	742.761
	48.22	691	733.768
	48.24	709	726.64
	48.26	734	720.959
	48.28	760	716.406
	48.3	758	712.737
	48.32	682	709.768
	48.34	714	707.351
	48.36	703	705.374
	48.38	709	703.751
	48.4	711	702.414
	48.42	698	701.31
	48.44	715	700.395
	48.46	671	699.636
	48.48	748	699.005
	48.5	698	698.481
	48.52	740	698.046
	48.54	737	697.685
	48.56	738	697.388
	48.58	741	697.144
	48.6	767	696.946
	48.62	777	696.788
	48.64	759	696.666
	48.66	754	696.575
	48.68	734	696.513
	48.7	758	696.478
	48.72	738	696.468
	48.74	714	696.484
	48.76	742	696.526
	48.78	747	696.595
	48.8	723	696.695
	48.82	688	696.829
	48.84	733	697.001
	48.86	723	697.219
	48.88	747	697.494
	48.9	747	697.838
	48.92	738	698.27
	48.94	711	698.812
	48.96	727	699.49
	48.98	715	700.337
	49	723	701.476
	49.02	719	702.939
	49.04	665	704.893
	49.06	692	707.416
	49.08	732	710.644
	49.1	697	714.731
	49.12	719	719.837
	49.14	652	726.103
	49.16	736	733.613
	49.18	691	742.35
	49.2	702	752.153
	49.22	701	762.668
	49.24	734	773.336
	49.26	717	783.418
	49.28	755	792.102
	49.3	729	798.64
	49.32	696	802.532
	49.34	735	803.628
	49.36	683	802.123
	49.38	749	798.428
	49.4	740	793.007
	49.42	714	786.263
	49.44	748	778.514
	49.46	727	770.061
	49.48	696	761.236
	49.5	727	752.428
	49.52	684	744.038
	49.54	700	736.426
	49.56	718	729.857
	49.58	709	724.496
	49.6	699	720.409
	49.62	700	717.586
	49.64	703	715.965
	49.66	700	715.438
	49.68	735	715.859
	49.7	715	717.046
	49.72	641	718.779
	49.74	684	720.818
	49.76	690	722.906
	49.78	749	724.8
	49.8	693	726.289
	49.82	696	727.215
	49.84	737	727.49
	49.86	694	727.094
	49.88	682	726.07
	49.9	710	724.505
	49.92	728	722.516
	49.94	713	720.224
	49.96	700	717.754
	49.98	708	715.217
	50	693	712.714
	50.02	694	710.332
	50.04	707	708.142
	50.06	670	706.198
	50.08	682	704.533
	50.1	648	703.16
	50.12	664	702.069
	50.14	708	701.238
	50.16	746	700.632
	50.18	643	700.21
	50.2	670	699.933
	50.22	702	699.763
	50.24	682	699.672
	50.26	675	699.633
	50.28	693	699.63
	50.3	687	699.65
	50.32	671	699.683
	50.34	697	699.726
	50.36	686	699.773
	50.38	677	699.823
	50.4	679	699.875
	50.42	710	699.928
	50.44	675	699.982
	50.46	709	700.036
	50.48	723	700.09
	50.5	711	700.144
	50.52	681	700.198
	50.54	672	700.252
	50.56	660	700.305
	50.58	710	700.357
	50.6	689	700.41
	50.62	655	700.463
	50.64	681	700.517
	50.66	686	700.572
	50.68	677	700.628
	50.7	678	700.683
	50.72	726	700.739
	50.74	722	700.794
	50.76	696	700.849
	50.78	663	700.905
	50.8	668	700.96
	50.82	749	701.015
	50.84	708	701.07
	50.86	678	701.125
	50.88	722	701.18
	50.9	695	701.235
	50.92	777	701.289
	50.94	669	701.344
	50.96	687	701.399
	50.98	678	701.453
	51	694	701.508
	51.02	728	701.562
	51.04	703	701.617
	51.06	672	701.671
	51.08	683	701.725
	51.1	720	701.779
	51.12	692	701.833
	51.14	683	701.888
	51.16	704	701.942
	51.18	709	701.995
	51.2	729	702.049
	51.22	709	702.103
	51.24	703	702.156
	51.26	694	702.21
	51.28	690	702.264
	51.3	699	702.317
	51.32	709	702.37
	51.34	683	702.424
	51.36	677	702.477
	51.38	658	702.53
	51.4	661	702.583
	51.42	651	702.636
	51.44	666	702.689
	51.46	657	702.742
	51.48	674	702.795
	51.5	723	702.847
	51.52	643	702.9
	51.54	705	702.952
	51.56	700	703.005
	51.58	683	703.058
	51.6	663	703.11
	51.62	685	703.163
	51.64	680	703.216
	51.66	712	703.27
	51.68	691	703.326
	51.7	670	703.385
	51.72	710	703.449
	51.74	659	703.521
	51.76	683	703.608
	51.78	716	703.715
	51.8	697	703.856
	51.82	720	704.046
	51.84	708	704.305
	51.86	648	704.661
	51.88	651	705.145
	51.9	715	705.792
	51.92	708	706.638
	51.94	714	707.714
	51.96	729	709.039
	51.98	708	710.615
	52	718	712.42
	52.02	778	714.4
	52.04	733	716.475
	52.06	756	718.538
	52.08	773	720.469
	52.1	694	722.148
	52.12	706	723.467
	52.14	716	724.351
	52.16	710	724.756
	52.18	693	724.682
	52.2	700	724.162
	52.22	720	723.256
	52.24	779	722.037
	52.26	696	720.588
	52.28	680	718.987
	52.3	700	717.307
	52.32	741	715.617
	52.34	678	713.976
	52.36	736	712.435
	52.38	773	711.036
	52.4	729	709.806
	52.42	719	708.758
	52.44	705	707.898
	52.46	749	707.219
	52.48	710	706.704
	52.5	694	706.331
	52.52	702	706.075
	52.54	696	705.911
	52.56	710	705.816
	52.58	688	705.772
	52.6	707	705.763
	52.62	706	705.779
	52.64	699	705.811
	52.66	672	705.854
	52.68	694	705.906
	52.7	719	705.966
	52.72	766	706.029
	52.74	746	706.09
	52.76	712	706.152
	52.78	693	706.215
	52.8	728	706.279
	52.82	753	706.344
	52.84	706	706.409
	52.86	730	706.476
	52.88	780	706.543
	52.9	755	706.612
	52.92	750	706.683
	52.94	721	706.757
	52.96	701	706.835
	52.98	718	706.917
	53	730	707.004
	53.02	736	707.099
	53.04	784	707.201
	53.06	685	707.313
	53.08	715	707.437
	53.1	747	707.574
	53.12	665	707.728
	53.14	733	707.901
	53.16	721	708.099
	53.18	712	708.324
	53.2	749	708.585
	53.22	735	708.887
	53.24	691	709.24
	53.26	687	709.656
	53.28	765	710.15
	53.3	712	710.74
	53.32	738	711.45
	53.34	723	712.31
	53.36	757	713.356
	53.38	696	714.639
	53.4	745	716.219
	53.42	703	718.174
	53.44	726	720.604
	53.46	686	723.63
	53.48	756	727.407
	53.5	774	732.121
	53.52	750	737.992
	53.54	752	745.272
	53.56	804	754.234
	53.58	780	765.146
	53.6	825	778.235
	53.62	806	793.632
	53.64	854	811.288
	53.66	863	830.899
	53.68	917	851.833
	53.7	911	873.102
	53.72	865	893.407
	53.74	928	911.283
	53.76	945	925.348
	53.78	974	934.581
	53.8	980	938.528
	53.82	968	937.375
	53.84	1031	931.802
	53.86	1010	922.719
	53.88	1002	910.989
	53.9	971	897.269
	53.92	977	882.016
	53.94	874	865.596
	53.96	876	848.427
	53.98	874	831.032
	54	811	814.012
	54.02	775	797.949
	54.04	821	783.307
	54.06	761	770.378
	54.08	755	759.27
	54.1	734	749.946
	54.12	773	742.264
	54.14	764	736.036
	54.16	732	731.063
	54.18	732	727.16
	54.2	685	724.171
	54.22	743	721.982
	54.24	714	720.514
	54.26	761	719.73
	54.28	712	719.625
	54.3	721	720.219
	54.32	738	721.544
	54.34	710	723.631
	54.36	698	726.492
	54.38	731	730.101
	54.4	742	734.377
	54.42	728	739.173
	54.44	747	744.28
	54.46	703	749.431
	54.48	771	754.324
	54.5	767	758.656
	54.52	782	762.154
	54.54	770	764.611
	54.56	741	765.9
	54.58	769	765.991
	54.6	786	764.938
	54.62	785	762.862
	54.64	814	759.932
	54.66	806	756.338
	54.68	758	752.274
	54.7	788	747.928
	54.72	819	743.477
	54.74	765	739.086
	54.76	772	734.911
	54.78	725	731.09
	54.8	756	727.75
	54.82	756	724.998
	54.84	765	722.92
	54.86	728	721.573
	54.88	725	720.99
	54.9	771	721.174
	54.92	753	722.101
	54.94	728	723.715
	54.96	694	725.933
	54.98	763	728.639
	55	743	731.692
	55.02	761	734.932
	55.04	757	738.186
	55.06	752	741.289
	55.08	751	744.088
	55.1	799	746.461
	55.12	755	748.316
	55.14	746	749.591
	55.16	783	750.25
	55.18	814	750.286
	55.2	752	749.704
	55.22	760	748.533
	55.24	770	746.828
	55.26	738	744.666
	55.28	805	742.153
	55.3	841	739.411
	55.32	740	736.562
	55.34	740	733.712
	55.36	701	730.943
	55.38	771	728.315
	55.4	744	725.866
	55.42	723	723.626
	55.44	769	721.614
	55.46	713	719.844
	55.48	703	718.32
	55.5	754	717.037
	55.52	707	715.981
	55.54	723	715.127
	55.56	719	714.449
	55.58	722	713.917
	55.6	722	713.506
	55.62	690	713.19
	55.64	717	712.949
	55.66	664	712.767
	55.68	738	712.63
	55.7	678	712.529
	55.72	719	712.455
	55.74	618	712.403
	55.76	716	712.367
	55.78	697	712.344
	55.8	721	712.331
	55.82	727	712.327
	55.84	669	712.33
	55.86	715	712.337
	55.88	730	712.349
	55.9	718	712.364
	55.92	721	712.382
	55.94	708	712.402
	55.96	692	712.424
	55.98	693	712.447
	56	665	712.471
	56.02	702	712.497
	56.04	704	712.524
	56.06	696	712.551
	56.08	694	712.578
	56.1	720	712.606
	56.12	719	712.635
	56.14	705	712.664
	56.16	670	712.693
	56.18	679	712.722
	56.2	733	712.751
	56.22	738	712.781
	56.24	739	712.811
	56.26	700	712.841
	56.28	742	712.871
	56.3	737	712.902
	56.32	730	712.933
	56.34	655	712.964
	56.36	682	712.995
	56.38	665	713.027
	56.4	725	713.06
	56.42	728	713.093
	56.44	737	713.127
	56.46	727	713.161
	56.48	767	713.196
	56.5	695	713.231
	56.52	685	713.266
	56.54	685	713.3
	56.56	741	713.334
	56.58	737	713.367
	56.6	697	713.398
	56.62	712	713.429
	56.64	670	713.458
	56.66	694	713.486
	56.68	733	713.513
	56.7	688	713.539
	56.72	723	713.564
	56.74	713	713.589
	56.76	738	713.614
	56.78	736	713.638
	56.8	688	713.662
	56.82	723	713.687
	56.84	699	713.711
	56.86	749	713.735
	56.88	701	713.76
	56.9	668	713.785
	56.92	708	713.811
	56.94	708	713.836
	56.96	680	713.862
	56.98	681	713.889
	57	698	713.916
	57.02	698	713.943
	57.04	705	713.97
	57.06	713	713.997
	57.08	704	714.024
	57.1	696	714.051
	57.12	732	714.078
	57.14	759	714.106
	57.16	708	714.133
	57.18	714	714.16
	57.2	678	714.187
	57.22	705	714.214
	57.24	687	714.241
	57.26	742	714.268
	57.28	667	714.294
	57.3	718	714.321
	57.32	760	714.348
	57.34	706	714.374
	57.36	723	714.401
	57.38	747	714.427
	57.4	689	714.453
	57.42	683	714.48
	57.44	737	714.506
	57.46	709	714.532
	57.48	731	714.558
	57.5	689	714.584
	57.52	741	714.61
	57.54	711	714.635
	57.56	708	714.661
	57.58	699	714.687
	57.6	709	714.712
	57.62	711	714.738
	57.64	697	714.763
	57.66	711	714.789
	57.68	709	714.814
	57.7	754	714.839
	57.72	739	714.864
	57.74	726	714.89
	57.76	681	714.916
	57.78	703	714.946
	57.8	691	714.981
	57.82	701	715.024
	57.84	718	715.09
	57.86	735	715.197
	57.88	747	715.258
	57.9	725	715.298
	57.92	737	715.337
	57.94	733	715.378
	57.96	744	715.419
	57.98	709	715.463
	58	739	715.508
	58.02	709	715.555
	58.04	753	715.604
	58.06	777	715.655
	58.08	790	715.708
	58.1	751	715.765
	58.12	691	715.827
	58.14	675	715.897
	58.16	728	715.977
	58.18	667	716.075
	58.2	689	716.213
	58.22	704	716.359
	58.24	753	716.47
	58.26	745	716.58
	58.28	734	716.7
	58.3	747	716.83
	58.32	752	716.972
	58.34	722	717.127
	58.36	777	717.298
	58.38	739	717.486
	58.4	680	717.693
	58.42	747	717.922
	58.44	716	718.178
	58.46	733	718.462
	58.48	715	718.78
	58.5	751	719.136
	58.52	703	719.538
	58.54	738	719.99
	58.56	702	720.502
	58.58	713	721.084
	58.6	720	721.747
	58.62	707	722.504
	58.64	704	723.372
	58.66	779	724.371
	58.68	712	725.524
	58.7	732	726.859
	58.72	707	728.41
	58.74	728	730.219
	58.76	735	732.336
	58.78	758	734.822
	58.8	734	737.753
	58.82	682	741.222
	58.84	734	745.343
	58.86	716	750.254
	58.88	743	756.131
	58.9	778	763.191
	58.92	780	771.701
	58.94	809	782
	58.96	820	794.506
	58.98	831	809.739
	59	872	828.345
	59.02	858	851.124
	59.04	946	879.054
	59.06	1024	913.319
	59.08	1002	955.336
	59.1	1114	1006.74
	59.12	1264	1069.43
	59.14	1424	1145.41
	59.16	1570	1236.73
	59.18	1755	1345.24
	59.2	1873	1472.24
	59.22	1953	1618.09
	59.24	2088	1781.62
	59.26	2120	1959.6
	59.28	2150	2146.48
	59.3	2201	2334.18
	59.32	2293	2512.66
	59.34	2456	2671.03
	59.36	2563	2799.13
	59.38	2658	2889.29
	59.4	2633	2937.7
	59.42	2799	2944.83
	59.44	2850	2914.79
	59.46	2925	2853.78
	59.48	3016	2768.38
	59.5	2849	2664.09
	59.52	2679	2544.9
	59.54	2414	2413.56
	59.56	2170	2272.42
	59.58	2001	2124.23
	59.6	1961	1972.57
	59.62	1874	1821.61
	59.64	1805	1675.74
	59.66	1630	1538.87
	59.68	1497	1413.91
	59.7	1300	1302.62
	59.72	1319	1205.61
	59.74	1123	1122.53
	59.76	992	1052.42
	59.78	956	993.903
	59.8	894	945.478
	59.82	900	905.646
	59.84	852	873.011
	59.86	827	846.329
	59.88	814	824.53
	59.9	801	806.712
	59.92	708	792.13
[truncated: 1,004 more rows]

## Sheet: Figure 2
	Fig.2a															Fig. 2b											Fig. 2c				Fig. 2d				Fig. 2e
	LSV															Tafel											Mass Activity & Specific Activity				Scan Rate (mV s-1)	Current Density (mA cm-2)	Current Density (mA cm-2)			TOF (s-1)
	X (V vs. RHE)	Y (mA cm-2)		X (V vs. RHE)	Y (mA cm-2)		X (V vs. RHE)	Y (mA cm-2)		X (V vs. RHE)	Y (mA cm-2)		X (V vs. RHE)	Y (mA cm-2)		log (|J| (mA cm-2))	E vs. RHE (V)	log (|J| (mA cm-2))	E vs. RHE (V)	log (|J| (mA cm-2))	E vs. RHE (V)	log (|J| (mA cm-2))	E vs. RHE (V)	log (|J| (mA cm-2))	E vs. RHE (V)			Mass Activity (A g-1 Catalyst)	Specific Activity (mA cm-2 BET)			BCS-PBCC	PBCC		PBCCS0.05	4.07436
	BCS0.01-PBCC			BCS0.025-PBCC			BCS0.05-PBCC			BCS0.2-PBCC			PBCC			BCS0.01-PBCC		BCS0.025-PBCC		BCS0.05-PBCC		BCS0.2-PBCC		PBCC			PBCCS-0.01	44.3836	2.21918		10	0.12557	0.05484		PBCCS0.2	2.10105
	1.04221	0.17802		1.0523	0.34078		1.05241	-0.15259		1.06226	-0.02774		0.96444	-0.19558		0.50082	1.51737	0.50815	1.5201	0.2276	1.46016	0.24353	1.57719	0.36274	1.60897		PBCCS-0.025	58.2396	2.91198		20	0.2189	0.09148		PBCC	1.41662
	1.04468	0.16022		1.05465	0.32467		1.05483	-0.16091		1.06465	-0.03607		0.96688	-0.14216		0.52528	1.51981	0.53686	1.52255	0.25805	1.46251	0.27111	1.57948	0.38169	1.61141		PBCCS-0.05	154.441	7.72207		30	0.33351	0.13417
	1.04703	0.15004		1.05712	0.33223		1.05723	-0.15536		1.06703	-0.03329		0.96932	-0.11189		0.54963	1.52225	0.56584	1.52493	0.28858	1.46486	0.29874	1.5818	0.40046	1.61386		PBCCS-0.2	8.5753	0.42877		40	0.45023	0.17693
	1.0495	0.13987		1.05953	0.3455		1.05973	-0.14981		1.06962	-0.03329		0.97177	-0.09191		0.57354	1.52469	0.59379	1.52737	0.31912	1.46717	0.32642	1.58414	0.41881	1.6163		PBCC	14.2335	0.71167		50	0.56516	0.21511
	1.05198	0.24211		1.06198	0.34985		1.06198	-0.02774		1.07195	0.07102		0.97421	-0.07729		0.59668	1.52713	0.62206	1.52987	0.35056	1.46948	0.3541	1.58641	0.43698	1.61874						60	0.68713	0.25141
	1.05442	0.23422		1.06439	0.35199		1.06447	-0.02247		1.07436	0.06991		0.97665	-0.06635		0.62021	1.52958	0.64989	1.53228	0.38162	1.4718	0.38057	1.58871	0.45505	1.62118
	1.05689	0.22761		1.06683	0.35159		1.06685	-0.01665		1.07674	0.06964		0.97909	-0.05731		0.64241	1.53202	0.67721	1.53469	0.4129	1.47403	0.40557	1.59095	0.47278	1.62362
	1.05918	0.22202		1.06933	0.34977		1.06922	-0.01165		1.07922	0.0688		0.98153	-0.05026		0.66448	1.53449	0.70466	1.53716	0.44449	1.47643	0.43172	1.59324	0.4903	1.62606
	1.06171	0.2154		1.07171	0.34705		1.07169	-0.00666		1.08163	0.06853		0.98397	-0.04409		0.68617	1.53687	0.73109	1.53954	0.47579	1.4786	0.45873	1.59549	0.5076	1.6285
	1.06415	0.22118		1.07409	0.34367		1.0742	0.00949		1.084	0.0796		0.98641	-0.03887		0.7077	1.53934	0.75736	1.54199	0.50725	1.48082	0.48506	1.59843	0.52469	1.63095
	1.06653	0.21596		1.07656	0.33991		1.07652	0.01351		1.0865	0.07962		0.98886	-0.03429		0.72883	1.54178	0.7834	1.54452	0.53814	1.48307	0.51142	1.60082	0.54156	1.63339
	1.069	0.21098		1.07897	0.33593		1.07898	0.01764		1.08894	0.07901		0.9913	-0.03037		0.74937	1.54416	0.80935	1.54684	0.56935	1.48524	0.53756	1.60301	0.5578	1.63583
	1.07138	0.2066		1.08148	0.33184		1.08151	0.0215		1.09138	0.07912		0.99374	-0.02698		0.76954	1.5466	0.8348	1.54928	0.60048	1.48749	0.5638	1.60532	0.57405	1.63827
	1.07386	0.20172		1.08389	0.32764		1.08383	0.02494		1.09389	0.07879		0.99618	-0.02398		0.78918	1.54905	0.86006	1.55169	0.63136	1.48964	0.58944	1.60774	0.59029	1.64071
	1.07611	0.19857		1.0856	0.32347		1.08627	0.02935		1.09633	0.08073		0.99862	-0.02138		0.80849	1.55152	0.88494	1.55416	0.66219	1.49177	0.61483	1.61	0.60613	1.64315
	1.07874	0.1944		1.08865	0.31931		1.08864	0.03254		1.09868	0.0809		1.00106	-0.01877		0.8273	1.55393	0.90916	1.55654	0.69265	1.49468	0.63994	1.61164	0.6216	1.64559
	1.08112	0.19002		1.09112	0.31647		1.09117	0.03571		1.10115	0.08068		1.0035	-0.01664		0.84565	1.5564	0.933	1.55898	0.72281	1.49685	0.66274	1.61451	0.63705	1.64804
	1.08362	0.1859		1.0935	0.31405		1.09355	0.03876		1.10353	0.08101		1.00595	-0.01453		0.86355	1.55878	0.95657	1.5614			0.68719	1.61675	0.6518	1.65048
	1.08603	0.18232		1.09597	0.31209		1.09602	0.04142		1.106	0.08159		1.00839	-0.01263		0.88148	1.56122	0.97975	1.56384			0.71174	1.61897	0.66687	1.65292
	1.0885	0.17876		1.09844	0.31037		1.09824	0.04475		1.10829	0.08134		1.01083	-0.01109		0.89924	1.5636	1.00273	1.56628			0.73541	1.62089	0.68175	1.65536
	1.09092	0.17469		1.10085	0.30559		1.1008	0.04633		1.11104	0.08198		1.01327	-0.00975		0.91645	1.56604							0.69629	1.6578
	1.0933	0.17131		1.10333	0.30095		1.10315	0.04963		1.11314	0.08215		1.01571	-0.00842		0.93326	1.56855							0.7105	1.66024
	1.09577	0.1683		1.10577	0.29647		1.10556	0.05102		1.11574	0.0822		1.01815	-0.00708		0.95006	1.57099							0.72468	1.66268
	1.09815	0.16518		1.10818	0.29212		1.10806	0.05257		1.11772	0.08198		1.02059	-0.0059		0.96599	1.57337							0.73883	1.66513
	1.10065	0.16172		1.11056	0.28797		1.11026	0.05402		1.12034	0.08279		1.02304	-0.00487		0.98194	1.57581							0.75306	1.66757
	1.10312	0.15856		1.113	0.28362		1.11285	0.05704		1.12278	0.08298		1.02548	-0.00376		0.99755	1.57828							0.7667	1.67001
	1.1055	0.15574		1.1155	0.27939		1.11544	0.05865		1.12568	0.08351		1.02792	-0.00285										0.78006	1.67245
	1.10794	0.15307		1.11794	0.27534		1.11782	0.0609		1.12794	0.08395		1.03036	-0.00179										0.79314	1.67489
	1.11039	0.1505		1.12036	0.27147		1.12035	0.0619		1.13005	0.08398		1.0328	-0.00111										0.80653	1.67733
	1.11283	0.14778		1.12277	0.2677		1.12285	0.06559		1.13279	0.08409		1.03524	-0.000726609										0.8193	1.67977
	1.11527	0.14516		1.12521	0.26401		1.12501	0.06495		1.13508	0.08503		1.03768	-9.08261e-05										0.83226	1.68221
	1.11777	0.14313		1.12771	0.26054		1.12758	0.06703		1.13755	0.08531		1.04013	0.000696334										0.84462	1.68466
	1.12012	0.14056		1.13015	0.25716		1.13005	0.06875		1.14009	0.08501		1.04257	0.00122										0.85738	1.6871
	1.12259	0.13855		1.13259	0.25394		1.13245	0.07058		1.14219	0.086		1.04501	0.00194
	1.12503	0.13644		1.13497	0.25091		1.13434	0.0721		1.14488	0.0862		1.04745	0.00263
	1.12748	0.13474		1.13751	0.24798		1.1373	0.07396		1.14723	0.08714		1.04989	0.00308
	1.12992	0.13268		1.13986	0.24519		1.1398	0.07471		1.14951	0.08714		1.05233	0.00332
	1.13233	0.13077		1.14227	0.24254		1.14203	0.07643		1.1525	0.08764		1.05477	0.00383
	1.13477	0.12983		1.14477	0.24001		1.14487	0.07724		1.15464	0.08784		1.05721	0.00423
	1.13718	0.12779		1.14721	0.2376		1.14688	0.07896		1.15751	0.08864		1.05966	0.00467
	1.13968	0.12627		1.14962	0.23536		1.14941	0.08059		1.15946	0.08889		1.0621	0.00505
	1.14212	0.12469		1.15203	0.23323		1.15252	0.08215		1.1619	0.08914		1.06454	0.00555
	1.1445	0.12334		1.15444	0.23129		1.15469	0.08412		1.16431	0.08972		1.06698	0.00596
	1.14701	0.12217		1.15695	0.22944		1.15676	0.0847		1.16669	0.09044		1.06942	0.00623
	1.14939	0.12075		1.15939	0.22766		1.15926	0.08598		1.16913	0.09155		1.07186	0.00646
	1.1518	0.11998		1.16183	0.22609		1.16152	0.08747		1.17176	0.09122		1.0743	0.00671
	1.15424	0.11899		1.16427	0.22461		1.16405	0.08889		1.17371	0.09227		1.07675	0.00717
	1.15671	0.1177		1.16671	0.22326		1.16631	0.08953		1.17637	0.09239		1.07919	0.00754
	1.15915	0.11706		1.16918	0.22195		1.16905	0.09119		1.17881	0.09322		1.08163	0.00778
	1.16162	0.11597		1.17159	0.2208		1.17122	0.09244		1.18137	0.09358		1.08407	0.00817
	1.1641	0.11503		1.1741	0.21974		1.17393	0.09272		1.18387	0.09435		1.08651	0.0085
	1.16651	0.11408		1.17648	0.21874		1.17613	0.09499		1.18634	0.09488		1.08895	0.00852
	1.16889	0.11378		1.17895	0.21783		1.17866	0.09605		1.18881	0.09555		1.09139	0.00871
	1.17133	0.11253		1.18145	0.21698		1.18107	0.09757		1.19119	0.09607		1.09384	0.00897
	1.17383	0.11144		1.18374	0.21622		1.1836	0.09921		1.19354	0.09616		1.09628	0.00918
	1.17624	0.11119		1.18624	0.21549		1.18583	0.10026		1.19595	0.09699		1.09872	0.00948
	1.17865	0.11055		1.18868	0.21485		1.18851	0.10118		1.19849	0.0981		1.10116	0.00988
	1.18113	0.10974		1.19106	0.21427		1.19107	0.10279		1.2009	0.09852		1.1036	0.01009
	1.18357	0.109		1.19351	0.21371		1.19336	0.1039		1.20319	0.09918		1.10604	0.01028
	1.18598	0.10829		1.19595	0.21314		1.1958	0.1049		1.20587	0.09971		1.10848	0.01037
	1.18845	0.10765		1.19839	0.21268		1.19815	0.10651		1.20807	0.10062		1.11093	0.01053
	1.19089	0.10724		1.20083	0.21232		1.20059	0.10714		1.21054	0.10071		1.11337	0.01087
	1.19327	0.10699		1.20327	0.21191		1.203	0.10828		1.21307	0.10124		1.11581	0.01094
	1.1958	0.10643		1.20574	0.21159		1.20547	0.10931		1.21539	0.10171		1.11825	0.01125
	1.19815	0.10551		1.20822	0.21129		1.208	0.11092		1.21817	0.10257		1.12069	0.01152
	1.2006	0.10516		1.21057	0.21099		1.2102	0.11247		1.22073	0.10357		1.12313	0.01168
	1.2031	0.10513		1.21304	0.21075		1.21288	0.11322		1.22268	0.10401		1.12557	0.01185
	1.20548	0.10468		1.21548	0.21053		1.21511	0.11502		1.22518	0.10473		1.12802	0.0119
	1.20798	0.10386		1.21789	0.21029		1.21767	0.11647		1.22775	0.10576		1.13046	0.012
	1.21036	0.10406		1.22036	0.21007		1.22011	0.11672		1.23028	0.10642		1.1329	0.01227
	1.21277	0.10358		1.2228	0.20988		1.22264	0.11888		1.23232	0.10648		1.13534	0.01248
	1.21518	0.1029		1.22524	0.20971		1.2249	0.11902		1.23495	0.10787		1.13778	0.01261
	1.21766	0.10325		1.22762	0.20957		1.22734	0.12035		1.23733	0.10834		1.14022	0.01288
	1.2201	0.10315		1.23013	0.20941		1.22984	0.12121		1.2398	0.10911		1.14266	0.01304
	1.22257	0.10262		1.23257	0.20923		1.23213	0.12271		1.24236	0.1092		1.14511	0.01311
	1.22495	0.10246		1.23495	0.20914		1.23454	0.1241		1.24483	0.11		1.14755	0.01323
	1.22742	0.10244		1.23739	0.20902		1.23689	0.12526		1.24718	0.11106		1.14999	0.01342
	1.22986	0.10239		1.23998	0.20891		1.23939	0.1267		1.24944	0.11139		1.15243	0.01366
	1.2323	0.10221		1.24224	0.20879		1.24189	0.1289		1.25197	0.11244		1.15487	0.01382
	1.23474	0.10239		1.24465	0.20872		1.24427	0.12926		1.25444	0.11316		1.15731	0.01408
	1.23713	0.10185		1.24716	0.20865		1.24686	0.13131		1.25698	0.11347		1.15975	0.01405
	1.2396	0.10201		1.24957	0.20862		1.24936	0.13261		1.25933	0.11408		1.1622	0.01432
	1.24201	0.10201		1.25198	0.2086		1.25174	0.13428		1.26158	0.11475		1.16464	0.01442
	1.24445	0.10109		1.25442	0.20856		1.25403	0.13511		1.2643	0.11555		1.16708	0.01444
	1.24689	0.10223		1.25683	0.20858		1.25671	0.13555		1.26653	0.11627		1.16952	0.01461
	1.24933	0.10256		1.2593	0.20862		1.25903	0.13694		1.26915	0.11666		1.17196	0.01489
	1.25174	0.10236		1.26177	0.20867		1.26132	0.13816		1.27162	0.11647		1.1744	0.01506
	1.25425	0.10213		1.26418	0.20876		1.26388	0.14046		1.27391	0.11699		1.17684	0.01523
	1.25666	0.10228		1.2666	0.20887		1.26626	0.1403		1.27644	0.11752		1.17929	0.01549
	1.25916	0.10226		1.26904	0.20899		1.26864	0.14313		1.27885	0.11913		1.18173	0.01561
	1.26148	0.10269		1.27148	0.20915		1.27108	0.14465		1.28123	0.11935		1.18417	0.01554
	1.26398	0.103		1.27389	0.20935		1.27342	0.14546		1.28355	0.11971		1.18661	0.01566
	1.26639	0.10264		1.27636	0.20955		1.27574	0.14687		1.28599	0.11991		1.18905	0.01575
	1.26889	0.10282		1.2788	0.20976		1.27843	0.14804		1.28856	0.12046		1.19149	0.01608
	1.2713	0.10317		1.2813	0.21001		1.28071	0.14956		1.29103	0.12115		1.19393	0.01622
	1.27372	0.10381		1.28369	0.21033		1.28318	0.15062		1.29344	0.12238		1.19638	0.01656
	1.27616	0.10396		1.28607	0.21069		1.28574	0.15306		1.29606	0.12254		1.19882	0.01663
	1.27854	0.10401		1.2886	0.2111		1.28818	0.15425		1.29829	0.12296		1.20126	0.01673
	1.28101	0.10455		1.29098	0.21151		1.29053	0.15517		1.3007	0.12401		1.2037	0.01683
	1.28342	0.10457		1.29345	0.21208		1.29288	0.15564		1.30326	0.12407		1.20614	0.01686
	1.28586	0.10508		1.29592	0.21261		1.29517	0.1583		1.3054	0.12432		1.20858	0.01725
	1.28833	0.10557		1.29833	0.21319		1.29767	0.16033		1.30812	0.12496		1.21102	0.0174
	1.29074	0.10592		1.30078	0.21383		1.30038	0.16069		1.31046	0.12559		1.21346	0.01765
	1.29322	0.1062		1.30319	0.21445		1.30304	0.16299		1.31291	0.12632		1.21591	0.01785
	1.29569	0.10671		1.30554	0.21513		1.30471	0.16482		1.31529	0.12709		1.21835	0.01801
	1.29807	0.10696		1.30804	0.21589		1.30746	0.16602		1.31739	0.12729		1.22079	0.01798
	1.30051	0.10755		1.31045	0.21664		1.3099	0.1669		1.32017	0.12831		1.22323	0.01835
	1.30295	0.10816		1.31292	0.21744		1.31243	0.16871		1.32264	0.12892		1.22567	0.01841
	1.30539	0.10834		1.31536	0.21825		1.31499	0.17062		1.32505	0.12989		1.22811	0.01865
	1.3078	0.10854		1.31774	0.21916		1.31731	0.17126		1.32746	0.12973		1.23055	0.01894
	1.31031	0.11088		1.32028	0.22009		1.31969	0.17317		1.32987	0.13062		1.233	0.01918
	1.31266	0.10989		1.32269	0.22108		1.32204	0.17503		1.33234	0.13134		1.23544	0.01943
	1.3151	0.11055		1.32513	0.22205		1.32451	0.17628		1.33478	0.13178		1.23788	0.0195
	1.31754	0.11086		1.32757	0.22313		1.32637	0.17889		1.33701	0.13192		1.24032	0.01962
	1.31998	0.11256		1.32992	0.22433		1.32942	0.18033		1.3396	0.13297		1.24276	0.0198
	1.32248	0.11284		1.33239	0.22555		1.33198	0.1823		1.34189	0.13394		1.2452	0.0201
	1.32483	0.11312		1.33483	0.2268		1.33402	0.18463		1.3443	0.13439		1.24764	0.02038
	1.32727	0.1147		1.33734	0.22812		1.33658	0.18718		1.34665	0.13536		1.25009	0.02066
	1.32975	0.1149		1.33978	0.22948		1.33905	0.18691		1.34949	0.13611		1.25253	0.02083
	1.33216	0.11538		1.34213	0.23094		1.34149	0.18918		1.35184	0.13603		1.25497	0.02112
	1.3346	0.1167		1.3446	0.23247		1.34424	0.19146		1.35437	0.13677		1.25741	0.02136
	1.33707	0.118		1.34701	0.23401		1.3464	0.19362		1.35687	0.13725		1.25985	0.02157
	1.33954	0.11897		1.34945	0.23563		1.34881	0.19528		1.3591	0.13866		1.26229	0.02172
	1.34189	0.1194		1.35183	0.23736		1.35116	0.19753		1.3616	0.13874		1.26473	0.02195
	1.34433	0.12067		1.3543	0.23914		1.35369	0.19981		1.36386	0.13994		1.26718	0.02238
	1.34674	0.12197		1.35674	0.2411		1.35612	0.20322		1.36642	0.13999		1.26962	0.02268
	1.34922	0.12398		1.35919	0.24315		1.35859	0.20552		1.36889	0.14191		1.27206	0.02318
	1.35166	0.12482		1.36163	0.24529		1.36106	0.20827		1.371	0.14188		1.2745	0.02342
	1.35413	0.12601		1.36404	0.24752		1.36338	0.21174		1.37371	0.14221		1.27694	0.02357
	1.35651	0.12754		1.36654	0.24997		1.36597	0.21401		1.37628	0.14413		1.27938	0.02385
	1.35901	0.12939		1.36889	0.25248		1.36822	0.2187		1.37857	0.14435		1.28182	0.02403
	1.36136	0.13133		1.37139	0.25523		1.37054	0.21992		1.3811	0.1454		1.28427	0.02451
	1.36383	0.13275		1.37383	0.25811		1.37307	0.22422		1.38351	0.1466		1.28671	0.02502
	1.36625	0.13448		1.37631	0.2611		1.3756	0.22691		1.3858	0.14679		1.28915	0.02535
	1.36872	0.13654		1.37866	0.26443		1.37791	0.23116		1.38818	0.14743		1.29159	0.02585
	1.37116	0.13908		1.3811	0.26789		1.38062	0.23604		1.39046	0.14832		1.29403	0.02596
	1.3736	0.14158		1.38351	0.27162		1.38272	0.24053		1.39303	0.14956		1.29647	0.02634
	1.37598	0.1443		1.38601	0.27569		1.38516	0.246		1.39568	0.15034		1.29891	0.02661
	1.37845	0.14671		1.38842	0.28001		1.38778	0.25177		1.39812	0.15181		1.30136	0.02717
	1.38086	0.14989		1.39086	0.28468		1.38972	0.25815		1.40017	0.15264		1.3038	0.02748
	1.38337	0.15348		1.39333	0.28962		1.39243	0.26428		1.40285	0.1527		1.30624	0.02805
	1.38575	0.15683		1.39575	0.29499		1.39481	0.27005		1.40547	0.15425		1.30868	0.02846
	1.38816	0.16073		1.39819	0.30073		1.39727	0.2786		1.4077	0.15497		1.31112	0.02899
	1.39063	0.16492		1.40063	0.30694		1.40028	0.28576		1.40987	0.1565		1.31356	0.02937
	1.39304	0.16978		1.40301	0.31361		1.40274	0.29574		1.41264	0.15667		1.316	0.02961
	1.39545	0.17461		1.40548	0.32081		1.40515	0.30462		1.41511	0.159		1.31845	0.03009
	1.39789	0.17929		1.40792	0.32857		1.40745	0.31489		1.41786	0.15944		1.32089	0.03056
	1.40033	0.18534		1.41036	0.33693		1.40997	0.32682		1.42003	0.16047		1.32333	0.03117
	1.40284	0.19203		1.41281	0.34595		1.41246	0.34013		1.4225	0.16094		1.32577	0.03164
	1.40525	0.19859		1.41522	0.35578		1.4148	0.354		1.42469	0.16307		1.32821	0.03244
	1.40769	0.20622		1.41772	0.36635		1.41722	0.37037		1.42729	0.16466		1.33065	0.03297
	1.41016	0.21426		1.4201	0.37786		1.41967	0.38702		1.42964	0.16599		1.33309	0.03334
	1.41251	0.22385		1.42251	0.39039		1.42203	0.40672		1.43202	0.16674		1.33554	0.03392
	1.41498	0.23315		1.42501	0.40394		1.42448	0.42614		1.43491	0.16879		1.33798	0.03428
	1.41736	0.24396		1.42739	0.4186		1.42687	0.44694		1.43699	0.16993		1.34042	0.03499
	1.41996	0.25538		1.42977	0.4345		1.42929	0.47108		1.43949	0.17209		1.34286	0.03559
	1.42221	0.26817		1.43224	0.45171		1.43167	0.49688		1.4419	0.17412		1.3453	0.03637
	1.42469	0.28203		1.43475	0.47034		1.43408	0.52546		1.44437	0.17539		1.34774	0.03702
	1.42719	0.29676		1.43707	0.49057		1.43658	0.55708		1.44666	0.17717		1.35018	0.03766
	1.4296	0.31349		1.4396	0.51253		1.43886	0.5901		1.4491	0.17889		1.35263	0.03819
	1.43201	0.33147		1.44201	0.53627		1.44129	0.627		1.45135	0.18111		1.35507	0.03876
	1.43451	0.35044		1.44445	0.56211		1.44357	0.66667		1.45397	0.1836		1.35751	0.03936
	1.43692	0.37181		1.44689	0.58999		1.44614	0.71161		1.45647	0.18696		1.35995	0.0403
	1.43927	0.39469		1.4493	0.62025		1.44847	0.75961		1.45879	0.18882		1.36239	0.04095
	1.44178	0.41911		1.45181	0.65314		1.45076	0.81121		1.46123	0.19184		1.36483	0.04187
	1.44419	0.44683		1.45419	0.68862		1.45317	0.86864		1.4634	0.19515		1.36727	0.04276
	1.4466	0.4748		1.45663	0.7271		1.45552	0.92746		1.46629	0.19753		1.36971	0.0437
	1.44904	0.50761		1.4591	0.76878		1.45788	0.9946		1.46849	0.20125		1.37216	0.04432
	1.45148	0.54194		1.46148	0.81369		1.46016	1.06562		1.47086	0.20516		1.3746	0.04511
	1.45392	0.57882		1.46386	0.8623		1.46251	1.14302		1.47346	0.20918		1.37704	0.04591
	1.45633	0.61849		1.46633	0.91479		1.46486	1.22625		1.47531	0.21387		1.37948	0.0468
	1.45874	0.66249		1.46874	0.97147		1.46717	1.31559		1.47812	0.21864		1.38192	0.04809
	1.46119	0.70775		1.47122	1.03257		1.46948	1.41435		1.48068	0.223		1.38436	0.04922
	1.4636	0.7576		1.4736	1.09839		1.4718	1.51922		1.48299	0.22866		1.3868	0.05047
	1.46604	0.81202		1.47601	1.16932		1.47403	1.63269		1.48528	0.23451		1.38925	0.0516
	1.46848	0.87026		1.47848	1.24567		1.47643	1.75587		1.48784	0.24137		1.39169	0.05264
	1.47089	0.93231		1.48089	1.32773		1.4786	1.8871		1.49024	0.2488		1.39413	0.05376
	1.4733	0.99818		1.48327	1.4159		1.48082	2.02886		1.49262	0.25582		1.39657	0.05523
	1.47571	1.06939		1.48568	1.51051		1.48307	2.1784		1.49514	0.26442		1.39901	0.0567
	1.47815	1.14492		1.48815	1.61206		1.48524	2.3407		1.49767	0.27413		1.40145	0.05852
	1.48053	1.22579		1.49053	1.7206		1.48749	2.51465		1.5005	0.28356		1.40389	0.0602
	1.48301	1.312		1.49288	1.83681		1.48964	2.69997		1.50296	0.29352		1.40634	0.06241
	1.48536	1.40381		1.49532	1.96095		1.49177	2.89862		1.50539	0.30617		1.40878	0.06444
	1.48774	1.5007		1.49767	2.0934		1.49468	3.10919		1.50786	0.31866		1.41122	0.06635
	1.49021	1.6037		1.50012	2.23469		1.49685	3.3328		1.51026	0.33153		1.41366	0.06851
	1.49259	1.71229		1.50259	2.38501		1.49906	3.57028		1.51269	0.34735		1.4161	0.07128
	1.49503	1.82699		1.50491	2.54485		1.50122	3.82108		1.51515	0.36205		1.41854	0.07413
	1.49744	1.95084		1.50729	2.7146		1.50331	4.08936		1.51757	0.38202		1.42098	0.0772
	1.49979	2.07647		1.5097	2.89482		1.50541	4.37317		1.51997	0.402		1.42343	0.08062
	1.5022	2.21125		1.51208	3.08588		1.50752	4.67196		1.52236	0.42114		1.42587	0.08417
	1.50464	2.35494		1.51522	3.28828		1.50961	4.98824		1.52479	0.445		1.42831	0.0881
	1.50702	2.50244		1.51757	3.50246		1.51178	5.31838		1.52721	0.4708		1.43075	0.09186
	1.51004	2.65808		1.5201	3.72858		1.51387	5.66795		1.52963	0.49744		1.43319	0.09654
	1.51249	2.8211		1.52255	3.96719		1.51579	6.03416		1.53205	0.52684		1.43563	0.10177
	1.51496	2.99098		1.52493	4.21869		1.51781	6.41701		1.53444	0.55708		1.43807	0.10739
	1.51737	3.16823		1.52737	4.48336		1.51981	6.81652		1.53697	0.5926		1.44052	0.11319
	1.51981	3.35185		1.52987	4.76187		1.52176	7.23544		1.53929	0.62977		1.44296	0.11993
	1.52225	3.54513		1.53228	5.05308		1.52369	7.67378		1.54174	0.66889		1.4454	0.12703
	1.52469	3.74578		1.53469	5.35877		1.52569	8.13155		1.54408	0.71272		1.44784	0.13447
	1.52713	3.95075		1.53716	5.67897		1.52757	8.60873		1.54652	0.7585		1.45028	0.14251
	1.52958	4.17074		1.53954	6.01428		1.52947	9.10534		1.54886	0.80983		1.45272	0.15159
	1.53202	4.38944		1.54199	6.36438		1.53131	9.61859		1.55123	0.86337		1.45516	0.1615
	1.53449	4.61833		1.54452	6.73101		1.53315	10.1457		1.5536	0.92108		1.45761	0.1724
	1.53687	4.85484		1.54684	7.1127		1.53504	10.7006		1.55605	0.98211		1.46005	0.18364
	1.53934	5.10152		1.54928	7.51094		1.5367	11.2693		1.55838	1.04814		1.46249	0.19662
	1.54178	5.35583		1.55169	7.92427		1.53849	11.8658		1.56074	1.11916		1.46493	0.20955
	1.54416	5.61523		1.55416	8.35433		1.54028	12.4845		1.56309	1.19074		1.46737	0.22348
	1.5466	5.88226		1.55654	8.80061		1.54206	13.1087		1.56544	1.27147		1.46981	0.23861
	1.54905	6.15438		1.55898	9.26256		1.54373	13.7523		1.56785	1.35609		1.47225	0.25522
	1.55152	6.43412		1.5614	9.74193		1.54537	14.4293		1.57019	1.44487		1.4747	0.27304
	1.55393	6.71895		1.56384	10.2365		1.54709	15.1118		1.57256	1.54086		1.47714	0.29211
	1.5564	7.00887		1.56628	10.7481		1.54875	15.8192		1.5748	1.64407		1.47958	0.31218
	1.55878	7.30387		1.56872	11.2771		1.55027	16.5544		1.57719	1.75199		1.48202	0.33389
	1.56122	7.61159		1.57116	11.8221		1.55189	17.2979		1.57948	1.86684		1.48446	0.35656
	1.5636	7.92948		1.57363	12.3848		1.5535	18.0553		1.5818	1.98947		1.4869	0.38065
	1.56604	8.24992		1.57595	12.9618		1.55514	18.8377		1.58414	2.12042		1.48934	0.40591
	1.56855	8.57544		1.57842	13.54		1.55657	19.645		1.58641	2.25997		1.49179	0.43328
	1.57099	8.91368		1.58087	14.1188		1.55816	20.4718		1.58871	2.40201		1.49423	0.46274
	1.57337	9.24683		1.58322	14.7057		1.55954	21.304		1.59095	2.54433		1.49667	0.49349
	1.57581	9.59269		1.58566	15.3064		1.56114	22.153		1.59324	2.70219		1.49911	0.52519
	1.57828	9.94364		1.58807	15.9246		1.56259	23.0214		1.59549	2.87559		1.50155	0.55958
	1.58066	10.2971		1.59048	16.5582		1.56399	23.9147		1.59843	3.05536		1.50399	0.59508
	1.58307	10.6456		1.59295	17.2067		1.56548	24.8108		1.60082	3.24652		1.50643	0.63271
	1.58557	11.0092		1.59536	17.8704		1.56678	25.7568		1.60301	3.44793		1.50888	0.67246
	1.58799	11.3856		1.5978	18.5482		1.56815	26.7029		1.60532	3.66266		1.51132	0.71493
	1.5904	11.7671		1.60018	19.2419		1.5696	27.635		1.60774	3.88544		1.51376	0.75948
	1.59287	12.1485		1.60348	19.951		1.57137	28.6338		1.61	4.11932		1.5162	0.80619
	1.59531	12.53		1.60562	20.6753		1.57275	29.5993		1.61164	4.36457		1.51864	0.85506
	1.59745	12.914		1.60806	21.4134		1.57437	30.6202		1.61451	4.59983		1.52108	0.90653
	1.6008	13.3184		1.61019	22.1671		1.57571	31.6273		1.61675	4.86617		1.52352	0.96059
	1.60263	13.7075		1.61263	22.9344		1.57668	32.6871		1.61897	5.14915		1.52596	1.01769
	1.60508	14.1169		1.61569	23.7174		1.57861	33.7081		1.62089	5.43768		1.52841	1.07737
	1.60752	14.5365		1.61843	24.527		1.57957	34.7734		1.6234	5.74563		1.53085	1.14052
	1.61026	14.9536		1.62057	25.3541		1.58085	35.8304		1.6256	6.05358		1.53329	1.20712
	1.61301	15.3809		1.6224	26.1971		1.58179	36.9152		1.62749	6.37263		1.53573	1.27719
	1.61484	15.8056		1.62545	27.0536		1.5833	38.0388		1.63029	6.70554		1.53817	1.35028
	1.61789	16.2379		1.62728	27.9254		1.58392	39.1457		1.63184	7.06621		1.54061	1.42727
	1.61972	16.6829		1.62942	28.8089		1.58568	40.3137		1.63461	7.43242		1.54305	1.50771
	1.62217	17.1204		1.63247	29.7109		1.58624	41.4706		1.63553	7.82082		1.5455	1.59248
	1.6243	17.5679		1.63461	30.625		1.5877	42.6469		1.63828	8.22033		1.54794	1.68158
	1.62674	18.0232		1.63705	31.5514		1.58851	43.8454		1.64071	8.6337		1.55038	1.775
	1.62979	18.4708		1.63949	32.4919		1.58965	45.0356		1.6419	9.05817		1.55282	1.87318
	1.63163	18.9387		1.64224	33.451		1.59069	46.3035		1.64463	9.48264		1.55526	1.97612
	1.63437	19.3914		1.64437	34.4301		1.5924	47.5242		1.64704	9.92099		1.5577	2.08338
	1.63651	19.8746		1.64681	35.4211		1.59323	48.7171		1.64882	10.3871		1.56014	2.19583
	1.63987	20.3374		1.64956	36.422		1.59426	49.9933		1.65181	10.8587		1.56259	2.3139
	1.6417	20.8155		1.65139	37.4421		1.59539	51.1863		1.65265	11.3525		1.56503	2.43717
	1.64414	21.3038		1.65414	38.4925		1.59701	52.4902		1.655	11.8658		1.56747	2.56605
	1.64688	21.7895		1.65688	39.5759		1.5971	53.7942		1.65736	12.3735		1.56991	2.70143
	1.64933	22.2727		1.65902	40.6742		1.59872	55.0981		1.65908	12.9117		1.57235	2.84243
	1.65146	22.7203		1.66146	41.7868		1.59948	56.3466		1.66111	13.4388		1.57479	2.98948
	1.6536	23.2061		1.66421	42.926		1.60015	57.6782		1.66312	13.9992		1.57723	3.14215
	1.65604	23.6486		1.66665	44.0752		1.6018	58.9544		1.66485	14.5375		1.57968	3.30218
	1.65879	24.0733		1.66879	45.2342		1.60201	60.4248		1.66715	15.1173		1.58212	3.46869
	1.66123	24.5005		1.67184	46.413		1.60375	61.8952		1.66912	15.7193		1.58456	3.64126
	1.66367	25.0371		1.67367	47.6114		1.60415	63.1991		1.67109	16.338		1.587	3.82205
	1.66611	25.5381		1.67642	48.803		1.60488	64.4753		1.67304	16.9733		1.58944	4.01105
	1.66855	26.0442		1.67886	50.0174		1.60638	65.8902		1.67499	17.6086		1.59188	4.20741
	1.6713	26.5554		1.6813	51.2475		1.60766	67.2219		1.67694	18.2578		1.59432	4.40982
	1.67374	27.0894		1.68344	52.4864		1.60815	68.72		1.67888	18.9043		1.59677	4.62175
	1.67557	27.3972		1.68618	53.7426		1.60864	70.2182		1.68047	19.6089		1.59921	4.8393
	1.67862	27.9668		1.68832	55.0163		1.60903	71.7995		1.68239	20.2942		1.60165	5.06594
	1.68045	28.4856		1.69076	56.3035		1.61041	73.3254		1.68461	20.9767		1.60409	5.29949
	1.68381	29.0477		1.6932	57.5944		1.61151	74.8235		1.68679	21.7091		1.60653	5.54039
	1.68595	29.5054		1.69595	58.8901		1.61193	76.0997		1.68835	22.4637		1.60897	5.79081
	1.68808	30.0802		1.69839	60.1993		1.61309	77.5424		1.69025	23.1628		1.61141	6.04902
	1.69052	30.5608		1.70114	61.5224		1.61328	79.0405		1.69179	23.9313		1.61386	6.31631
	1.69327	31.0847		1.70327	62.8514		1.61447	80.4554		1.69425	24.7026		1.6163	6.58879
	1.6951	31.6315		1.70541	64.1936		1.61547	82.0368		1.69607	25.5099		1.61874	6.87035
	1.69754	32.3003		1.70815	65.5546		1.61575	83.4517		1.69789	26.3145		1.62118	7.16229
	1.70029	32.7911		1.70999	66.9303		1.61672	85.0608		1.69937	27.1717		1.62362	7.46072
	1.70273	33.3761		1.71273	68.3298		1.61749	86.5867		1.70113	28.0595		1.62606	7.7678
	1.70548	34.0322		1.71578	69.7228		1.61828	87.8074		1.70259	28.9334		1.6285	8.08353
	1.70761	34.5332		1.71761	71.1183		1.61907	89.583		1.70464	29.8434		1.63095	8.4079
	1.70975	35.0672		1.72006	72.5309		1.61953	91.1088		1.70637	30.7617		1.63339	8.74093
	1.7125	35.6064		1.72219	73.9206		1.62069	92.5515		1.70747	31.7105		1.63583	9.07396
	1.71433	36.1252		1.72494	75.3768		1.62188	93.9664		1.70979	32.6649		1.63827	9.41997
	1.71769	36.6999		1.72769	76.7886		1.62243	95.6865		1.71177	33.6526		1.64071	9.77895
	1.71952	37.3103		1.73013	78.2563		1.62307	97.3233		1.71317	34.6153		1.64315	10.1423
	1.72226	37.8672		1.73226	79.6952		1.62298	99.0712		1.71456	35.5835		1.64559	10.5099
	1.7244	38.3911		1.7347	81.1735		1.62405	100.597		1.71651	36.6128		1.64804	10.8905
	1.72745	38.5946		1.73776	82.6559		1.62438	102.234		1.71813	37.6837		1.65048	11.2668
	1.72959	38.9938		1.73959	84.1358		1.62588	103.926		1.72007	38.7268		1.65292	11.6647
	1.73233	39.4796		1.74172	85.6609		1.62655	105.258		1.72102	39.8781		1.65536	12.0712
	1.73478	40.0187		1.74417	87.181		1.62643	107.866		1.72343	41.1099		1.6578	12.4821
	1.73752	40.5528		1.74661	88.67		1.62695	109.059		1.72439	42.2419		1.66024	12.8973
	1.73935	41.1911		1.74966	90.1663		1.62679	110.585		1.72565	43.3766		1.66268	13.3255
	1.74179	41.7074		1.7524	91.7611		1.6285	112.083		1.72741	44.6555		1.66513	13.7667
	1.74454	42.2668		1.75424	93.3149		1.62899	114.136		1.72886	45.9428		1.66757	14.2251
	1.74698	42.8009		1.75698	94.8547		1.62985	115.578		1.73056	47.3023		1.67001	14.6792
	1.74881	43.3604		1.75942	96.4077		1.63046	117.243		1.732	48.6062		1.67245	15.1377
	1.75156	43.9199		1.76187	97.9655		1.6314	118.602		1.73274	50.0211		1.67489	15.6005
	1.754	44.6065		1.76431	99.5201		1.63168	120.295		1.73474	51.3805		1.67733	16.0892
	1.75675	45.2932		1.76675	101.117		1.63201	122.209		1.73577	52.8231		1.67977	16.5693
	1.75858	45.7255		1.76919	102.689		1.6325	123.985		1.73704	54.349		1.68221	17.071
	1.76102	46.2087		1.77163	104.271		1.63256	126.426		1.73839	55.7639		1.68466	17.564
	1.76377	46.7173		1.77377	105.85		1.63311	127.869		1.73977	57.5395		1.6871	18.0874
	1.76651	47.3023		1.77651	107.424		1.63369	129.838		1.74103	59.0654		1.68954	18.6237
	1.76865	47.938		1.77865	109.04		1.63427	131.531		1.74195	60.6467		1.69198	19.147
	1.77109	48.2686		1.7814	110.706		1.63577	132.668		1.74283	62.2836		1.69442	19.7006
	1.77353	49.1333		1.78384	112.384		1.63564	134.444		1.74427	63.9759		1.69686	20.2413
	1.77628	49.3113		1.78628	114.056		1.63656	135.831		1.74549	65.5573		1.6993	20.8035
	1.77872	49.9471		1.78872	115.65		1.63497	139.216		1.74718	67.3329		1.70175	21.3787
	1.78086	50.5829		1.79086	117.333		1.63708	140.076		1.74786	68.831		1.70419	21.9496
	1.7836	51.2695		1.7936	119.057		1.63757	141.574		1.74928	70.5511		1.70663	22.5552
	1.78574	51.6256		1.79604	120.745		1.63757	143.516		1.7497	72.3821		1.70907	23.139
	1.78879	52.2105		1.79818	122.478		1.63925	144.764		1.75104	74.2132		1.71151	23.7445
	1.79062	52.5665		1.80062	124.161		1.64034	146.262		1.75198	76.1552		1.71395	24.3544
	1.79276	53.2532		1.80306	125.904		1.64095	148.204		1.75308	77.903		1.71639	24.9556
	1.79551	53.6346		1.80551	127.531		1.64059	149.647		1.75389	79.6231		1.71884	25.5784
	1.79795	53.9652		1.80795	129.208		1.63943	153.476		1.75594	81.3155		1.72128	26.1795
	1.80069	54.8808		1.81039	130.919		1.64117	154.114		1.7563	83.2298		1.72372	26.7937
	1.80283	55.5674		1.81344	132.592		1.64163	155.917		1.75701	85.477		1.72616	27.4598
	1.80558	55.9235		1.81558	134.255		1.63979	159.524		1.75746	87.6687		1.7286	28.1258
	1.80771	56.3049		1.81832	135.969		1.6415	160.19		1.75836	89.6662		1.73104	28.7443
	1.81015	56.2795		1.81985	137.644		1.643	160.772		1.76018	91.2753		1.73348	29.419
	1.8129	56.9153		1.82321	139.365		1.64352	162.797		1.76139	92.4683		1.73593	30.0981
	1.81504	58.3649		1.82534	141.128		1.64434	164.545		1.76251	94.1883		1.73837	30.7641
	1.81748	58.9752		1.82778	142.874		1.64254	168.402		1.76393	95.9084		1.74081	31.4388
	1.81992	59.4838		1.83022	144.679		1.64318	169.484		1.76476	98.4053		1.74325	32.1611
	1.82297	59.8907		1.83236	146.573		1.64443	170.843		1.76532	100.847		1.74569	32.8488
	1.8248	60.6028		1.8348	148.31		1.64559	172.286		1.76608	102.234		1.74813	33.5321
	1.82755	60.8571		1.83724	149.876		1.64639	173.506		1.76761	103.815		1.75057	34.2371
	1.82999	61.4166		1.83969	151.701		1.64596	175.837		1.76853	105.397		1.75302	34.9162
	1.83213	61.7472		1.84182	153.147		1.64816	176.614		1.76984	107.255		1.75546	35.7855
	1.83457	62.6119		1.84487	154.521		1.64904	178.306		1.77019	109.974		1.7579	36.5727
	1.8367	63.4003		1.84731	156.14		1.64944	179.332		1.77146	111.5		1.76034	37.2776
	1.83915	63.68		1.84915	157.394		1.65066	181.274		1.77198	113.997		1.76278	38.0042

## Sheet: Figure 3
	Fig. 3b													Fig. 3c									Fig. 3e
	XPS-Co 2p & Ba 3d													XPS-O 1s									BCS0.2-PBCC						BCS0.05-PBCC						BCS0.025-PBCC						BCS0.01-PBCC						BCS0.01-PBCC
	Binding Energy (eV)	Intensity (a.u.)												Binding Energy (eV)	Intensity (a.u.)								pH = 14		pH = 13		pH = 12		pH = 14		pH = 13		pH = 12		pH = 14		pH = 13		pH = 12		pH = 14		pH = 13		pH = 12		pH = 14		pH = 13
	812	30674.9	30701.7	30649.9	30654.8	30651.7	30653	30653.2	30652.5	30656.8	30662.2	30666.9		536	5420.48	5628.35	5420.48	5429.72	5502.99	5480.2	5476.87		Potential (V vs. RHE)	Current density (mA cm-2disk)	Potential (V vs. RHE)	Current density (mA cm-2disk)	Potential (V vs. RHE)	Current density (mA cm-2disk)	Potential (V vs. RHE)	Current density (mA cm-2disk)	Potential (V vs. RHE)	Current density (mA cm-2disk)	Potential (V vs. RHE)	Current density (mA cm-2disk)	Potential (V vs. RHE)	Current density (mA cm-2disk)	Potential (V vs. RHE)	Current density (mA cm-2disk)	Potential (V vs. RHE)	Current density (mA cm-2disk)	Potential (V vs. RHE)	Current density (mA cm-2disk)	Potential (V vs. RHE)	Current density (mA cm-2disk)	Potential (V vs. RHE)	Current density (mA cm-2disk)	Potential (V vs. RHE)	Current density (mA cm-2disk)	Potential (V vs. RHE)
	811.9	30550.1	30677.5	30624.8	30629.8	30626.6	30628	30628.1	30627.4	30631.8	30637.3	30642.3		535.95	5290.35	5632.87	5420.48	5429.85	5504.75	5481.87	5477.83		1.06236	-0.02774	1.07304	-0.05588	1.07221	-0.08261	1.06236	-0.15259	1.07221	-1.40269	1.07227	-0.09719	1.07221	0.17008	1.12089	-0.14335	1.07221	0.03402	1.1056	0.32048	1.07283	0.02414	1.1056	0.29852	1.07218	0.01037	1.10848
	811.8	30152.5	30653.5	30600	30605	30601.8	30603.2	30603.3	30602.6	30607.1	30612.6	30618		535.9	5269.97	5637.62	5420.56	5430.06	5506.65	5483.69	5478.9		1.06477	-0.03607	1.07543	-0.06074	1.07468	-0.08261	1.06477	-0.16091	1.07468	-0.87131	1.07462	-0.11177	1.07468	0.15307	1.12336	-0.14093	1.07468	0.03159	1.10865	0.31514	1.07536	0.02563	1.10868	0.29864	1.07468	0.01053	1.11093
	811.7	29973.3	30630.4	30576.1	30581.1	30577.9	30579.2	30579.4	30578.7	30583.2	30588.8	30594.5		535.85	5331.67	5642.57	5420.65	5430.28	5508.62	5485.61	5480.01		1.06718	-0.03329	1.07787	-0.05831	1.07706	-0.08261	1.06718	-0.15536	1.07712	-0.61521	1.07703	-0.11177	1.07703	0.14335	1.12571	-0.13607	1.07712	0.02916	1.11112	0.30906	1.07798	0.02737	1.11115	0.29944	1.07706	0.01087	1.11337
	811.6	30193.3	30607.7	30552.5	30557.6	30554.3	30555.7	30555.9	30555.2	30559.7	30565.4	30571.5		535.8	5439.33	5647.65	5420.7	5430.46	5510.61	5487.58	5481.1		1.06968	-0.03329	1.08044	-0.06317	1.07953	-0.08504	1.06968	-0.14981	1.07959	-0.46505	1.07953	-0.11663	1.0795	0.13364	1.12818	-0.1385	1.07953	0.02916	1.1135	0.30396	1.08048	0.02881	1.11356	0.30029	1.07953	0.01094	1.11581
	811.5	29933.4	30584.5	30528.4	30533.4	30530.2	30531.5	30531.8	30531	30535.7	30541.4	30547.9		535.75	5634.26	5652.87	5420.69	5430.59	5512.6	5489.6	5482.15		1.07197	0.07102	1.0816	0.02721	1.08201	0.01312	1.07197	-0.02774	1.08201	-0.35596	1.08194	-0.0226	1.08198	0.23131	1.13056	-0.0362	1.08198	0.14676	1.11597	0.29789	1.08205	0.03024	1.116	0.3008	1.08198	0.01125	1.11825
	811.4	29714.6	30561.8	30504.8	30509.9	30506.6	30508	30508.2	30507.5	30512.2	30518	30524.9		535.7	5624.43	5658.18	5420.56	5430.6	5514.54	5491.6	5483.12		1.07446	0.06991	1.08407	0.02746	1.08442	0.01361	1.07446	-0.02247	1.08442	-0.28652	1.08442	-0.01822	1.08442	0.22378	1.13315	-0.03256	1.08445	0.14578	1.11844	0.29303	1.08443	0.03088	1.11844	0.30129	1.08442	0.01152	1.12069
	811.3	29846.2	30539.7	30481.6	30486.8	30483.5	30484.9	30485.1	30484.4	30489.2	30495	30502.3		535.65	5521.2	5663.73	5420.44	5430.62	5516.56	5493.74	5484.12		1.07684	0.06964	1.08642	0.02746	1.08692	0.01458	1.07684	-0.01665	1.08686	-0.23586	1.0868	-0.01336	1.08689	0.21746	1.13553	-0.02867	1.08689	0.14506	1.12085	0.28817	1.08693	0.03293	1.12092	0.30177	1.08686	0.01168	1.12313
	811.2	30012.6	30517.2	30458.1	30463.3	30460	30461.4	30461.6	30460.9	30465.8	30471.7	30479.5		535.6	5598.23	5669.59	5420.38	5430.7	5518.72	5496.1	5485.22		1.07922	0.0688	1.08888	0.02794	1.08927	0.01604	1.07922	-0.01165	1.0893	-0.19676	1.0893	-0.00899	1.08918	0.21212	1.13794	-0.02551	1.08933	0.14506	1.12333	0.28307	1.08933	0.03378	1.1233	0.30204	1.08927	0.01185	1.12557
	811.1	30022.2	30494.3	30434.2	30439.4	30436.1	30437.5	30437.7	30437	30441.9	30447.9	30456.2		535.55	5467.33	5675.68	5420.27	5430.75	5520.9	5498.56	5486.3		1.08168	0.06853	1.09135	0.02819	1.09177	0.01725	1.08168	-0.00666	1.09165	-0.16534	1.09171	-0.00462	1.09171	0.2058	1.14045	-0.0226	1.09174	0.14506	1.12577	0.27893	1.09169	0.03506	1.12574	0.30192	1.09174	0.0119	1.12802
	811	29642.3	30471.4	30410.2	30415.4	30412	30413.5	30413.7	30413	30418	30424.1	30432.9		535.5	5580.67	5682.14	5420.24	5430.87	5523.24	5501.28	5487.48		1.08421	0.0796	1.09375	0.03812	1.09418	0.02811	1.08421	0.00949	1.09415	-0.13876	1.09415	0.0088	1.09415	0.21131	1.14283	-0.01006	1.09415	0.15793	1.12818	0.27463	1.0941	0.03613	1.12818	0.30211	1.09406	0.012	1.13046
	810.9	29770.5	30449.4	30387	30392.3	30388.9	30390.3	30390.6	30389.9	30394.9	30401.1	30410.4		535.45	5431.94	5688.87	5420.15	5430.93	5525.59	5504.15	5488.64		1.08652	0.07962	1.09603	0.03868	1.09656	0.02916	1.08652	0.01351	1.09662	-0.11665	1.09665	0.01234	1.09653	0.20633	1.14527	-0.00729	1.09662	0.15822	1.13056	0.26958	1.09653	0.03683	1.13062	0.30202	1.09659	0.01227	1.1329
	810.8	30072.1	30427.1	30363.5	30368.8	30365.3	30366.8	30367.1	30366.4	30371.5	30377.7	30387.7		535.4	5438.71	5696.06	5420.14	5431.08	5528.12	5507.36	5489.92		1.08899	0.07901	1.09846	0.03909	1.09906	0.03006	1.08899	0.01764	1.09906	-0.09964	1.09903	0.01604	1.099	0.20157	1.14768	-0.00508	1.09903	0.15893	1.133	0.26562	1.0989	0.03867	1.13306	0.30134	1.09888	0.01248	1.13534
	810.7	30623.7	30404.1	30339.1	30344.5	30341.1	30342.5	30342.8	30342.1	30347.3	30353.6	30364.2		535.35	5658.58	5703.66	5420.13	5431.23	5530.75	5510.84	5491.23		1.09152	0.07912	1.10087	0.03948	1.10154	0.03091	1.09152	0.0215	1.10148	-0.08487	1.10145	0.01949	1.10138	0.19739	1.15009	-0.00299	1.10145	0.15949	1.1355	0.26025	1.10136	0.03955	1.13547	0.30095	1.10148	0.01261	1.13778
	810.6	29910.5	30379.7	30313.5	30318.8	30315.4	30316.9	30317.2	30316.4	30321.7	30328.1	30339.5		535.3	5620.82	5711.59	5419.99	5431.25	5533.33	5514.52	5492.45		1.09384	0.07879	1.1033	0.04007	1.10395	0.03185	1.09384	0.02494	1.10386	-0.07129	1.10389	0.0224	1.10386	0.19273	1.15265	-0.000607436	1.10401	0.16039	1.13794	0.25682	1.10376	0.03979	1.13794	0.30005	1.10392	0.01288	1.14022
	810.5	29300.4	30357.1	30289.4	30294.8	30291.4	30292.8	30293.1	30292.4	30297.8	30304.2	30316.4		535.25	5768.07	5720.06	5419.87	5431.3	5536.04	5518.6	5493.73		1.09628	0.08073	1.10572	0.04157	1.1063	0.03404	1.09628	0.02935	1.10633	-0.06021	1.1063	0.02658	1.10611	0.18971	1.15494	0.00279	1.10611	0.16257	1.14036	0.25357	1.10624	0.04153	1.14039	0.29959	1.1056	0.01304	1.14266
	810.4	29806.8	30336	30266.8	30272.2	30268.7	30270.2	30270.5	30269.8	30275.2	30281.8	30294.9		535.2	5949.9	5729.05	5419.66	5431.26	5538.77	5523.03	5494.96		1.09865	0.0809	1.10816	0.04216	1.10874	0.03484	1.09865	0.03254	1.10877	-0.05025	1.10877	0.02913	1.10874	0.18573	1.15738	0.0053	1.10874	0.16328	1.14277	0.2491	1.10862	0.04196	1.14283	0.29866	1.10868	0.01311	1.14511
	810.3	29948.9	30313.7	30242.8	30248.3	30244.8	30246.3	30246.6	30245.9	30251.5	30258	30272.1		535.15	5902.31	5738.59	5419.34	5431.12	5541.49	5527.87	5496.12		1.10118	0.08068	1.11056	0.04247	1.11118	0.0356	1.10118	0.03571	1.11121	-0.04104	1.11118	0.03212	1.11112	0.18155	1.15989	0.00673	1.11118	0.16445	1.14521	0.24582	1.11105	0.0434	1.14521	0.29738	1.11115	0.01323	1.14755
	810.2	29522.7	30291.2	30218.5	30224.1	30220.5	30222	30222.4	30221.7	30227.3	30234	30249.1		535.1	5647.46	5748.94	5419.05	5431.01	5544.37	5533.34	5497.36		1.10356	0.08101	1.113	0.04301	1.11359	0.03666	1.10356	0.03876	1.11362	-0.03414	1.11365	0.03443	1.11362	0.17761	1.16227	0.00795	1.11356	0.16537	1.14771	0.24149	1.11351	0.04404	1.14771	0.29616	1.11356	0.01342	1.14999
	810.1	29605.4	30269.8	30195.2	30200.8	30197.2	30198.7	30199	30198.3	30204	30210.8	30227.2		535.05	5558.89	5760.3	5418.91	5431.06	5547.52	5539.66	5498.8		1.10603	0.08159	1.11543	0.04357	1.11603	0.03727	1.10603	0.04142	1.11619	-0.02716	1.11606	0.03693	1.11603	0.17419	1.16474	0.00931	1.11609	0.16658	1.15015	0.23943	1.11585	0.04471	1.15009	0.29551	1.116	0.01366	1.15243
	810	29592.5	30248.2	30171.6	30177.2	30173.6	30175.1	30175.5	30174.8	30180.6	30187.4	30205.2		535	5673.3	5772.71	5418.83	5431.16	5550.85	5546.85	5500.34		1.10826	0.08134	1.11777	0.04403	1.11841	0.03824	1.10826	0.04475	1.11762	-0.01975	1.11841	0.03912	1.1185	0.17079	1.16718	0.01108	1.1185	0.16751	1.15259	0.2359	1.11829	0.04544	1.15256	0.29448	1.11844	0.01382	1.15487
	809.9	29435.6	30226.9	30148	30153.6	30150	30151.5	30151.9	30151.2	30157.1	30164	30183.4		534.95	5780.62	5786.19	5418.68	5431.21	5554.24	5554.91	5501.86		1.11082	0.08198	1.12021	0.04442	1.12085	0.03888	1.11082	0.04633	1.12098	-0.01336	1.12079	0.04109	1.12092	0.1669	1.16953	0.01222	1.12092	0.16877	1.15497	0.23321	1.12072	0.04657	1.155	0.29286	1.12092	0.01408	1.15731
	809.8	29470.6	30206.1	30124.7	30130.3	30126.7	30128.2	30128.6	30127.9	30133.9	30140.9	30162		534.9	5646.19	5800.91	5418.46	5431.19	5557.72	5564.01	5503.37		1.11317	0.08215	1.12268	0.0449	1.1232	0.0397	1.11317	0.04963	1.12314	-0.00931	1.1232	0.04308	1.1233	0.16367	1.17203	0.01383	1.12339	0.16964	1.15751	0.23066	1.12315	0.04724	1.15745	0.29237	1.1233	0.01405	1.15975
	809.7	29368.3	30185.4	30101.2	30106.9	30103.2	30104.8	30105.2	30104.5	30110.6	30117.7	30140.9		534.85	5683.75	5817.2	5418.32	5431.25	5561.43	5574.46	5505.02		1.11558	0.0822	1.12505	0.04558	1.12568	0.04043	1.11558	0.05102	1.12592	-0.00394	1.12571	0.04497	1.12577	0.1608	1.17447	0.01475	1.1258	0.17108	1.15986	0.22793	1.1255	0.04797	1.15989	0.29106	1.12574	0.01432	1.1622
	809.6	29387.8	30165.2	30077.9	30083.7	30080	30081.6	30082	30081.3	30087.5	30094.6	30120.2		534.8	5760.96	5835.14	5418.16	5431.3	5565.28	5586.34	5506.7		1.11808	0.08198	1.12742	0.046	1.128	0.04114	1.11808	0.05257	1.12824	-0.000170082	1.12812	0.04692	1.12815	0.15781	1.17688	0.01596	1.12827	0.17195	1.16227	0.22555	1.12793	0.04874	1.16227	0.28999	1.12818	0.01442	1.16464
	809.5	29915.4	30145.2	30054.6	30060.4	30056.6	30058.2	30058.7	30058	30064.2	30071.5	30099.7		534.75	5749.07	5854.95	5417.96	5431.31	5569.25	5599.85	5508.4		1.12027	0.08279	1.13004	0.04646	1.13053	0.04184	1.12027	0.05402	1.13071	0.0034	1.13062	0.04855	1.13065	0.15451	1.17936	0.01708	1.13068	0.17319	1.16477	0.22329	1.13037	0.04974	1.16471	0.2887	1.13062	0.01444	1.16708
	809.4	30227.9	30124.4	30029.9	30035.7	30032	30033.6	30034	30033.3	30039.7	30047	30078.3		534.7	5693.92	5876.94	5417.76	5431.33	5573.41	5615.29	5510.18		1.12287	0.08298	1.13238	0.04704	1.13306	0.04267	1.12287	0.05704	1.13318	0.00765	1.13297	0.0502	1.13312	0.15149	1.1818	0.01827	1.13315	0.17431	1.16721	0.22254	1.13283	0.05087	1.16718	0.2878	1.13306	0.01461	1.16952
	809.3	30271.7	30103.3	30004.4	30010.3	30006.5	30008.1	30008.6	30007.9	30014.4	30021.8	30056.6		534.65	5704.79	5901.41	5417.59	5431.39	5577.79	5632.95	5512.06		1.12546	0.08351	1.13476	0.04736	1.13547	0.04332	1.12546	0.05865	1.13547	0.01142	1.13538	0.0518	1.1355	0.1488	1.1843	0.01949	1.13547	0.17579	1.16962	0.21943	1.13527	0.05112	1.16962	0.28703	1.13547	0.01489	1.17196
	809.2	29579.2	30082.5	29978.8	29984.7	29980.9	29982.5	29983	29982.3	29988.9	29996.4	30035.3		534.6	5825.9	5928.69	5417.42	5431.44	5582.38	5653.11	5514.01		1.12784	0.08395	1.13722	0.04804	1.13785	0.04388	1.12784	0.0609	1.1374	0.01485	1.13779	0.05331	1.13794	0.14625	1.18674	0.02041	1.13791	0.17684	1.17203	0.21758	1.13768	0.052	1.17206	0.28557	1.13794	0.01506	1.1744
	809.1	29587.9	30064	29954.7	29960.7	29956.9	29958.5	29959	29958.3	29965	29972.6	30016.2		534.55	5932.72	5958.97	5417.18	5431.43	5587.11	5675.98	5515.97		1.13037	0.08398	1.13965	0.04852	1.14029	0.04456	1.13037	0.0619	1.14026	0.01689	1.14029	0.05484	1.14039	0.14379	1.18903	0.02155	1.14048	0.17795	1.17444	0.21659	1.14008	0.05252	1.17447	0.28489	1.14039	0.01523	1.17684
	809	29628.4	30046.1	29930.6	29936.6	29932.7	29934.4	29934.9	29934.2	29941	29948.8	29997.7		534.5	5908.6	5992.66	5416.86	5431.36	5592.01	5701.93	5517.95		1.13287	0.08409	1.14206	0.04886	1.14271	0.04531	1.13287	0.06559	1.14286	0.01912	1.14271	0.0563	1.14283	0.14119	1.1915	0.02231	1.14283	0.17917	1.17695	0.21634	1.14254	0.05328	1.17695	0.28384	1.14283	0.01549	1.17929
	808.9	29387.1	30028.8	29906.3	29912.4	29908.5	29910.1	29910.7	29910	29916.9	29924.7	29979.9		534.45	5899.71	6030.26	5416.57	5431.32	5597.19	5731.42	5520.04		1.13504	0.08503	1.14449	0.04942	1.14512	0.04582	1.13504	0.06495	1.14518	0.02192	1.14518	0.05773	1.14527	0.13869	1.19397	0.02393	1.14533	0.18034	1.17939	0.2136	1.14501	0.05374	1.17939	0.28336	1.14521	0.01561	1.18173
	808.8	29633.6	30013	29882.5	29888.6	29884.7	29886.4	29886.9	29886.2	29893.3	29901.2	29963.5		534.4	6012.22	6072.16	5416.28	5431.28	5602.65	5764.83	5522.24		1.1376	0.08531	1.14687	0.04998	1.14762	0.04653	1.1376	0.06703	1.14759	0.02539	1.14762	0.05916	1.14777	0.13675	1.19639	0.02493	1.14774	0.18145	1.18183	0.2111	1.14738	0.05411	1.1818	0.28248	1.14771	0.01554	1.18417
	808.7	29920.3	29997.6	29858.1	29864.3	29860.3	29862	29862.6	29861.9	29869	29877.1	29947.5		534.35	6068.2	6118.82	5415.92	5431.18	5608.36	5802.56	5524.48		1.14007	0.08501	1.14939	0.05037	1.15006	0.04726	1.14007	0.06875	1.15024	0.0275	1.15003	0.06011	1.15012	0.13429	1.19886	0.02559	1.15018	0.1825	1.18427	0.21241	1.14985	0.05502	1.18427	0.2819	1.15009	0.01566	1.18661
	808.6	29892.4	29982.7	29833	29839.2	29835.2	29836.9	29837.5	29836.8	29844.1	29852.2	29931.9		534.3	6125.09	6170.62	5415.53	5431.06	5614.36	5844.98	5526.82		1.14248	0.086	1.1518	0.05102	1.15247	0.04777	1.14248	0.07058	1.15256	0.02904	1.15247	0.06157	1.15259	0.13237	1.20136	0.02622	1.15259	0.18369	1.18671	0.20901	1.15217	0.05585	1.18668	0.28061	1.15256	0.01575	1.18905
	808.5	29688.6	29969	29807.9	29814.1	29810.1	29811.8	29812.4	29811.7	29819.1	29827.4	29917.6		534.25	6364.17	6228.12	5415.1	5430.9	5620.71	5892.57	5529.25		1.14437	0.0862	1.15426	0.05139	1.155	0.04838	1.14437	0.0721	1.15473	0.03217	1.15488	0.06264	1.15503	0.13036	1.20362	0.02731	1.155	0.18456	1.18918	0.20862	1.15469	0.05688	1.18915	0.27978	1.155	0.01608	1.19149
	808.4	29808.3	29957.2	29783.1	29789.4	29785.4	29787.1	29787.7	29787	29794.6	29802.9	29905.2		534.2	6437.52	6291.72	5414.53	5430.62	5627.34	5945.68	5531.69		1.14733	0.08714	1.1566	0.05205	1.15741	0.04898	1.14733	0.07396	1.15741	0.03336	1.15735	0.06354	1.15748	0.12873	1.20615	0.02809	1.15754	0.18585	1.19159	0.20811	1.15719	0.0575	1.19159	0.27915	1.15745	0.01622	1.19393
	808.3	30057.2	29946.7	29758.1	29764.4	29760.3	29762.1	29762.7	29762	29769.7	29778.2	29894		534.15	6465.72	6362.03	5413.92	5430.29	5634.41	6004.85	5534.25		1.14983	0.08714	1.15907	0.05236	1.15979	0.04959	1.14983	0.07471	1.15979	0.03569	1.15983	0.06517	1.15992	0.12676	1.20875	0.02913	1.15986	0.18656	1.1941	0.20624	1.1596	0.05817	1.19404	0.27789	1.15989	0.01656	1.19638
	808.2	29860.5	29937.3	29732.4	29738.7	29734.6	29736.4	29737	29736.4	29744.2	29752.8	29883.8		534.1	6523.26	6439.71	5413.29	5429.95	5642.01	6070.64	5536.98		1.15206	0.08764	1.16147	0.05304	1.16233	0.05027	1.15206	0.07643	1.16288	0.03647	1.16224	0.06602	1.16233	0.12494	1.211	0.02981	1.16236	0.18753	1.19648	0.20563	1.16204	0.0592	1.19642	0.27716	1.16227	0.01663	1.19882
	808.1	29779.9	29930.2	29707.1	29713.5	29709.3	29711.1	29711.8	29711.1	29719.1	29727.8	29876		534.05	6481.4	6525.07	5412.62	5429.59	5650.2	6143.28	5539.87		1.15489	0.08784	1.16397	0.05336	1.16465	0.05064	1.15489	0.07724	1.1644	0.03805	1.16462	0.0673	1.16477	0.12404	1.21348	0.02976	1.16477	0.18821	1.19895	0.20439	1.16429	0.05945	1.19892	0.27621	1.16471	0.01673	1.20126
	808	29917.6	29925.2	29681.9	29688.3	29684.2	29686	29686.6	29686	29694.1	29702.9	29870.4		534	6664.19	6618.79	5411.98	5429.27	5659.15	6223.31	5543.01		1.15691	0.08864	1.16641	0.05389	1.16715	0.05146	1.15691	0.07896	1.16727	0.03992	1.16706	0.06837	1.16718	0.12209	1.21576	0.03142	1.16721	0.18913	1.20145	0.20422	1.16684	0.05997	1.20136	0.27548	1.16718	0.01683	1.2037
	807.9	30164.6	29922.1	29656.3	29662.8	29658.6	29660.4	29661.1	29660.5	29668.7	29677.7	29866.5		533.95	6917.3	6721.23	5411.23	5428.83	5668.84	6310.95	5546.3		1.15944	0.08889	1.16872	0.0545	1.16956	0.05183	1.15944	0.08059	1.16959	0.04218	1.16953	0.06917	1.16968	0.12064	1.2183	0.03239	1.16962	0.19003	1.20374	0.20325	1.16925	0.06107	1.2038	0.27415	1.16962	0.01686	1.20614
	807.8	29759.5	29920.6	29630.1	29636.7	29632.4	29634.3	29635	29634.3	29642.8	29651.8	29864.3		533.9	6991.31	6832.84	5410.33	5428.26	5679.38	6406.45	5549.73		1.16255	0.08914	1.17118	0.05503	1.172	0.05263	1.16255	0.08215	1.17197	0.04318	1.17194	0.07058	1.17212	0.11913	1.22086	0.03307	1.17212	0.19061	1.20624	0.20303	1.17166	0.06183	1.20621	0.27284	1.17206	0.01725	1.20858
	807.7	29993.5	29922.6	29604.8	29611.4	29607.2	29609	29609.7	29609.1	29617.7	29626.9	29865.5		533.85	7211.3	6954.33	5409.38	5427.65	5691.08	6510.3	5553.43		1.16471	0.08972	1.17365	0.05557	1.17441	0.05302	1.16471	0.08412	1.17432	0.04573	1.17441	0.07122	1.1745	0.11784	1.22327	0.03341	1.17453	0.19108	1.20868	0.20264	1.17413	0.06195	1.20862	0.2716	1.17447	0.0174	1.21102
	807.6	29971	29926.5	29578.9	29585.5	29581.2	29583.1	29583.9	29583.2	29592	29601.3	29868.7		533.8	7334.8	7085.75	5408.3	5426.92	5704.04	6622.32	5557.36		1.16679	0.09044	1.17602	0.05605	1.17679	0.05353	1.16679	0.0847	1.17698	0.0466	1.17685	0.07228	1.17701	0.11672	1.22565	0.03414	1.17698	0.1919	1.21106	0.20271	1.17653	0.06277	1.21106	0.2706	1.17695	0.01765	1.21346
	807.5	29891.7	29933.1	29553	29559.6	29555.3	29557.2	29558	29557.4	29566.2	29575.7	29874.5		533.75	7303.9	7227.69	5407.14	5426.12	5718.59	6742.76	5561.62		1.16929	0.09155	1.17854	0.05671	1.1793	0.05428	1.16929	0.08598	1.17933	0.04779	1.17927	0.07331	1.17939	0.11536	1.22815	0.0345	1.17942	0.19234	1.21351	0.20225	1.17897	0.06354	1.21357	0.26878	1.17939	0.01785	1.21591
	807.4	29604.7	29942.6	29527.2	29533.9	29529.5	29531.4	29532.2	29531.6	29540.7	29550.3	29883.2		533.7	7067.16	7380.58	5406	5425.35	5735.15	6871.71	5566.37		1.17155	0.09122	1.18091	0.05729	1.18171	0.05462	1.17155	0.08747	1.18155	0.04894	1.18174	0.07423	1.1818	0.11464	1.23053	0.03574	1.18186	0.19234	1.21595	0.20087	1.18138	0.06363	1.21598	0.26744	1.1818	0.01801	1.21835
	807.3	29621.8	29955.5	29502	29508.8	29504.4	29506.3	29507.1	29506.5	29515.7	29525.5	29895.3		533.65	7272.92	7544.88	5405.01	5424.74	5754.23	7009.15	5571.77		1.17408	0.09227	1.18338	0.0578	1.18418	0.05537	1.17408	0.08889	1.18424	0.05	1.18418	0.07544	1.18424	0.11369	1.23298	0.03666	1.18427	0.19312	1.21839	0.20249	1.18394	0.06461	1.21842	0.26577	1.18427	0.01798	1.22079
	807.2	30146.3	29971.2	29476.7	29483.5	29479.1	29481	29481.9	29481.3	29490.7	29500.6	29910.1		533.6	7763.13	7720.79	5403.88	5424.01	5776.02	7154.76	5577.65		1.17634	0.09239	1.18585	0.05819	1.18662	0.05576	1.17634	0.08953	1.18735	0.05158	1.18662	0.0761	1.18671	0.11245	1.23539	0.03705	1.18674	0.19309	1.22083	0.20194	1.18635	0.06564	1.22086	0.26426	1.18668	0.01835	1.22323
	807.1	30487.9	29988.5	29450.1	29457	29452.5	29454.5	29455.3	29454.8	29464.4	29474.4	29926.5		533.55	7923.94	7907.94	5402.47	5423	5800.85	7307.62	5583.88		1.17908	0.09322	1.18828	0.05887	1.18912	0.05647	1.17908	0.09119	1.18906	0.05236	1.18903	0.07722	1.18915	0.11184	1.23786	0.03749	1.18921	0.1935	1.22327	0.20147	1.18878	0.06641	1.22333	0.26304	1.18915	0.01841	1.22567
	807	30303.3	30007.5	29422.7	29429.6	29425.1	29427	29428	29427.4	29437.2	29447.3	29944.7		533.5	8106.65	8106.94	5400.95	5421.9	5829.55	7467.59	5590.76		1.18125	0.09358	1.19068	0.05938	1.19153	0.05686	1.18125	0.09244	1.19159	0.05314	1.19147	0.07802	1.19162	0.1108	1.24027	0.03849	1.19156	0.19297	1.22574	0.2007	1.19125	0.06729	1.22571	0.26144	1.19159	0.01865	1.22811
	806.9	30385.6	30029.7	29395.6	29402.5	29398	29400	29400.9	29400.3	29410.3	29420.7	29965.9		533.45	8383.94	8317.92	5399.33	5420.71	5862.84	7634	5598.37		1.18396	0.09435	1.19308	0.06011	1.19397	0.05754	1.18396	0.09272	1.19416	0.05554	1.19391	0.07872	1.1941	0.1099	1.24277	0.039	1.19397	0.19299	1.22822	0.20169	1.1936	0.06799	1.22818	0.25935	1.19404	0.01894	1.23055
	806.8	30274	30054.1	29368.2	29375.2	29370.7	29372.7	29373.6	29373.1	29383.3	29393.7	29989.4		533.4	8680.48	8540.95	5397.54	5419.36	5901.48	7805.98	5606.75		1.18616	0.09488	1.19558	0.06045	1.19642	0.058	1.18616	0.09499	1.19639	0.05584	1.19629	0.07977	1.19651	0.109	1.24509	0.0399	1.19648	0.19251	1.23057	0.20186	1.19603	0.0686	1.23057	0.25831	1.19642	0.01918	1.233
	806.7	30028.7	30081.1	29341.1	29348.2	29343.6	29345.6	29346.5	29346	29356.4	29367	30015.4		533.35	8996.03	8776.44	5395.57	5417.84	5946.48	7982.8	5616.03		1.18869	0.09555	1.19798	0.06099	1.19883	0.05844	1.18869	0.09605	1.19895	0.05676	1.1988	0.08052	1.19889	0.10871	1.24753	0.04067	1.19892	0.19214	1.23304	0.20118	1.1985	0.06943	1.23304	0.25646	1.19892	0.01943	1.23544
	806.6	29851.2	30110.7	29314.5	29321.6	29317	29319	29320	29319.4	29330.1	29340.8	30044		533.3	9242.22	9023.9	5393.41	5416.15	5998.79	8162.89	5626.29		1.1911	0.09607	1.20044	0.06191	1.20121	0.05904	1.1911	0.09757	1.20127	0.05795	1.20121	0.08159	1.20133	0.10752	1.24997	0.04114	1.20139	0.19154	1.23548	0.20087	1.20091	0.07016	1.23545	0.2551	1.20136	0.0195	1.23788
	806.5	29871	30142.4	29288.2	29295.4	29290.7	29292.8	29293.8	29293.2	29304.1	29315	30074.8		533.25	9231.7	9283.75	5391.1	5414.33	6059.73	8345.26	5637.73		1.19363	0.09616	1.20285	0.06201	1.20371	0.0595	1.19363	0.09921	1.20377	0.05938	1.20359	0.08225	1.20383	0.10647	1.25235	0.04186	1.2038	0.19093	1.23789	0.20055	1.20337	0.07028	1.23783	0.25367	1.2038	0.01962	1.24032
	806.4	30305.4	30175.4	29261.8	29269	29264.3	29266.4	29267.5	29266.9	29278	29289.1	30106.8		533.2	9751.57	9556.25	5388.79	5412.52	6130.79	8528.66	5650.65		1.19586	0.09699	1.20528	0.06276	1.20612	0.06021	1.19586	0.10026	1.20627	0.06023	1.20606	0.08322	1.20624	0.10623	1.25498	0.04213	1.20624	0.19015	1.24036	0.20062	1.20578	0.07129	1.24033	0.25204	1.20621	0.0198	1.24276
	806.3	30345.2	30208.5	29234.3	29241.6	29236.9	29239	29240	29239.5	29250.8	29262.1	30138.8		533.15	9984.8	9841.19	5386.17	5410.42	6213.13	8711.24	5664.91		1.19855	0.0981	1.20766	0.06342	1.20853	0.0606	1.19855	0.10118	1.20844	0.06072	1.20856	0.08378	1.20865	0.10562	1.25721	0.04288	1.20868	0.18903	1.2428	0.20096	1.20822	0.07257	1.2428	0.25021	1.20862	0.0201	1.2452
	806.2	30102.2	30241.9	29206.7	29214	29209.3	29211.4	29212.5	29212	29223.5	29235	30171.2		533.1	10031.6	10139.3	5383.41	5408.2	6308.69	8891.72	5680.89		1.20111	0.09852	1.21012	0.06417	1.21103	0.06128	1.20111	0.10279	1.21116	0.0615	1.21088	0.08434	1.21113	0.10484	1.25977	0.04361	1.21116	0.18823	1.24524	0.2005	1.21057	0.07318	1.24509	0.2491	1.21106	0.02038	1.24764
	806.1	30008.7	30276	29179.6	29187	29182.2	29184.3	29185.4	29184.9	29196.8	29208.4	30204.2		533.05	10055.1	10450	5380.62	5405.96	6419.06	9067.98	5698.85		1.2034	0.09918	1.21255	0.06487	1.21344	0.06174	1.2034	0.1039	1.21351	0.06286	1.21338	0.08555	1.21357	0.10414	1.26224	0.04395	1.21351	0.18709	1.24762	0.20038	1.21309	0.07352	1.24759	0.24757	1.21357	0.02066	1.25009
	806	30492.7	30309.8	29152.6	29160.1	29155.2	29157.4	29158.5	29158.1	29170.1	29182	30236.9		533	10342.3	10773.9	5377.82	5403.73	6546.23	9238.36	5719.04		1.20584	0.09971	1.21492	0.06531	1.21586	0.0624	1.20584	0.1049	1.21564	0.06325	1.21583	0.08616	1.21598	0.10346	1.26465	0.04425	1.21607	0.18568	1.25013	0.19999	1.2155	0.07504	1.25004	0.24611	1.21598	0.02083	1.25253
	805.9	30886.8	30341.4	29124.5	29132	29127.1	29129.2	29130.4	29130	29142.3	29154.3	30267.2		532.95	10890.2	11111.1	5374.84	5401.34	6691.98	9400.74	5741.54		1.20818	0.10062	1.21739	0.06558	1.21836	0.06291	1.20818	0.10651	1.21824	0.06405	1.21836	0.08698	1.21845	0.10285	1.26706	0.04544	1.21842	0.18456	1.25257	0.19934	1.218	0.07562	1.25248	0.24487	1.21842	0.02112	1.25497
	805.8	30722.3	30370.3	29095.3	29102.8	29097.9	29100.1	29101.3	29100.9	29113.5	29125.7	30295		532.9	11492.2	11461.5	5371.53	5398.64	6858.15	9552.91	5766.42		1.21063	0.10071	1.21982	0.06645	1.22068	0.06315	1.21063	0.10714	1.2204	0.06606	1.22071	0.08767	1.22089	0.10246	1.26944	0.04607	1.22089	0.18315	1.25495	0.20014	1.22047	0.07593	1.25486	0.24344	1.22086	0.02136	1.25741
	805.7	30576.6	30397.2	29066.4	29074	29069.1	29071.3	29072.5	29072.1	29085	29097.4	30320.6		532.85	11705	11825.9	5367.85	5395.6	7046.98	9692.95	5793.96		1.21304	0.10124	1.22231	0.06735	1.22324	0.06405	1.21304	0.10828	1.22339	0.06706	1.22315	0.08856	1.22327	0.10222	1.27189	0.04682	1.2233	0.18162	1.25739	0.20045	1.22284	0.07755	1.25739	0.2421	1.22333	0.02157	1.25985
	805.6	30518.2	30421.3	29037.8	29045.5	29040.5	29042.8	29044	29043.6	29056.8	29069.4	30343.6		532.8	11895.6	12203.8	5364.05	5392.45	7260.24	9818.7	5824.6		1.21551	0.10171	1.22465	0.06786	1.22562	0.06436	1.21551	0.10931	1.22568	0.06726	1.22565	0.08939	1.2258	0.10168	1.27427	0.0468	1.22574	0.18034	1.25998	0.20031	1.22525	0.07864	1.2598	0.24113	1.22571	0.02172	1.26229
	805.5	30396.8	30441.9	29009.3	29017.1	29012	29014.3	29015.6	29015.2	29028.7	29041.5	30362.8		532.75	12465.7	12596	5360.13	5389.2	7500.12	9928.4	5858.66		1.21804	0.10257	1.22705	0.06864	1.22809	0.0649	1.21804	0.11092	1.22815	0.0684	1.22797	0.09	1.22815	0.10081	1.27683	0.04745	1.22815	0.17873	1.26224	0.19946	1.22765	0.07953	1.26224	0.23967	1.22818	0.02195	1.26473
	805.4	30744.7	30458.2	28981.1	28988.8	28983.8	28986	28987.4	28987	29000.8	29013.8	30377.8		532.7	13041.5	13002.5	5355.87	5385.64	7768.21	10020	5896.23		1.22023	0.10357	1.22955	0.06922	1.23047	0.06521	1.22023	0.11247	1.23044	0.06951	1.23047	0.0908	1.2306	0.10047	1.27921	0.04811	1.2306	0.17749	1.26465	0.19963	1.23003	0.08005	1.26471	0.23931	1.23057	0.02238	1.26718
	805.3	30667.5	30468.6	28951.9	28959.7	28954.6	28956.9	28958.3	28957.9	28972.1	28985.3	30386.9		532.65	13533.4	13423.5	5351.25	5381.76	8066.15	10091.8	5937.61		1.22292	0.10401	1.23195	0.06959	1.23295	0.06599	1.22292	0.11322	1.23292	0.07015	1.23292	0.09165	1.2331	0.10045	1.28159	0.04932	1.23304	0.17567	1.26716	0.19917	1.23253	0.0809	1.26709	0.23824	1.23304	0.02268	1.26962
	805.2	30361.6	30473.4	28922.8	28930.7	28925.6	28927.9	28929.3	28929	28943.5	28956.9	30390.2		532.6	14019.2	13860.1	5346.34	5377.6	8395.8	10142.5	5983.23		1.22515	0.10473	1.23432	0.07049	1.23536	0.06614	1.22515	0.11502	1.23533	0.07134	1.23536	0.09211	1.23548	0.10001	1.28415	0.04947	1.23545	0.17421	1.26957	0.19917	1.23506	0.08173	1.26954	0.23673	1.23545	0.02318	1.27206
	805.1	30550	30472.5	28894.4	28902.4	28897.2	28899.5	28901	28900.7	28915.5	28929.2	30388		532.55	14593.8	14311.6	5341.14	5373.18	8757.44	10171.1	6033.31		1.22771	0.10576	1.23679	0.07097	1.23786	0.06701	1.22771	0.11647	1.23783	0.07175	1.23777	0.09303	1.23798	0.09923	1.2866	0.05047	1.23795	0.17319	1.27198	0.19912	1.23741	0.08295	1.27201	0.2361	1.23783	0.02342	1.2745
	805	30585.5	30464.3	28865.5	28873.5	28868.3	28870.6	28872.2	28871.9	28887	28900.9	30378.3		532.5	14674.5	14778.9	5335.58	5368.44	9152.07	10176.9	6088.19		1.23015	0.10642	1.23922	0.07173	1.24024	0.06757	1.23015	0.11672	1.24039	0.07275	1.24018	0.09352	1.24036	0.09943	1.28904	0.05105	1.24036	0.17142	1.27442	0.19727	1.23984	0.08286	1.27436	0.23527	1.24033	0.02357	1.27694
	804.9	30201.4	30448.9	28836.4	28844.5	28839.2	28841.6	28843.2	28842.9	28858.5	28872.6	30361.4		532.45	15011.4	15262.4	5329.98	5363.67	9580.24	10160	6148.48		1.23268	0.10648	1.24162	0.07233	1.24277	0.06808	1.23268	0.11888	1.24274	0.07331	1.24262	0.09483	1.24277	0.09896	1.29139	0.05122	1.24283	0.17018	1.27683	0.19788	1.24221	0.08456	1.27689	0.23454	1.2428	0.02385	1.27938
	804.8	29986	30426.9	28808.2	28816.4	28811	28813.4	28815	28814.8	28830.7	28845.1	30337.8		532.4	15678.6	15762.5	5324.17	5358.74	10041.5	10120.4	6214.39		1.23494	0.10787	1.24405	0.07318	1.24512	0.06837	1.23494	0.11902	1.24518	0.07413	1.24503	0.09512	1.24518	0.09831	1.29386	0.05168	1.24524	0.16872	1.2793	0.19749	1.24468	0.08582	1.27927	0.23357	1.24509	0.02403	1.28182
	804.7	30107.5	30397.9	28780.4	28788.6	28783.3	28785.7	28787.3	28787.1	28803.5	28818	30307.2		532.35	16363.1	16279.5	5317.95	5353.43	10535.3	10058.5	6286.11		1.23738	0.10834	1.24645	0.07384	1.24753	0.0691	1.23738	0.12035	1.24759	0.07576	1.24747	0.096	1.24766	0.09865	1.29627	0.0527	1.24766	0.16773	1.28177	0.19817	1.24712	0.08704	1.28177	0.23323	1.24759	0.02451	1.28427
	804.6	30101.7	30361.1	28752.3	28760.6	28755.2	28757.6	28759.3	28759.1	28775.8	28790.7	30268.8		532.3	17135.2	16811.9	5311.32	5347.75	11059	9975.42	6363.78		1.23988	0.10911	1.24888	0.07445	1.24994	0.0693	1.23988	0.12121	1.25	0.0769	1.24991	0.09695	1.2501	0.09855	1.29871	0.05309	1.25013	0.16629	1.28418	0.19827	1.24955	0.08804	1.28422	0.23204	1.25004	0.02502	1.28671
	804.5	30155.9	30317	28724.1	28732.4	28727	28729.4	28731.2	28731	28748.2	28763.3	30223		532.25	17741	17359.9	5304.23	5341.64	11610.7	9872.49	6447.73		1.24217	0.1092	1.25141	0.07498	1.25235	0.06988	1.24217	0.12271	1.25242	0.07741	1.25239	0.09765	1.25257	0.09804	1.30115	0.05387	1.25251	0.1651	1.2866	0.19812	1.25196	0.08914	1.28663	0.23129	1.25248	0.02535	1.28915
	804.4	30147.6	30265.9	28695.7	28704.1	28698.6	28701.1	28702.8	28702.7	28720.4	28735.7	30170.2		532.2	18072.3	17922.5	5296.76	5335.2	12187.8	9751.41	6538.33		1.24458	0.11	1.25378	0.07564	1.25483	0.07051	1.24458	0.1241	1.25486	0.07782	1.2548	0.09855	1.25495	0.09789	1.30359	0.05472	1.25504	0.16391	1.28904	0.19683	1.25446	0.09021	1.28907	0.23134	1.25486	0.02585	1.29159
	804.3	29980.5	30208.3	28667.2	28675.7	28670.2	28672.7	28674.5	28674.4	28692.5	28708.2	30110.8		532.15	18655.2	18498.1	5289.09	5328.6	12786.5	9614.19	6636.02		1.24693	0.11106	1.25625	0.07605	1.2573	0.07085	1.24693	0.12526	1.25739	0.07872	1.25721	0.09921	1.25742	0.09787	1.306	0.05513	1.25745	0.16289	1.29148	0.19836	1.25677	0.091	1.29151	0.23073	1.25739	0.02596	1.29403
	804.2	29884.1	30145.3	28639.1	28647.7	28642.1	28644.6	28646.5	28646.4	28665	28680.9	30045.8		532.1	19162.9	19085	5281.07	5321.69	13403.1	9462.45	6741.01		1.24943	0.11139	1.25868	0.07676	1.25971	0.0716	1.24943	0.1267	1.25959	0.07948	1.25965	0.10008	1.25986	0.09782	1.30848	0.05581	1.25983	0.16185	1.29389	0.1989	1.25927	0.09229	1.29395	0.23041	1.2598	0.02634	1.29647
	804.1	30422.9	30077.1	28611.2	28619.8	28614.2	28616.7	28618.6	28618.6	28637.7	28653.9	29975.8		532.05	19628	19678.9	5272.74	5314.52	14030.8	9298.64	6853.25		1.25193	0.11244	1.26102	0.07746	1.26209	0.07221	1.25193	0.1289	1.26212	0.08038	1.26212	0.10086	1.2623	0.09765	1.31098	0.05707	1.2623	0.16061	1.29636	0.19858	1.2617	0.09311	1.2963	0.22973	1.26224	0.02661	1.29891
	804	30427.3	30003.1	28581.9	28590.6	28584.9	28587.5	28589.4	28589.4	28609.1	28625.6	29899.8		532	20515	20276.7	5264.12	5307.11	14664.2	9124.67	6973.06		1.25431	0.11316	1.26345	0.07829	1.26459	0.07231	1.25431	0.12926	1.26432	0.08174	1.2645	0.10149	1.26474	0.09782	1.31333	0.05727	1.26468	0.15983	1.2988	0.19802	1.26411	0.09409	1.29883	0.22925	1.26471	0.02717	1.30136
	803.9	29912	29925.1	28552.5	28561.3	28555.6	28558.2	28560.2	28560.2	28580.4	28597.2	29819.8		531.95	21254.8	20873.5	5254.97	5299.22	15296.6	8942.33	7100.29		1.2569	0.11347	1.26597	0.07904	1.26706	0.07297	1.2569	0.13131	1.26722	0.08166	1.26691	0.10254	1.26713	0.09731	1.31583	0.05819	1.26722	0.1591	1.3013	0.19868	1.26658	0.09534	1.30124	0.22932	1.26709	0.02748	1.3038
	803.8	29576.1	29845.2	28524.3	28533.2	28527.4	28530	28532	28532.1	28552.9	28570	29737.7		531.9	21859.4	21464	5245.37	5290.93	15920.4	8753.67	7235.07		1.2594	0.11408	1.26834	0.07987	1.26941	0.07331	1.2594	0.13261	1.26911	0.08363	1.26938	0.10341	1.2696	0.09746	1.31815	0.0581	1.26957	0.15784	1.30369	0.19958	1.26905	0.09625	1.30372	0.22956	1.26954	0.02805	1.30624
	803.7	29478.6	29763.5	28496.8	28505.7	28499.9	28502.5	28504.7	28504.8	28526.1	28543.5	29653.8		531.85	22494.6	22042.8	5235.39	5282.34	16528.5	8560.46	7377.66		1.26178	0.11475	1.27083	0.08052	1.27189	0.07411	1.26178	0.13428	1.27161	0.08395	1.27182	0.10431	1.27201	0.09746	1.32071	0.05865	1.27201	0.15713	1.30607	0.20082	1.27139	0.09756	1.30616	0.22895	1.27201	0.02846	1.30868
	803.6	29509.7	29680.2	28469.5	28478.5	28472.6	28475.3	28477.5	28477.6	28499.5	28517.3	29568.3		531.8	22669	22601.6	5225.03	5273.42	17110.8	8364.9	7527.61		1.26407	0.11555	1.27312	0.08098	1.2743	0.07471	1.26407	0.13511	1.27442	0.08579	1.2743	0.10511	1.27445	0.09658	1.32294	0.05977	1.27445	0.15633	1.3086	0.2005	1.2738	0.09842	1.30857	0.22908	1.27436	0.02899	1.31112
	803.5	29342.3	29595.6	28442	28451.1	28445.2	28447.9	28450.1	28450.3	28472.9	28490.9	29481.4		531.75	23296.5	23134.1	5214.57	5264.46	17659.3	8168.73	7685.23		1.26676	0.11627	1.2756	0.08215	1.2768	0.07496	1.26676	0.13555	1.2768	0.08562	1.27671	0.10572	1.27689	0.09768	1.32551	0.06031	1.27692	0.15553	1.31098	0.19994	1.27632	0.09933	1.31095	0.22903	1.27689	0.02937	1.31356
	803.4	29645.3	29510.9	28414.9	28424	28418.1	28420.8	28423.1	28423.3	28446.6	28465	29394.2		531.7	23471.6	23631.9	5203.71	5255.18	18164.6	7973.19	7850.05		1.26907	0.11666	1.27813	0.08285	1.27924	0.07554	1.26907	0.13694	1.27924	0.08706	1.27906	0.10686	1.27933	0.09799	1.32804	0.06077	1.27936	0.1548	1.31345	0.20106	1.27873	0.10019	1.31342	0.22874	1.27927	0.02961	1.316
	803.3	29714.1	29425.3	28387	28396.2	28390.2	28392.9	28395.3	28395.6	28419.5	28438.2	29306.2		531.65	23581.9	24087.3	5192.75	5245.87	18617.7	7779.98	8022.05		1.27136	0.11647	1.28047	0.08366	1.28174	0.07617	1.27136	0.13816	1.28165	0.08786	1.28156	0.10747	1.28174	0.0978	1.33045	0.06184	1.2818	0.1538	1.31592	0.20172	1.28116	0.10095	1.31592	0.22891	1.28177	0.03009	1.31845
	803.2	29544.9	29340.1	28358.8	28368.2	28362	28364.8	28367.2	28367.6	28392.3	28411.3	29218.4		531.6	23649.9	24492.7	5181.71	5236.57	19010	7590.16	8201.13		1.27392	0.11699	1.2829	0.08441	1.28406	0.07678	1.27392	0.14046	1.28391	0.08869	1.284	0.10861	1.28425	0.09758	1.33286	0.06303	1.28425	0.15293	1.31833	0.20242	1.2836	0.1015	1.31827	0.22871	1.28422	0.03056	1.32089
	803.1	29785.5	29256.2	28331	28340.4	28334.3	28337.1	28339.5	28340	28365.4	28384.8	29131.9		531.55	24101.6	24839.4	5170.63	5227.31	19332.3	7405.3	8386.41		1.2763	0.11752	1.28539	0.08526	1.28653	0.07722	1.2763	0.1403	1.2865	0.08934	1.28647	0.1097	1.28666	0.09772	1.33518	0.06283	1.28663	0.15242	1.32078	0.20325	1.28597	0.10175	1.32074	0.22871	1.28663	0.03117	1.32333
	803	29758.9	29173.2	28302.6	28312	28305.8	28308.7	28311.2	28311.7	28337.9	28357.7	29046.1		531.5	24998	25120.7	5159.26	5217.85	19577.4	7225.9	8577.35		1.27868	0.11913	1.28779	0.08618	1.28901	0.0778	1.27868	0.14313	1.28879	0.08963	1.28888	0.11048	1.28916	0.0977	1.33774	0.06383	1.2891	0.15166	1.32319	0.20359	1.28847	0.10275	1.32316	0.22891	1.28907	0.03164	1.32577
	802.9	29686.9	29091.9	28274.1	28283.7	28277.4	28280.3	28282.9	28283.4	28310.5	28330.7	28961.9		531.45	25160.5	25330.5	5147.36	5207.95	19739.1	7052.51	8773.07		1.28112	0.11935	1.29016	0.08657	1.29139	0.07829	1.28112	0.14465	1.29133	0.09167	1.2913	0.11109	1.29148	0.09811	1.34003	0.06514	1.29154	0.15111	1.32554	0.20359	1.29087	0.10309	1.32557	0.22888	1.29151	0.03244	1.32821
	802.8	29184.9	29012.8	28245.8	28255.4	28249.1	28252	28254.7	28255.3	28283.2	28303.8	28879.9		531.4	25082	25465.1	5135.35	5198.05	19813.6	6886.22	8973.3		1.28347	0.11971	1.29256	0.08752	1.2938	0.07943	1.28347	0.14546	1.29386	0.09184	1.29371	0.11259	1.29398	0.0984	1.34256	0.06536	1.29395	0.1505	1.32804	0.2042	1.29324	0.1037	1.32804	0.22844	1.29395	0.03297	1.33065
	802.7	28926.6	28937.3	28218.6	28228.3	28221.9	28224.8	28227.6	28228.2	28257	28278	28801.2		531.35	25131.8	25522.2	5123.37	5188.3	19798.9	6727.52	9177.65		1.28579	0.11991	1.29502	0.0883	1.2963	0.07943	1.28579	0.14687	1.29648	0.09384	1.29618	0.11332	1.29639	0.09806	1.34507	0.06631	1.29636	0.14996	1.33045	0.20585	1.29571	0.10437	1.33045	0.22806	1.2963	0.03334	1.33309
	802.6	28747.7	28864.8	28191.9	28201.7	28195.3	28198.2	28201	28201.8	28231.5	28252.9	28725.6		531.3	25262.4	25501.2	5111.36	5178.63	19694.9	6577.07	9384.64		1.28847	0.12046	1.29745	0.08915	1.29871	0.07999	1.28847	0.14804	1.29865	0.09367	1.29859	0.11434	1.29889	0.09823	1.34742	0.06677	1.2988	0.14921	1.33292	0.20646	1.29812	0.10571	1.33289	0.22874	1.29883	0.03392	1.33554
	802.5	28586.1	28795.5	28165.6	28175.5	28169	28172	28174.8	28175.7	28206.4	28228.2	28652.9		531.25	25329.3	25403.6	5099.27	5169.01	19504	6434.89	9593.51		1.29076	0.12115	1.29994	0.09012	1.30106	0.08072	1.29076	0.14956	1.30124	0.09529	1.30109	0.11536	1.3013	0.09857	1.34992	0.06728	1.30121	0.14885	1.33536	0.20653	1.30058	0.10587	1.33533	0.22883	1.30124	0.03428	1.33798
	802.4	28575.6	28729.3	28139.6	28149.5	28143	28146	28149	28149.9	28181.7	28203.9	28583.3		531.2	25210.8	25233	5087.13	5159.47	19230.5	6301.15	9803.24		1.29323	0.12238	1.30227	0.09112	1.30356	0.08113	1.29323	0.15062	1.30359	0.09602	1.30347	0.1166	1.30372	0.09918	1.35221	0.06852	1.30372	0.14819	1.33774	0.20682	1.30302	0.10632	1.33777	0.22888	1.30372	0.03499	1.34042
	802.3	28712.7	28666.1	28113.5	28123.6	28117	28120	28123.1	28124	28156.9	28179.6	28516.5		531.15	24994.9	24994.5	5075.05	5150.14	18880.7	6175.97	10012.8		1.2958	0.12254	1.30477	0.09146	1.30597	0.08227	1.2958	0.15306	1.30594	0.09738	1.30597	0.11745	1.30616	0.09933	1.35471	0.0691	1.30616	0.14741	1.34028	0.2091	1.30539	0.10641	1.34028	0.22876	1.30616	0.03559	1.34286
	802.2	28442.8	28605.4	28087.1	28097.3	28090.6	28093.7	28096.8	28097.9	28131.9	28155	28452		531.1	24903.7	24693.8	5063.09	5141.1	18461.4	6059.22	10221.4		1.29824	0.12296	1.3071	0.09308	1.30851	0.08239	1.29824	0.15425	1.30872	0.09799	1.30829	0.11845	1.30854	0.09938	1.35718	0.06879	1.3086	0.14717	1.34269	0.20978	1.30789	0.10693	1.34266	0.22878	1.30857	0.03637	1.3453
	802.1	28263.3	28548.3	28061.3	28071.5	28064.8	28067.9	28071.1	28072.2	28107.5	28131.1	28391		531.05	24739.2	24338.6	5051.18	5132.27	17982	5950.9	10427		1.30058	0.12401	1.30957	0.09347	1.31089	0.0831	1.30058	0.15517	1.31067	0.09821	1.3108	0.11959	1.31101	0.09989	1.35959	0.07054	1.31104	0.14666	1.34513	0.21131	1.31026	0.10751	1.34516	0.22893	1.31095	0.03702	1.34774
	802	28399	28494.4	28035.8	28046.1	28039.4	28042.5	28045.8	28047	28083.5	28107.6	28333.1		531	24451.4	23936.1	5039.37	5123.71	17451.2	5850.7	10628.6		1.30293	0.12407	1.31199	0.0944	1.3133	0.08375	1.30293	0.15564	1.31296	0.10081	1.31324	0.12081	1.31342	0.09991	1.36203	0.07156	1.31348	0.14598	1.34757	0.21146	1.31273	0.10806	1.34757	0.22888	1.31342	0.03766	1.35018
	801.9	28409.2	28443.1	28009.9	28020.4	28013.5	28016.7	28020.1	28021.4	28059.2	28083.8	28277.5		530.95	23796.8	23493.9	5027.72	5115.52	16878.2	5758.38	10825		1.30522	0.12432	1.31439	0.09556	1.31577	0.08426	1.30522	0.1583	1.31583	0.10042	1.31559	0.12178	1.31586	0.1004	1.36454	0.07224	1.31589	0.14564	1.34992	0.21401	1.31513	0.1084	1.34998	0.22864	1.31592	0.03819	1.35263
	801.8	29192.5	28394.5	27984	27994.5	27987.6	27990.8	27994.3	27995.7	28034.9	28060	28224.5		530.9	23458.2	23019.7	5016.45	5107.93	16272.5	5673.8	11014.8		1.30772	0.12496	1.31685	0.09624	1.31815	0.08514	1.30772	0.16033	1.31821	0.10319	1.31806	0.12275	1.31833	0.10086	1.36692	0.07321	1.31833	0.14496	1.35239	0.21365	1.31757	0.10931	1.35242	0.22886	1.31827	0.03876	1.35507
	801.7	29240.9	28346.6	27956.1	27966.8	27959.8	27963	27966.6	27968.1	28008.8	28034.4	28172		530.85	22747.5	22519.7	5005.38	5100.78	15642.1	5596.31	11196.6		1.31044	0.12559	1.31919	0.09717	1.32062	0.08533	1.31044	0.16069	1.32053	0.10339	1.32053	0.12382	1.32074	0.1012	1.36936	0.07406	1.32081	0.14496	1.35483	0.21464	1.32001	0.11011	1.35486	0.22912	1.32074	0.03936	1.35751
	801.6	28629.4	28301.1	27928.1	27938.8	27931.8	27935	27938.7	27940.3	27982.6	28008.7	28121.7		530.8	22236.5	22001.9	4994.73	5094.29	14997.3	5525.88	11368.6		1.31309	0.12632	1.32162	0.09819	1.32303	0.08609	1.31309	0.16299	1.32306	0.10438	1.32294	0.12491	1.32322	0.10147	1.3718	0.0742	1.32322	0.14486	1.35734	0.21717	1.32248	0.11038	1.3573	0.22905	1.32316	0.0403	1.35995
	801.5	28320.9	28259.4	27901.4	27912.2	27905.1	27908.5	27912.2	27914	27957.9	27984.5	28075		530.75	21804.8	21471.8	4984.38	5088.39	14345.2	5461.85	11529.5		1.31477	0.12709	1.32405	0.09843	1.32547	0.08672	1.31477	0.16482	1.32535	0.10496	1.32541	0.12661	1.32569	0.10195	1.37418	0.07595	1.32563	0.14447	1.35978	0.21647	1.32489	0.11069	1.35972	0.22888	1.32557	0.04095	1.36239
	801.4	27974.1	28220.7	27875.4	27886.4	27879.2	27882.5	27886.4	27888.3	27933.9	27961.1	28031		530.7	21057.6	20934.8	4974.29	5083.04	13693.2	5403.74	11677.7		1.31751	0.12729	1.32653	0.10013	1.32786	0.08788	1.31751	0.16602	1.32792	0.10684	1.32792	0.1278	1.32807	0.1022	1.37671	0.07629	1.32807	0.14423	1.36213	0.21848	1.32736	0.11093	1.36216	0.22912	1.32804	0.04187	1.36483
	801.3	27909.6	28185	27850.2	27861.2	27854	27857.4	27861.3	27863.3	27910.8	27938.5	27989.8		530.65	20682.5	20395.8	4964.64	5078.48	13048.2	5351.27	11811.8		1.31995	0.12831	1.32887	0.10117	1.33036	0.0881	1.31995	0.1669	1.33033	0.1079	1.33021	0.12895	1.33051	0.10275	1.37897	0.07741	1.33051	0.14399	1.3646	0.21924	1.32973	0.11224	1.36466	0.22869	1.33045	0.04276	1.36727
	801.2	27768.9	28151.3	27825.1	27836.2	27828.9	27832.3	27836.4	27838.5	27888	27916.2	27950.3		530.6	20110.1	19858.2	4955.2	5074.52	12415.1	5303.76	11930.4		1.32249	0.12892	1.33133	0.10212	1.33274	0.08893	1.32249	0.16871	1.3332	0.109	1.33268	0.13023	1.33295	0.10334	1.38154	0.07877	1.33292	0.14401	1.36701	0.22069	1.33216	0.11334	1.36704	0.22912	1.33289	0.0437	1.36971
	801.1	28047	28119.9	27800.2	27811.4	27804	27807.5	27811.7	27814	27865.5	27894.3	27912.8		530.55	19536.2	19326.8	4946.11	5071.33	11800.8	5260.96	12032		1.32505	0.12989	1.33373	0.10271	1.33521	0.08995	1.32505	0.17062	1.33497	0.10978	1.33509	0.13091	1.33539	0.10351	1.38385	0.07889	1.33533	0.14365	1.36945	0.22235	1.33464	0.11411	1.36951	0.22976	1.33533	0.04432	1.37216
	801	27828.4	28089.5	27774.6	27786	27778.5	27782	27786.3	27788.7	27842.4	27871.8	27876		530.5	19080.8	18804	4937.35	5068.97	11209	5222.41	12115.6		1.32737	0.12973	1.33625	0.10392	1.33765	0.09041	1.32737	0.17126	1.3375	0.11126	1.33753	0.13242	1.3378	0.1037	1.3863	0.0796	1.3378	0.14352	1.37183	0.22266	1.33704	0.11469	1.37183	0.22944	1.33777	0.04511	1.3746
	800.9	27639.3	28061.2	27749.5	27760.9	27753.4	27756.9	27761.3	27764	27820	27850	27841		530.45	18265.1	18291.9	4928.86	5067.48	10643.3	5187.66	12180.1		1.32975	0.13062	1.33862	0.10465	1.34012	0.09078	1.32975	0.17317	1.34003	0.11303	1.33997	0.13366	1.34031	0.10594	1.3888	0.08047	1.34025	0.14377	1.3743	0.22499	1.33942	0.11606	1.37433	0.23019	1.34028	0.04591	1.37704
	800.8	27737.3	28034.8	27724.7	27736.3	27728.7	27732.3	27736.8	27739.6	27798.1	27828.6	27807.6		530.4	17669.3	17792.8	4920.85	5067.16	10106.8	5156.55	12224.9		1.33209	0.13134	1.34109	0.10662	1.34241	0.09136	1.33209	0.17503	1.34241	0.11386	1.34241	0.13458	1.34266	0.10499	1.39112	0.08164	1.34272	0.14379	1.37674	0.22628	1.34195	0.1167	1.37674	0.22942	1.34266	0.0468	1.37948
	800.7	27922.5	28009.5	27699.7	27711.4	27703.7	27707.3	27712	27714.9	27776	27807.2	27775		530.35	17216.8	17307.2	4913.2	5068.06	9601.05	5128.56	12249.1		1.33457	0.13178	1.34348	0.1082	1.34498	0.09167	1.33457	0.17628	1.34482	0.11464	1.34482	0.13602	1.3451	0.10562	1.39359	0.08293	1.3451	0.14352	1.37919	0.22878	1.34436	0.11676	1.37925	0.23068	1.34516	0.04809	1.38192
	800.6	27564.5	27985.2	27674.2	27686	27678.2	27681.9	27686.6	27689.8	27753.7	27785.5	27742.8		530.3	16624.6	16837.2	4905.82	5070.29	9128.64	5103.35	12252.4		1.33642	0.13192	1.34589	0.10837	1.34742	0.09257	1.33642	0.17889	1.34739	0.11658	1.34729	0.13762	1.34754	0.10591	1.39618	0.0837	1.34751	0.14355	1.38163	0.22976	1.3468	0.11871	1.38169	0.23119	1.34757	0.04922	1.38436
	800.5	27038	27962.8	27649.4	27661.3	27653.5	27657.2	27662.1	27665.5	27732.4	27764.7	27712.2		530.25	15741	16383.1	4898.78	5074.21	8689.88	5080.68	12234.7		1.33948	0.13297	1.34829	0.109	1.3498	0.09347	1.33948	0.18033	1.34961	0.11741	1.34974	0.13869	1.34998	0.10754	1.39838	0.08492	1.35001	0.14348	1.38404	0.23248	1.34915	0.11923	1.3841	0.23097	1.34998	0.05047	1.3868
	800.4	27101.4	27942.8	27625.9	27637.9	27630	27633.7	27638.8	27642.3	27712.4	27745.4	27683.6		530.2	15259.6	15945.6	4892.28	5080.39	8285.23	5060.46	12196.3		1.34204	0.13394	1.35069	0.11024	1.35224	0.09425	1.34204	0.1823	1.35184	0.11833	1.35209	0.13993	1.35248	0.10781	1.40088	0.08599	1.35239	0.14379	1.38654	0.23542	1.35164	0.12082	1.38651	0.23182	1.35242	0.0516	1.38925
	800.3	27049.6	27923.8	27602.1	27614.3	27606.3	27610	27615.2	27619	27692.5	27726.1	27655.3		530.15	14976	15524.7	4886.06	5089.1	7914.19	5042.19	12137.4		1.34408	0.13439	1.35309	0.11053	1.35474	0.09532	1.34408	0.18463	1.35483	0.11998	1.35456	0.14107	1.35483	0.10807	1.40339	0.08776	1.35486	0.14362	1.38889	0.23712	1.35411	0.12207	1.38892	0.23211	1.35486	0.05264	1.39169
	800.2	27372.1	27906	27578.4	27590.7	27582.6	27586.4	27591.8	27595.8	27673	27707	27627.8		530.1	14723.1	15120.3	4880	5100.94	7575.53	5025.55	12058.3		1.34664	0.13536	1.35551	0.11228	1.35724	0.09551	1.34664	0.18718	1.35706	0.12132	1.357	0.14272	1.35727	0.10958	1.40583	0.0882	1.3573	0.14399	1.39139	0.23884	1.35652	0.12228	1.39133	0.23292	1.3573	0.05376	1.39413
	800.1	27767	27888.4	27553.9	27566.3	27558.1	27562	27567.5	27571.8	27652.9	27687.5	27599.8		530.05	14306.5	14733.8	4874.09	5116.76	7268.96	5010.33	11960		1.34911	0.13611	1.35799	0.11194	1.35953	0.09559	1.34911	0.18691	1.35959	0.12326	1.35938	0.14382	1.35975	0.10978	1.40818	0.089	1.35972	0.14411	1.39383	0.24142	1.35887	0.12418	1.3938	0.2334	1.35972	0.05523	1.39657
	800	27929.5	27870.9	27528.4	27540.9	27532.7	27536.6	27542.2	27546.8	27632.2	27667.2	27571.3		530	14189	14365.4	4868.43	5137.84	6992.74	4996.45	11843.6		1.35155	0.13603	1.36039	0.11262	1.36207	0.09624	1.35155	0.18918	1.36191	0.12433	1.36191	0.1454	1.36216	0.11024	1.4105	0.09085	1.36219	0.14423	1.39631	0.24344	1.3614	0.125	1.39625	0.23386	1.36216	0.0567	1.39901
	799.9	27890.7	27854.1	27502.5	27515.1	27506.8	27510.7	27516.5	27521.3	27611.4	27646.9	27542.7		529.95	14160.1	14015.8	4862.84	5165.51	6745.03	4983.58	11710.1		1.3543	0.13677	1.36287	0.11403	1.36445	0.09726	1.3543	0.19146	1.36448	0.12613	1.36429	0.14666	1.3646	0.1115	1.41285	0.09182	1.3646	0.14479	1.39866	0.24698	1.36383	0.12601	1.39869	0.23423	1.36466	0.05852	1.40145
	799.8	27670.8	27838.5	27476.5	27489.3	27480.9	27484.9	27490.8	27496	27591.2	27626.8	27514.5		529.9	13744.1	13686.2	4857.26	5201.62	6523.95	4971.55	11560.8		1.35646	0.13725	1.36521	0.11464	1.36686	0.0977	1.35646	0.19362	1.36701	0.12836	1.36673	0.14817	1.36707	0.11274	1.41547	0.09301	1.36713	0.14496	1.4011	0.24883	1.36621	0.12769	1.40113	0.2342	1.36704	0.0602	1.40389
	799.7	27546.3	27824.5	27451.1	27464	27455.5	27459.5	27465.6	27471	27571.9	27607.6	27487		529.85	13323.1	13378.1	4851.92	5248.8	6327.57	4960.45	11397		1.35887	0.13866	1.3677	0.11553	1.36933	0.09855	1.35887	0.19528	1.3693	0.12943	1.36918	0.14955	1.36954	0.11366	1.41785	0.09464	1.36945	0.14527	1.40351	0.24978	1.36867	0.12933	1.40354	0.23569	1.36951	0.06241	1.40634
	799.6	27718.8	27812.1	27425.9	27438.9	27430.3	27434.4	27440.7	27446.4	27553.6	27589.1	27459.9		529.8	12825.5	13094.5	4846.84	5309.75	6154.33	4950.21	11220.7		1.36122	0.13874	1.36998	0.11653	1.37168	0.09882	1.36122	0.19753	1.37153	0.13104	1.37159	0.15106	1.37189	0.11408	1.4202	0.09568	1.37186	0.14549	1.40601	0.25391	1.37099	0.13019	1.40601	0.23629	1.37183	0.06444	1.40878
	799.5	27955	27800.8	27400.2	27413.3	27404.6	27408.8	27415.3	27421.3	27535.7	27570.5	27432.6		529.75	12707.1	12837.8	4842.05	5387.89	6002.01	4940.78	11033.3		1.36375	0.13994	1.37246	0.11779	1.37415	0.09933	1.36375	0.19981	1.37418	0.13223	1.37403	0.15273	1.37433	0.11529	1.4227	0.09721	1.3743	0.14574	1.40842	0.25755	1.37342	0.13147	1.40836	0.23661	1.37433	0.06635	1.41122
	799.4	28056.6	27790.5	27373.9	27387.1	27378.3	27382.5	27389.2	27395.7	27518.1	27551.7	27404.8		529.7	12751.9	12611	4837.33	5486.83	5868.4	4931.86	10835.9		1.36619	0.13999	1.37486	0.11855	1.37659	0.10008	1.36619	0.20322	1.37671	0.13497	1.37644	0.15409	1.37674	0.11653	1.42505	0.09913	1.37681	0.14615	1.41086	0.2595	1.37598	0.13315	1.41086	0.2379	1.37674	0.06851	1.41366
	799.3	27627.2	27782	27347.2	27360.6	27351.8	27356	27362.9	27369.7	27501.7	27533.2	27376.8		529.65	12739.2	12417.9	4832.58	5610.78	5751.44	4923.29	10630.1		1.36866	0.14191	1.37735	0.11962	1.37903	0.10049	1.36866	0.20552	1.37888	0.13645	1.37891	0.15533	1.37922	0.11845	1.42746	0.10086	1.37922	0.14659	1.41333	0.26484	1.37827	0.13391	1.41333	0.23863	1.37925	0.07128	1.4161
	799.2	27554	27777	27321.6	27335.1	27326.2	27330.5	27337.5	27344.8	27487.9	27516.1	27350		529.6	12416	12262.6	4827.83	5764.66	5649.24	4915.05	10417.1		1.37113	0.14188	1.37974	0.12134	1.38144	0.10142	1.37113	0.20827	1.3812	0.13871	1.38132	0.15682	1.38166	0.11925	1.42988	0.10285	1.38166	0.14712	1.41575	0.2697	1.38073	0.13611	1.41575	0.23943	1.38169	0.07413	1.41854
	799.1	27658.9	27775	27296	27309.7	27300.6	27305	27312.3	27320	27476.6	27499.8	27323.3		529.55	12339.8	12150.2	4823.28	5953.17	5560.48	4907.28	10199.1		1.37345	0.14221	1.38208	0.12168	1.38389	0.10229	1.37345	0.21174	1.38404	0.14024	1.38376	0.15827	1.38413	0.12039	1.43235	0.10516	1.3841	0.14766	1.41819	0.2733	1.38329	0.13806	1.41813	0.24074	1.3841	0.0772	1.42098
	799	27604.6	27776.5	27270.2	27284	27274.8	27279.2	27286.7	27294.9	27467.8	27483.8	27296.4		529.5	12561.9	12085.1	4818.77	6181.24	5483.26	4899.81	9977.05		1.37604	0.14413	1.3846	0.12251	1.38636	0.1028	1.37604	0.21401	1.38605	0.14263	1.3862	0.16012	1.38651	0.12185	1.4347	0.10684	1.38654	0.14797	1.42063	0.27723	1.38569	0.13855	1.42057	0.24132	1.38651	0.08062	1.42343
	798.9	27541.4	27782.8	27244.4	27258.3	27249.1	27253.6	27261.3	27269.9	27463	27468.6	27269.7		529.45	12438.9	12071.5	4814.12	6453.34	5415.94	4892.4	9752.17		1.37829	0.14435	1.3871	0.1228	1.38871	0.10358	1.37829	0.2187	1.38852	0.14479	1.38855	0.16143	1.38901	0.12363	1.43708	0.10958	1.38898	0.14843	1.42301	0.28399	1.38797	0.14035	1.4231	0.24251	1.38892	0.08417	1.42587
	798.8	27616.2	27795	27218.7	27232.8	27223.4	27228	27235.9	27245	27463.2	27454.3	27243.1		529.4	12506.1	12113.7	4809.54	6773.72	5357.38	4885.26	9525.93		1.38061	0.1454	1.38941	0.12336	1.39121	0.1039	1.38061	0.21992	1.39109	0.14775	1.39106	0.16325	1.39136	0.12547	1.43967	0.1115	1.39133	0.14872	1.42548	0.28831	1.39054	0.14331	1.42548	0.2431	1.39133	0.0881	1.42831
	798.7	27692.5	27814.2	27192.7	27207	27197.5	27202.1	27210.3	27220	27469.4	27440.7	27216.4		529.35	12693.9	12214.6	4804.92	7145.81	5306.22	4878.23	9299.16		1.38314	0.1466	1.39187	0.1245	1.39362	0.10433	1.38314	0.22422	1.39362	0.15045	1.39341	0.16445	1.39383	0.12683	1.44205	0.11415	1.39383	0.14943	1.42792	0.29521	1.39294	0.14502	1.42792	0.24468	1.3938	0.09186	1.43075
	798.6	28152.8	27842.4	27166.5	27181	27171.4	27176	27184.5	27194.8	27483.4	27427.8	27189.4		529.3	12855.7	12375.9	4800.19	7570.32	5261.41	4871.23	9073.46		1.38567	0.14679	1.39427	0.12494	1.39609	0.10496	1.38567	0.22691	1.39618	0.15271	1.39585	0.16632	1.39625	0.12848	1.44498	0.11714	1.39625	0.14989	1.43036	0.30007	1.39534	0.14679	1.4303	0.24562	1.39625	0.09654	1.43319
	798.5	28069.6	27880.6	27139.2	27153.8	27144.1	27148.8	27157.5	27168.4	27506.3	27414.8	27161.4		529.25	13075.9	12597.4	4795.35	8047.56	5221.98	4864.26	8849.63		1.38799	0.14743	1.39666	0.12657	1.39847	0.10603	1.38799	0.23116	1.39829	0.15577	1.39826	0.16804	1.39872	0.13045	1.44736	0.11969	1.39875	0.15052	1.43281	0.30566	1.39775	0.1478	1.43284	0.2472	1.39869	0.10177	1.43563
	798.4	28195.8	27932.8	27112	27126.7	27116.9	27121.7	27130.7	27142.3	27541.9	27403.2	27133.5		529.2	12854.2	12877	4790.38	8575.2	5187.06	4857.26	8628.6		1.3907	0.14832	1.39913	0.12681	1.40088	0.10698	1.3907	0.23604	1.40085	0.15864	1.40076	0.1695	1.40116	0.13288	1.44983	0.1228	1.40113	0.1512	1.43522	0.31489	1.40021	0.14993	1.43528	0.24847	1.40113	0.10739	1.43807
	798.3	28339.9	28001.5	27084.5	27099.3	27089.4	27094.3	27103.5	27115.8	27592.4	27392.6	27105.3		529.15	13394.7	13210.3	4785.54	9148.72	5156.2	4850.5	8411.51		1.3928	0.14956	1.40157	0.12725	1.40333	0.10737	1.3928	0.24053	1.4036	0.16216	1.40314	0.1713	1.4036	0.13526	1.45231	0.12559	1.4036	0.15171	1.43772	0.32121	1.40264	0.15305	1.43766	0.2498	1.40354	0.11319	1.44052
	798.2	28642.8	28089.8	27056.5	27071.5	27061.5	27066.4	27076	27089	27660.9	27383.2	27076.7		529.1	14022.1	13590	4780.38	9760.91	5128.3	4843.51	8198.47		1.39524	0.15034	1.40397	0.1278	1.40586	0.10832	1.39524	0.246	1.40558	0.16568	1.40568	0.1728	1.40598	0.13786	1.45475	0.12987	1.40601	0.15242	1.4401	0.32947	1.40502	0.15414	1.44013	0.25111	1.40601	0.11993	1.44296
	798.1	28663.9	28201.3	27027.7	27042.9	27032.8	27037.8	27047.6	27061.5	27750.5	27374.9	27047.4		529.05	14080.9	14005	4774.83	10399.8	5102.84	4836.22	7990.61		1.39786	0.15181	1.40642	0.12907	1.40833	0.10861	1.39786	0.25177	1.40778	0.16928	1.40809	0.17458	1.40845	0.14017	1.45719	0.13339	1.40842	0.15312	1.44251	0.34138	1.40742	0.15808	1.44257	0.25274	1.40836	0.12703	1.4454
	798	28347.4	28340.5	26998.8	27014.2	27004	27009	27019.2	27033.9	27865.5	27368.8	27018		529	14196.8	14442.8	4769.24	11053.2	5079.68	4828.97	7788.66		1.39981	0.15264	1.40879	0.13014	1.41065	0.10963	1.39981	0.25815	1.41047	0.1737	1.4105	0.1765	1.41086	0.14321	1.45957	0.13784	1.41083	0.15351	1.44501	0.35013	1.40991	0.16034	1.44498	0.25425	1.41086	0.13447	1.44784
	797.9	28365.4	28512.5	26970.7	26986.2	26975.8	26980.9	26991.5	27007	28010.3	27366.2	26989.2		528.95	14652.6	14887.6	4763.58	11705.1	5058.43	4821.72	7593.11		1.40252	0.1527	1.41125	0.13135	1.41306	0.11084	1.40252	0.26428	1.41297	0.17771	1.41285	0.17829	1.41337	0.14664	1.46198	0.14255	1.41337	0.15468	1.44739	0.36106	1.41232	0.16238	1.44748	0.25515	1.41333	0.14251	1.45028
	797.8	28491.5	28721.1	26942.3	26958	26947.6	26952.8	26963.6	26980.2	28187.9	27367	26960.4		528.9	15131.3	15320.6	4757.65	12336.5	5038.54	4814.25	7404.21		1.4049	0.15425	1.41368	0.13159	1.41553	0.11111	1.4049	0.27005	1.4152	0.18223	1.41535	0.18041	1.41575	0.14984	1.46442	0.14746	1.41575	0.15524	1.44977	0.37151	1.41478	0.16586	1.44977	0.25707	1.41575	0.15159	1.45272
	797.7	28634.6	28970.1	26913.7	26929.6	26919	26924.2	26935.5	26953.1	28401.1	27372.3	26931.3		528.85	15506.4	15721.7	4751.42	12927.6	5019.75	4806.56	7222.09		1.40736	0.15497	1.41596	0.13283	1.41797	0.11148	1.40736	0.2786	1.41791	0.18855	1.41773	0.18189	1.41816	0.15356	1.46683	0.15361	1.41819	0.15623	1.45224	0.38511	1.41711	0.16766	1.45234	0.25903	1.41813	0.1615	1.45516
	797.6	28621.3	29264.2	26884.6	26900.7	26889.9	26895.2	26906.9	26925.6	28652.7	27383.6	26901.7		528.8	15411.6	16067.8	4744.97	13454.6	5001.91	4798.7	7047.54		1.41038	0.1565	1.4185	0.1339	1.42042	0.11172	1.41038	0.28576	1.42005	0.19365	1.42029	0.18386	1.42063	0.15757	1.4693	0.15929	1.42069	0.1572	1.45475	0.39896	1.41958	0.17007	1.45478	0.26044	1.42057	0.1724	1.45761
	797.5	29293.4	29607.4	26855.5	26871.7	26860.9	26866.3	26878.3	26898.3	28944.5	27403.7	26872.2		528.75	15601.7	16337.3	4738.56	13896.1	4985.12	4790.94	6880.83		1.41284	0.15667	1.42096	0.13507	1.42286	0.11267	1.41284	0.29574	1.42246	0.19868	1.42258	0.18597	1.42304	0.16221	1.47172	0.16564	1.4231	0.15798	1.45707	0.41354	1.42198	0.17398	1.45719	0.26278	1.4231	0.18364	1.46005
	797.4	30032.1	30002.5	26824.7	26841.1	26830.2	26835.6	26848.2	26869.3	29275.7	27434.4	26841		528.7	16169.5	16508.7	4732.05	14230.8	4969.06	4783.12	6721.93		1.41525	0.159	1.42355	0.13541	1.42536	0.11378	1.41525	0.30462	1.42505	0.20782	1.42505	0.18762	1.42545	0.16683	1.47416	0.17258	1.42554	0.15895	1.4596	0.43006	1.42438	0.17676	1.45957	0.26477	1.42548	0.19662	1.46249
	797.3	30920	30453.6	26792.1	26808.7	26797.6	26803.2	26816.2	26838.7	29645.6	27480.5	26808		528.65	16452	16564	4725.18	14440.5	4953.38	4775	6570.67		1.41756	0.15944	1.4257	0.13628	1.42771	0.11493	1.41756	0.31489	1.42731	0.21219	1.42746	0.19003	1.42789	0.1713	1.4766	0.17961	1.42795	0.15959	1.46201	0.44853	1.4269	0.17975	1.46207	0.2664	1.42792	0.20955	1.46493
	797.2	31463.3	30964	26757.3	26774.2	26762.9	26768.5	26782	26806	30050.6	27548.3	26772.8		528.6	16367.5	16490.8	4718.14	14513.3	4938.14	4766.75	6427.08		1.42008	0.16047	1.42819	0.13764	1.43012	0.11522	1.42008	0.32682	1.43	0.22001	1.42991	0.19222	1.43033	0.17708	1.47901	0.18784	1.43039	0.16051	1.46445	0.467	1.42921	0.18536	1.46448	0.26909	1.4303	0.22348	1.46737
	797.1	31991	31539.5	26721.2	26738.2	26726.8	26732.5	26746.6	26772.1	30487.8	27647.6	26736.3		528.55	15855.8	16284.8	4711.15	14444.5	4923.5	4758.6	6291.66		1.42257	0.16094	1.43051	0.13927	1.43259	0.11629	1.42257	0.34013	1.43204	0.22815	1.43241	0.19462	1.43284	0.18347	1.48151	0.19696	1.43281	0.16185	1.46689	0.48668	1.4317	0.18683	1.46689	0.27114	1.43284	0.23861	1.46981
	797	32535.1	32184.7	26683.7	26700.9	26689.4	26695.2	26709.8	26737.1	30950.1	27789.9	26698.4		528.5	15981.9	15949.7	4704.46	14238.2	4909.64	4750.78	6164.4		1.42491	0.16307	1.43301	0.14007	1.43497	0.11655	1.42491	0.354	1.43451	0.23748	1.43479	0.19678	1.43525	0.18974	1.48392	0.2059	1.43528	0.16274	1.4693	0.5083	1.43413	0.19269	1.46937	0.2733	1.43528	0.25522	1.47225
	796.9	32971.7	32906	26644.9	26662.3	26650.6	26656.5	26671.8	26700.8	31429	27990	26659.2		528.45	15784.6	15496.1	4697.69	13905.4	4896.12	4742.93	6044.76		1.42734	0.16466	1.43543	0.141	1.4375	0.11784	1.42734	0.37037	1.43699	0.24652	1.4372	0.19897	1.43769	0.19703	1.48636	0.21671	1.43763	0.16386	1.47181	0.53479	1.43659	0.19604	1.47175	0.27604	1.43766	0.27304	1.4747
	796.8	33467.1	33711.5	26604.9	26622.5	26610.7	26616.6	26632.6	26663.6	31914.6	28266.2	26618.9		528.4	15363.8	14941.3	4691.04	13463.3	4883.09	4735.23	5932.73		1.4298	0.16599	1.43789	0.14202	1.43985	0.11918	1.4298	0.38702	1.44004	0.25731	1.43961	0.2014	1.44016	0.20471	1.48871	0.22886	1.44013	0.16491	1.47419	0.56006	1.43902	0.20013	1.47422	0.2784	1.44013	0.29211	1.47714
	796.7	34456.4	34608.4	26563.6	26581.4	26569.5	26575.5	26592.3	26625.4	32393.4	28639	26577.3		528.35	14963	14305.2	4684.63	12932.5	4870.64	4727.81	5828.13		1.43217	0.16674	1.44026	0.14321	1.4423	0.12039	1.43217	0.40672	1.44254	0.26776	1.44214	0.20417	1.44251	0.21387	1.49119	0.24174	1.44257	0.16632	1.47663	0.5897	1.44135	0.20547	1.47666	0.28083	1.44257	0.31218	1.47958
	796.6	35422.3	35605.7	26520	26538	26525.9	26532	26549.5	26585	32850.4	29131.3	26533.3		528.3	14175.6	13611.5	4678.46	12336.6	4858.74	4720.66	5730.92		1.43462	0.16879	1.44271	0.14476	1.44483	0.12139	1.43462	0.42614	1.44495	0.27966	1.44455	0.2068	1.44498	0.22276	1.4936	0.25415	1.44498	0.16739	1.4791	0.6208	1.44387	0.21027	1.4791	0.28406	1.44498	0.33389	1.48202
	796.5	36520	36711.5	26473.9	26492.1	26479.9	26486	26504.5	26542.6	33269.1	29767.5	26486.9		528.25	13071.3	12881.8	4672.76	11697.5	4847.58	4714.02	5640.92		1.43702	0.16993	1.44513	0.14603	1.44721	0.12241	1.43702	0.44694	1.44739	0.29327	1.44684	0.20964	1.44736	0.23309	1.49604	0.26895	1.44748	0.16872	1.48148	0.6553	1.44624	0.21484	1.48151	0.28749	1.44748	0.35656	1.48446
	796.4	37389.1	37934	26425.1	26443.5	26431.1	26437.4	26456.8	26497.8	33632.7	30572.2	26437.8		528.2	12461.3	12136.7	4667.72	11036.5	4837.35	4708.06	5558.03		1.43944	0.17209	1.44751	0.14637	1.44965	0.12387	1.43944	0.47108	1.44977	0.30518	1.44935	0.21253	1.44996	0.24399	1.49848	0.28433	1.44983	0.1702	1.48386	0.69175	1.44853	0.22119	1.48395	0.29023	1.44977	0.38065	1.4869
	796.3	38983.2	39279.9	26374.1	26392.8	26380.2	26386.6	26407.1	26451.4	33925.3	31568.8	26386.6		528.15	11850	11394.7	4663.04	10372	4827.71	4702.5	5481.64		1.44183	0.17412	1.44998	0.14814	1.45206	0.12404	1.44183	0.49688	1.45231	0.32364	1.4517	0.21576	1.45221	0.25622	1.50083	0.30148	1.45228	0.17183	1.48633	0.73038	1.45103	0.22836	1.48636	0.29359	1.45234	0.40591	1.48934
	796.2	40737.5	40747.3	26319.3	26338.2	26325.5	26331.9	26353.5	26401.8	34129	32770.9	26331.5		528.1	10974.2	10670.9	4658.73	9719.81	4818.65	4697.33	5411.34		1.44425	0.17539	1.45238	0.14926	1.45447	0.12576	1.44425	0.52546	1.45469	0.33822	1.45417	0.21911	1.45469	0.26946	1.50327	0.32158	1.45475	0.17288	1.48874	0.7746	1.45339	0.23431	1.4888	0.29721	1.45478	0.43328	1.49179
	796.1	42359.7	42333	26260.1	26279.2	26266.4	26272.9	26295.8	26348.6	34230.8	34187.9	26272		528.05	10338.7	9980.54	4654.94	9095.22	4810.32	4692.71	5347.12		1.44676	0.17717	1.45477	0.15062	1.45694	0.12681	1.44676	0.55708	1.45713	0.35839	1.45661	0.22266	1.45719	0.28353	1.50565	0.34084	1.45719	0.17475	1.49122	0.8215	1.45587	0.24225	1.49128	0.30109	1.45719	0.46274	1.49423
	796	44197.6	44023.4	26197	26216.3	26203.3	26210	26234.3	26292.5	34222.3	35814.9	26208.7		528	9373.46	9332.96	4651.53	8508.07	4802.56	4688.5	5288.42		1.44905	0.17889	1.45719	0.15222	1.45939	0.12829	1.44905	0.5901	1.4596	0.37831	1.45908	0.22623	1.4596	0.29951	1.50803	0.36252	1.4596	0.17664	1.4936	0.87228	1.45826	0.24878	1.49375	0.30413	1.45957	0.49349	1.49667
	795.9	46299.2	45798.5	26129.4	26149	26135.8	26142.5	26168.4	26233.4	34100	37634.2	26140.8		527.95	8432.99	8735.91	4648.69	7966.44	4795.56	4684.89	5235.11		1.4515	0.18111	1.45966	0.15431	1.46177	0.12946	1.4515	0.627	1.46198	0.40018	1.46146	0.23015	1.46201	0.31669	1.51059	0.38414	1.46207	0.17815	1.49601	0.92792	1.46066	0.25668	1.49616	0.30884	1.46207	0.52519	1.49911
	795.8	47867.9	47627.3	26056.6	26076.5	26063.1	26069.9	26097.5	26170.9	33866.3	39611.6	26067.8		527.9	7908.9	8194.16	4646.42	7475.44	4789.29	4681.86	5186.84		1.45379	0.1836	1.46203	0.15563	1.46421	0.13091	1.45379	0.66667	1.46448	0.42326	1.4639	0.23415	1.46451	0.33482	1.51282	0.41087	1.46451	0.17966	1.49848	0.98696	1.46303	0.26575	1.49854	0.31332	1.46448	0.55958	1.50155
	795.7	49793.3	49465.5	25980	26000	25986.5	25993.5	26022.9	26107	33531.1	41693.2	25990.9		527.85	7611.59	7709.18	4644.47	7036.91	4783.49	4679.17	5143		1.45638	0.18696	1.46439	0.15711	1.46668	0.13264	1.45638	0.71161	1.46686	0.4478	1.46634	0.2385	1.46692	0.35523	1.51532	0.4376	1.46695	0.18153	1.50089	1.05354	1.46553	0.27365	1.50104	0.31844	1.46689	0.59508	1.50399
	795.6	51500.9	51257.2	25898.6	25918.9	25905.2	25912.3	25943.7	26041.5	33106.2	43810	25909.3		527.8	7260.87	7282.06	4642.68	6652.18	4778.03	4676.68	5103.23		1.45872	0.18882	1.46669	0.15837	1.46912	0.1348	1.45872	0.75961	1.46927	0.47453	1.46869	0.24271	1.46927	0.3771	1.51771	0.46797	1.46937	0.18374	1.50327	1.12108	1.4679	0.28342	1.50351	0.32316	1.46937	0.63271	1.50643
	795.5	53034.2	52929.2	25812.9	25833.5	25819.6	25826.8	25860.6	25975.9	32608.1	45871.8	25823.4		527.75	6610.28	6910.44	4641.11	6319.22	4772.92	4674.42	5067.22		1.46103	0.19184	1.46931	0.16061	1.4715	0.13604	1.46103	0.81121	1.47181	0.5049	1.47178	0.24803	1.47178	0.40042	1.52015	0.50028	1.47181	0.18575	1.50568	1.19641	1.47029	0.29492	1.50589	0.32872	1.47175	0.67246	1.50888
	795.4	54646.6	54398.8	25723.5	25744.3	25730.2	25737.5	25773.8	25911.7	32053.9	47777.8	25733.8		527.7	6279.56	6591.29	4639.93	6035.32	4768.33	4672.57	5034.86		1.46346	0.19515	1.4716	0.1626	1.47397	0.13842	1.46346	0.86864	1.47413	0.53649	1.47425	0.25301	1.47419	0.42691	1.52256	0.53381	1.47428	0.18767	1.50815	1.27975	1.47271	0.30444	1.50837	0.33375	1.47422	0.71493	1.51132
	795.3	55430.4	55572.1	25630	25651.1	25636.8	25644.3	25683.3	25850.2	31459.8	49416.4	25640.1		527.65	6070.62	6320.19	4638.95	5796.35	4764.07	4670.94	5005.68		1.46582	0.19753	1.47393	0.16459	1.47638	0.13986	1.46582	0.92746	1.47654	0.57075	1.47663	0.25913	1.4766	0.45363	1.525	0.57099	1.47663	0.19037	1.51053	1.36576	1.47509	0.31677	1.51078	0.33917	1.47666	0.75948	1.51376
	795.2	55905.3	56353.4	25534.4	25555.8	25541.3	25548.9	25591	25794.9	30844.2	50673.8	25544.3		527.6	5781.76	6091.97	4638.09	5597.41	4760.05	4669.45	4979.31		1.46821	0.20125	1.4765	0.16634	1.47876	0.14182	1.46821	0.9946	1.47901	0.60914	1.47913	0.26479	1.47904	0.48498	1.52726	0.61011	1.47913	0.19214	1.51288	1.46076	1.47747	0.32919	1.51319	0.34648	1.4791	0.80619	1.5162
	795.1	56343.4	56658.8	25437.5	25459.2	25444.5	25452.2	25497.7	25748.6	30221.7	51450.3	25447.2		527.55	5534.95	5902.06	4637.4	5434.15	4756.33	4668.16	4955.63		1.47051	0.20516	1.47881	0.16884	1.4813	0.14442	1.47051	1.06562	1.48142	0.6485	1.48148	0.27126	1.48148	0.51778	1.5297	0.65117	1.48154	0.1953	1.51532	1.56403	1.47995	0.34302	1.51566	0.35338	1.48151	0.85506	1.51864
	795	56094	56430	25339.3	25361.3	25346.4	25354.2	25403.5	25713.5	29605.7	51671.9	25348.8		527.5	5483.19	5745.01	4636.86	5301.37	4752.86	4667.02	4934.34		1.47289	0.20918	1.48128	0.17125	1.48365	0.14717	1.47289	1.14302	1.48392	0.69223	1.48398	0.27777	1.48392	0.55301	1.53208	0.69709	1.48398	0.19788	1.51767	1.67142	1.48217	0.35638	1.5181	0.36048	1.48395	0.90653	1.52108
	794.9	55321.5	55653.8	25241.5	25263.8	25248.7	25256.6	25310	25693.6	29008.1	51312.7	25250.8		527.45	5446.23	5615.77	4636.35	5194.24	4749.53	4665.94	4915.12		1.47527	0.21387	1.4836	0.17353	1.48609	0.14923	1.47527	1.22625	1.48627	0.73888	1.48639	0.28489	1.48633	0.59091	1.53522	0.74399	1.48646	0.20072	1.52012	1.78999	1.48469	0.37094	1.52051	0.36762	1.48636	0.96059	1.52352
	794.8	53994.8	54364.7	25145.3	25167.8	25152.5	25160.6	25218.6	25692.6	28438.5	50396.5	25154.4		527.4	5228.52	5509.75	4635.87	5108.39	4746.32	4664.9	4897.75		1.47761	0.21864	1.48598	0.17555	1.48847	0.15256	1.47761	1.31559	1.48871	0.79064	1.48877	0.29244	1.48874	0.63295	1.5376	0.79647	1.4889	0.20364	1.52259	1.91561	1.48694	0.38849	1.52295	0.37637	1.4888	1.01769	1.52596
	794.7	52629.6	52643.6	25051.9	25074.8	25059.3	25067.5	25130.5	25714.2	27905.4	48994.6	25060.9		527.35	5115.51	5422.9	4635.51	5039.96	4743.34	4663.99	4882.14		1.47994	0.223	1.48845	0.17798	1.49097	0.15541	1.47994	1.41435	1.49115	0.84434	1.49122	0.30126	1.49119	0.6762	1.5401	0.85187	1.49134	0.20689	1.52491	2.05022	1.4894	0.40305	1.5254	0.38536	1.49128	1.07737	1.52841
	794.6	50770.7	50595.3	24961.6	24984.8	24969.1	24977.4	25046	25761.1	27412.6	47205.3	24970.4		527.3	5005.11	5351.79	4635.22	4985.66	4740.52	4663.18	4868.1		1.4823	0.22866	1.49089	0.18055	1.49335	0.15832	1.4823	1.51922	1.49363	0.90314	1.49369	0.31018	1.4936	0.72382	1.54249	0.90921	1.49372	0.21044	1.52729	2.19479	1.49174	0.42099	1.52787	0.39459	1.49375	1.14052	1.53085
	794.5	48799.2	48341.2	24875.5	24899	24883.1	24891.5	24966.2	25836.1	26964.5	45145.3	24884.1		527.25	4903.18	5293.25	4635	4942.51	4737.85	4662.44	4855.46		1.48457	0.23451	1.49309	0.1843	1.49579	0.16187	1.48457	1.63269	1.49589	0.96631	1.49613	0.31997	1.49604	0.77582	1.54496	0.9719	1.49613	0.21425	1.5297	2.34859	1.4941	0.44196	1.53031	0.40528	1.49616	1.20712	1.53329
	794.4	46479.5	45995.7	24793.9	24817.7	24801.5	24810.1	24891.4	25941.2	26561.9	42926.8	24802.3		527.2	4828.75	5244.76	4634.84	4908.11	4735.32	4661.78	4844.07		1.487	0.24137	1.49555	0.18748	1.49817	0.16585	1.487	1.75587	1.49845	1.03556	1.4986	0.33035	1.49848	0.83146	1.5474	1.03823	1.4986	0.21724	1.53208	2.51406	1.49652	0.46057	1.53266	0.41549	1.49854	1.27719	1.53573
	794.3	43662.4	43662.4	24717.5	24741.7	24725.2	24734	24822.6	26077.9	26204.9	40653	24725.8		527.15	4884.4	5204.21	4634.73	4880.51	4732.92	4661.17	4833.77		1.48922	0.2488	1.49792	0.19035	1.50068	0.16986	1.48922	1.8871	1.50086	1.10821	1.50101	0.34191	1.50089	0.89074	1.54981	1.10845	1.50107	0.22232	1.53522	2.69143	1.49882	0.4834	1.53519	0.42763	1.50104	1.35028	1.53817
	794.2	41906	41432.6	24647.7	24672.1	24655.5	24664.3	24760.9	26247	25893.2	38417.4	24655.8		527.1	4879.97	5169.81	4634.57	4858.04	4730.56	4660.55	4824.38		1.49149	0.25582	1.50031	0.19409	1.50297	0.17368	1.49149	2.02886	1.50321	1.18742	1.50342	0.35304	1.5033	0.95367	1.55222	1.18353	1.50345	0.22657	1.53757	2.879	1.50102	0.50659	1.53757	0.43954	1.50351	1.42727	1.54061
	794.1	39157.3	39370	24581.8	24606.6	24589.7	24598.7	24704	26444.8	25621.4	36287.6	24589.8		527.05	4814	5140.36	4634.43	4839.59	4728.28	4659.94	4815.84		1.49379	0.26442	1.50264	0.19819	1.50538	0.17793	1.49379	2.1784	1.50565	1.27343	1.50589	0.36587	1.50571	1.02171	1.55463	1.26201	1.50596	0.23124	1.5401	3.07848	1.50351	0.53009	1.54007	0.45315	1.50589	1.50771	1.54305
	794	37443.9	37528	24522.3	24547.4	24530.3	24539.5	24654.2	26670.7	25388.9	34322.9	24530.1		527	4634.32	5114.82	4634.32	4824.21	4726.11	4659.38	4808.08		1.49602	0.27413	1.50502	0.20228	1.508	0.18318	1.49602	2.3407	1.50806	1.36357	1.50834	0.37904	1.50815	1.09387	1.55713	1.34583	1.50837	0.23607	1.54255	3.2889	1.5059	0.55756	1.54249	0.46675	1.50837	1.59248	1.5455
	793.9	36273.6	35931.7	24466.7	24492.2	24474.8	24484.1	24609.1	26918.2	25189.5	32556.2	24474.4											1.49832	0.28356	1.50744	0.20658	1.51035	0.18869	1.49832	2.51465	1.5105	1.46198	1.51081	0.3941	1.51053	1.17114	1.55954	1.43379	1.51081	0.24144	1.54493	3.51584	1.50888	0.58197	1.54499	0.48109	1.51078	1.68158	1.54794
	793.8	35132.5	34589.5	24413.7	24439.6	24421.9	24431.5	24567.5	27180.8	25018.1	31004.9	24421.3											1.50053	0.29352	1.50972	0.21161	1.51276	0.19404	1.50053	2.69997	1.51285	1.56597	1.51316	0.4099	1.51301	1.2535	1.56208	1.52612	1.51322	0.2471	1.54737	3.74958	1.51124	0.61035	1.5474	0.49785	1.51319	1.775	1.55038
	793.7	33588.9	33497	24363.3	24389.6	24371.7	24381.3	24529.5	27450.7	24871.3	29675.6	24370.8											1.50273	0.30617	1.51212	0.21654	1.51517	0.20016	1.50273	2.89862	1.51529	1.67847	1.51563	0.42618	1.51536	1.34122	1.56452	1.62404	1.51563	0.25311	1.54987	4.00179	1.51363	0.64301	1.54978	0.51559	1.51566	1.87318	1.55282
	793.6	32328.2	32634.9	24316.5	24343.1	24324.9	24334.8	24495.9	27720.9	24746.3	28560.5	24323.8											1.50571	0.31866	1.51448	0.22259	1.51767	0.20621	1.50571	3.10919	1.51758	1.79752	1.51807	0.44416	1.51774	1.43379	1.56687	1.72658	1.5181	0.25933	1.55228	4.26663	1.51599	0.67078	1.55219	0.53284	1.5181	1.97612	1.55526
	793.5	31495.9	31974.6	24272.5	24299.5	24281	24291.1	24466.3	27980.5	24639.6	27644.4	24279.7											1.50795	0.33153	1.51681	0.22818	1.52002	0.21377	1.50795	3.3328	1.52005	1.92606	1.52048	0.46262	1.52021	1.5322	1.56931	1.83567	1.52051	0.2663	1.55469	4.54362	1.51832	0.7074	1.55448	0.55301	1.52051	2.08338	1.5577
	793.4	31326.9	31479.5	24230.4	24257.8	24239.1	24249.3	24439.6	28218.1	24547.3	26903.8	24237.5											1.51024	0.34735	1.51908	0.2342	1.5224	0.22188	1.51024	3.57028	1.52247	2.06261	1.52289	0.48328	1.52259	1.63595	1.57172	1.95133	1.52295	0.27378	1.55716	4.84005	1.52068	0.73853	1.55707	0.57342	1.52295	2.19583	1.56014
	793.3	30681	31109.4	24188.6	24216.4	24197.4	24207.8	24414.3	28420.8	24465.2	26312.3	24195.5											1.51248	0.36205	1.52139	0.24122	1.52497	0.22981	1.51248	3.82108	1.52485	2.20694	1.52536	0.50441	1.52503	1.74553	1.57419	2.0648	1.5254	0.28156	1.55954	5.14377	1.52298	0.77759	1.55951	0.59553	1.5254	2.3139	1.56259
	793.2	29877.8	30827.8	24148.2	24176.5	24157.1	24167.7	24391.5	28578.3	24392.7	25846.6	24155.1											1.51466	0.38202	1.52443	0.24854	1.52726	0.23892	1.51466	4.08936	1.5272	2.36171	1.52781	0.52725	1.52744	1.86386	1.57667	2.19211	1.5279	0.29016	1.56199	5.46449	1.52534	0.81421	1.56202	0.61861	1.52787	2.43717	1.56503
	793.1	29698.2	30599.1	24109.7	24138.3	24118.7	24129.5	24371.8	28681	24328.3	25482.9	24116.4											1.51685	0.402	1.52676	0.25651	1.53028	0.24788	1.51685	4.37317	1.52964	2.52596	1.53025	0.55204	1.52979	1.98389	1.57911	2.32016	1.53031	0.29881	1.56452	5.80223	1.52769	0.8551	1.56443	0.64388	1.53031	2.56605	1.56747
	793	30206.7	30391.5	24071.4	24100.5	24080.5	24091.5	24353.6	28719.3	24269.1	25198.8	24078											1.51906	0.42114	1.52907	0.26397	1.53275	0.25814	1.51906	4.67196	1.53278	2.7026	1.53272	0.57755	1.5322	2.11266	1.58146	2.45696	1.53278	0.30846	1.56684	6.1594	1.52996	0.89783	1.56687	0.66964	1.53266	2.70143	1.56991
	792.9	30126.4	30179.3	24031.9	24061.4	24041.1	24052.3	24335.3	28687.2	24212.4	24974.3	24038.4											1.52126	0.445	1.53142	0.27308	1.53519	0.2705	1.52126	4.98824	1.53519	2.88799	1.53513	0.60549	1.53464	2.24994	1.5839	2.59934	1.53522	0.31854	1.56928	6.53115	1.53223	0.94055	1.56928	0.69709	1.53519	2.84243	1.57235
	792.8	29835.6	29947.5	23992.5	24022.4	24001.8	24013.2	24318.5	28585.6	24158.8	24795.5	23998.9											1.52354	0.4708	1.53363	0.28319	1.5376	0.28258	1.52354	5.31838	1.53766	3.08675	1.53757	0.63392	1.53702	2.39087	1.58637	2.74512	1.53757	0.32938	1.57169	6.92234	1.53456	0.99182	1.57169	0.72601	1.53757	2.98948	1.57479
	792.7	29745.7	29687.9	23953.6	23984.1	23963.1	23974.8	24303.5	28418.7	24108.1	24651.2	23959.9											1.52574	0.49744	1.53601	0.29395	1.54007	0.29689	1.52574	5.66795	1.54007	3.29303	1.53995	0.66551	1.54004	2.53957	1.58872	2.89844	1.54007	0.34116	1.57416	7.33054	1.53692	1.03607	1.57419	0.75759	1.54007	3.14215	1.57723
	792.6	29215.9	29397.4	23914.9	23945.8	23924.5	23936.4	24289.8	28193.2	24059.2	24531.7	23921.1											1.52778	0.52684	1.53831	0.30464	1.54242	0.30928	1.52778	6.03416	1.54249	3.51268	1.54242	0.69782	1.54249	2.69531	1.59125	3.0571	1.54255	0.35362	1.57654	7.75088	1.53914	1.08765	1.57657	0.78942	1.54249	3.30218	1.57968
	792.5	28925.4	29079.9	23877.4	23908.8	23887.1	23899.2	24278.7	27920.3	24012.8	24431.1	23883.5											1.52992	0.55708	1.54055	0.31677	1.54496	0.32408	1.52992	6.41701	1.5449	3.74253	1.54484	0.7316	1.54496	2.85762	1.59375	3.2216	1.54496	0.36709	1.57898	8.18824	1.5414	1.14105	1.57901	0.82417	1.54499	3.46869	1.58212
	792.4	28881.6	28740.4	23840.4	23872.3	23850.3	23862.6	24269.4	27610.2	23968.2	24343.9	23846.4											1.53206	0.5926	1.54281	0.33008	1.54737	0.33958	1.53206	6.81652	1.54731	3.98964	1.54731	0.76828	1.54737	3.02697	1.5961	3.39046	1.54737	0.38132	1.5814	8.64503	1.54368	1.19568	1.58149	0.86013	1.5474	3.64126	1.58456
	792.3	28539	28385.7	23803.5	23835.9	23813.5	23826.1	24261.4	27273.7	23924.3	24265.8	23809.4											1.53415	0.62977	1.54506	0.344	1.54981	0.35571	1.53415	7.23544	1.54978	4.24476	1.54972	0.80667	1.54981	3.2024	1.59852	3.56638	1.54981	0.39653	1.58384	9.11883	1.54592	1.25305	1.5839	0.8973	1.54978	3.82205	1.587
	792.2	28017.7	28025	23767.3	23800.2	23777.4	23790.3	24255.3	26922.5	23881.9	24195.2	23773.1											1.53622	0.66889	1.54735	0.35897	1.55225	0.37493	1.53622	7.67378	1.55231	4.51446	1.55216	0.84677	1.55225	3.38706	1.60105	3.74788	1.55225	0.41281	1.58628	9.61449	1.54826	1.30524	1.58631	0.93569	1.55219	4.01105	1.58944
	792.1	27650.3	27666.5	23732.2	23765.6	23742.5	23755.6	24251.7	26567	23841.2	24130.5	23737.9											1.53837	0.71272	1.54948	0.37498	1.55466	0.39508	1.53837	8.13155	1.55466	4.79874	1.55463	0.88904	1.55469	3.57877	1.60337	3.93546	1.55472	0.43006	1.58872	10.0859	1.55045	1.37695	1.58869	0.97773	1.55448	4.20741	1.59188
	792	27232.2	27317.7	23697.9	23731.9	23708.4	23721.8	24249.9	26215.7	23801.7	24070.3	23703.5											1.54041	0.7585	1.55172	0.39192	1.55716	0.41597	1.54041	8.60873	1.55716	5.09274	1.55701	0.93375	1.55713	3.77461	1.60584	4.13056	1.5571	0.44877	1.59116	10.618	1.55267	1.43097	1.59113	1.02049	1.55707	4.40982	1.59432
	791.9	26824	26985	23664.5	23699.1	23675.2	23688.8	24250.1	25876	23763.5	24014	23670.1											1.54247	0.80983	1.55387	0.41038	1.55951	0.4376	1.54247	9.10534	1.55951	5.41347	1.55939	0.98089	1.55958	3.98478	1.60822	4.33466	1.55964	0.46821	1.59363	11.1549	1.55491	1.49658	1.5936	1.06471	1.55951	4.62175	1.59677
	791.8	26325.7	26673.3	23632.1	23667.2	23642.8	23656.8	24252.3	25553.8	23726.6	23960.8	23637.5											1.54449	0.86337	1.55606	0.43128	1.56205	0.46117	1.54449	9.61859	1.56199	5.73662	1.56183	1.02948	1.56202	4.19374	1.61063	4.53876	1.56205	0.48862	1.59595	11.7211	1.55713	1.56494	1.59598	1.11258	1.56202	4.8393	1.59921
	791.7	26440.5	26387.2	23600.7	23636.4	23611.6	23625.8	24256.4	25254	23691.1	23910.7	23606.1											1.54649	0.92108	1.55825	0.45169	1.5644	0.48765	1.54649	10.1457	1.56434	6.07436	1.56431	1.08051	1.56449	4.41241	1.61316	4.75258	1.56446	0.51073	1.59842	12.2848	1.5593	1.63269	1.59845	1.1602	1.56443	5.06594	1.60165
	791.6	25940.2	26127.6	23569	23605.3	23580	23594.6	24261.1	24977.8	23655.5	23861.8	23574.3											1.54857	0.98211	1.56029	0.47429	1.56687	0.5134	1.54857	10.7006	1.56681	6.43153	1.56672	1.13396	1.56687	4.63838	1.61554	4.96397	1.5669	0.53406	1.60087	12.9092	1.56139	1.70959	1.60087	1.21196	1.56687	5.29949	1.60409
	791.5	25533.2	25897.5	23538.3	23575.3	23549.6	23564.4	24267.6	24728.7	23621.3	23815.5	23543.6											1.55042	1.04814	1.56246	0.49785	1.56931	0.5428	1.55042	11.2693	1.56919	6.80328	1.5691	1.1896	1.56934	4.87407	1.61802	5.19479	1.56934	0.55908	1.60322	13.4997	1.56361	1.77795	1.60328	1.26347	1.56928	5.54039	1.60653
	791.4	25546.6	25696.6	23508.6	23546.2	23520	23535.2	24275.7	24506.7	23588.2	23771.3	23513.8											1.5524	1.11916	1.56448	0.52434	1.57172	0.57172	1.5524	11.8658	1.57169	7.18718	1.57151	1.24743	1.57178	5.11704	1.6204	5.4402	1.57175	0.58508	1.60566	14.1435	1.56577	1.85913	1.60569	1.31911	1.57169	5.79081	1.60897
	791.3	25509.8	25523.1	23478.8	23517	23490.4	23505.9	24284.1	24310.3	23555.1	23728	23483.9											1.5544	1.19074	1.56654	0.55155	1.57422	0.60452	1.5544	12.4845	1.57413	7.6051	1.57395	1.30866	1.57416	5.36487	1.62256	5.66373	1.57416	0.61302	1.60807	14.7558	1.56789	1.94122	1.60813	1.37499	1.57419	6.04902	1.61141
	791.2	25306.7	25375.8	23449	23487.8	23460.8	23476.6	24292.9	24138.5	23522.3	23685.9	23454											1.55639	1.27147	1.56856	0.57998	1.57663	0.63805	1.55639	13.1087	1.57657	8.01815	1.57639	1.37086	1.5766	5.62	1.62531	5.90185	1.5766	0.64267	1.61048	15.4289	1.57002	2.01385	1.61048	1.43403	1.57657	6.31631	1.61386
	791.1	25316.6	25252.7	23419.6	23459.1	23431.5	23447.7	24302.3	23989.5	23490.1	23645	23424.5											1.55827	1.35609	1.57059	0.6123	1.57901	0.67401	1.55827	13.7523	1.57898	8.45794	1.57883	1.43671	1.57905	5.87998	1.62775	6.15454	1.57898	0.67328	1.61295	16.097	1.5722	2.10724	1.61298	1.49454	1.57901	6.58879	1.6163
	791	25192.2	25150.8	23390.1	23430.3	23402.2	23418.8	24311.7	23860.9	23457.9	23604.8	23395											1.56013	1.44487	1.57255	0.64437	1.58149	0.71167	1.56013	14.4293	1.5814	8.90015	1.58118	1.50474	1.58152	6.14725	1.6308	6.4048	1.58149	0.70511	1.61536	16.7604	1.57425	2.18597	1.61539	1.55601	1.58149	6.87035	1.61874
	790.9	24974.6	25067.8	23360.8	23401.8	23373.2	23390.1	24321.1	23750.2	23426.1	23565.6	23365.6											1.56208	1.54086	1.57455	0.67911	1.58387	0.74958	1.56208	15.1118	1.58378	9.36423	1.58362	1.57472	1.58393	6.41938	1.63294	6.66236	1.58396	0.73937	1.6178	17.4869	1.57629	2.28241	1.6178	1.6221	1.5839	7.16229	1.62118
	790.8	25172.1	25001.1	23332	23373.7	23344.5	23361.8	24330.7	23655.4	23394.9	23527.5	23336.7											1.56398	1.64407	1.57644	0.71653	1.58634	0.79161	1.56398	15.8192	1.58622	9.87205	1.58603	1.64737	1.5864	6.69637	1.63538	6.9272	1.58634	0.7746	1.62018	18.1648	1.57845	2.36969	1.62021	1.68867	1.58631	7.46072	1.62362
	790.7	25320.7	24947.2	23302.7	23345.1	23315.4	23333.1	24339.2	23573	23363.3	23489.4	23307.3											1.56573	1.75199	1.57839	0.75419	1.58878	0.83389	1.56573	16.5544	1.58872	10.3677	1.58848	1.72269	1.58878	6.97822	1.63782	7.1969	1.58878	0.81226	1.62348	18.901	1.58043	2.4585	1.62348	1.75792	1.58869	7.7678	1.62606
	790.6	25420.9	24903.5	23272.9	23316.1	23285.8	23303.9	24346.6	23500.8	23331.4	23451.5	23277.5											1.5676	1.86684	1.58019	0.7938	1.59119	0.87932	1.5676	17.2979	1.59107	10.8828	1.59092	1.80044	1.59122	7.27222	1.64026	7.48118	1.59122	0.85138	1.62562	19.6688	1.58251	2.56042	1.62531	1.82887	1.59113	8.08353	1.6285
	790.5	25269	24868	23242.8	23286.8	23255.9	23274.5	24352.8	23437.2	23299.2	23413.8	23247.3											1.56946	1.98947	1.5821	0.83705	1.59357	0.92695	1.56946	18.0553	1.59354	11.4149	1.59327	1.87989	1.5936	7.57594	1.6424	7.76303	1.59363	0.89172	1.62806	20.4098	1.58459	2.65747	1.62836	1.90055	1.5936	8.4079	1.63095
	790.4	24788.4	24839.3	23213	23257.8	23226.3	23245.3	24358	23380.8	23267.5	23376.9	23217.5											1.57136	2.12042	1.58393	0.88151	1.59598	0.97603	1.57136	18.8377	1.59598	11.9859	1.59574	1.96226	1.59604	7.88209	1.64515	8.04731	1.59598	0.93472	1.63019	21.2092	1.58659	2.76794	1.63019	1.97684	1.59598	8.74093	1.63339
	790.3	24769.4	24816.5	23184.3	23230	23197.8	23217.2	24363.1	23331.1	23237	23341.5	23188.7											1.57305	2.25997	1.58566	0.92792	1.59842	1.0273	1.57305	19.645	1.59839	12.5545	1.59818	2.04803	1.59855	8.1931	1.64728	8.36804	1.59842	0.97943	1.63263	21.9284	1.58863	2.854	1.63294	2.05483	1.59845	9.07396	1.63583
	790.2	24896.1	24796.9	23155.5	23202.1	23169.3	23189.2	24366.5	23285.7	23206.5	23306.4	23159.8											1.57492	2.40201	1.58748	0.97773	1.6009	1.08099	1.57492	20.4718	1.60083	13.1352	1.60056	2.13502	1.60099	8.51625	1.64972	8.63774	1.60093	1.02511	1.63569	22.271	1.59049	2.98096	1.63538	2.13526	1.60087	9.41997	1.63827
	790.1	25055.9	24778.9	23126.4	23173.9	23140.4	23160.8	24367.7	23243.2	23175.7	23271.3	23130.7											1.57657	2.54433	1.5891	1.02802	1.60334	1.13615	1.57657	21.304	1.60318	13.7305	1.60291	2.22443	1.60337	8.83455	1.65217	8.95117	1.60334	1.07225	1.63843	22.6063	1.59255	3.07648	1.63752	2.21981	1.60328	9.77895	1.64071
	790	25092.9	24761.6	23096.8	23145.2	23111	23132	24366.4	23202.9	23144.5	23236.2	23101											1.57845	2.70219	1.59078	1.08099	1.60572	1.19398	1.57845	22.153	1.60563	14.3817	1.60532	2.31603	1.60581	9.16499			1.60578	1.1223	1.64057	23.1846	1.59447	3.1958	1.64026	2.30461	1.60569	10.1423	1.64315
	789.9	24951	24744.2	23067.1	23116.4	23081.6	23103	24362.7	23164.3	23113.3	23201.2	23071.3											1.58019	2.87559	1.59247	1.13566	1.60813	1.25496	1.58019	23.0214	1.60804	15.0061	1.60776	2.41176	1.60828	9.5003			1.60816	1.17381	1.6424	23.9524	1.59639	3.30139	1.64271	2.39354	1.60813	10.5099	1.64559
	789.8	24657.2	24726.5	23037.6	23088	23052.3	23074.3	24356.9	23127.5	23082.4	23166.7	23041.7											1.58188	3.05536	1.59408	1.19373	1.61051	1.31619	1.58188	23.9147	1.61042	15.6597	1.61088	2.51017	1.61066	9.83803			1.6106	1.22726	1.64545	24.8393	1.5984	3.43811	1.64545	2.48611	1.61048	10.8905	1.64804
	789.7	24798.1	24708.3	23008.8	23060.1	23023.8	23046.3	24349	23092.5	23052.2	23133.2	23012.9											1.58366	3.24652	1.59568	1.25448	1.61304	1.38204	1.58366	24.8108	1.61292	16.3716	1.61329	2.60979	1.61307	10.1709			1.61301	1.2829	1.64728	25.6872	1.60022	3.53485	1.64728	2.58039	1.61298	11.2668	1.65048
	789.6	24729.2	24688.1	22979.5	23031.9	22994.8	23017.9	24337.8	23057.9	23021.6	23099.5	22983.6											1.58528	3.44793	1.59729	1.31692	1.61542	1.44545	1.58528	25.7568	1.6153	17.0495	1.6157	2.71281	1.61557	10.5184			1.61539	1.33976	1.64942	26.5377	1.60215	3.67828	1.64972	2.67685	1.61539	11.6647
	789.5	24628	24666	22950.4	23003.9	22965.9	22989.7	24323.7	23024.1	22991.2	23066.1	22954.4											1.58697	3.66266	1.5988	1.38204	1.61783	1.51446	1.58697	26.7029	1.61777	17.7444	1.6182	2.81704	1.61799	10.878			1.61783	1.3988	1.65247	27.4099	1.60402	3.78387	1.65156	2.77817	1.6178	12.0712
	789.4	24915.4	24641.8	22921.4	22976	22937.2	22961.6	24306.6	22991	22961.1	23033.1	22925.3											1.58872	3.88544	1.6003	1.44788	1.62031	1.58419	1.58872	27.635	1.62012	18.4952	1.62043	2.92298	1.6204	11.2424			1.62037	1.45906			1.60587	3.92609			1.62021	12.4821
	789.3	24724.5	24614.4	22891.7	22947.4	22907.8	22932.8	24285.5	22957.5	22930.2	22999.6	22895.6											1.59082	4.11932	1.60223	1.51616	1.62317	1.65733	1.59082	28.6338	1.62348	19.2241	1.62317	3.03135	1.62287	11.6069			1.62287	1.52175			1.60842	4.0509			1.62348	12.8973
	789.2	24293.7	24584.6	22862.4	22919.2	22878.7	22904.4	24261.4	22924.8	22899.8	22966.6	22866.2											1.59252	4.36457	1.60368	1.58784	1.62531	1.73119	1.59252	29.5993	1.62562	19.9628	1.62562	3.14239	1.62531	11.9713			1.62562	1.58589			1.61025	4.19495			1.62531	13.3255
	789.1	24630.1	24552.9	22834	22892.1	22850.6	22877	24234.9	22893.3	22870.3	22934.8	22837.8											1.59448	4.59983	1.60448	1.66219	1.62836	1.80894	1.59448	30.6202	1.62775	20.7233	1.62836	3.25756	1.62745	12.3382			1.62806	1.65247			1.61181	4.31976			1.62836	13.7667
	789	24742.2	24517.5	22804.7	22864.1	22821.7	22848.8	24204	22861.2	22840.1	22902.3	22808.5											1.59615	4.86617	1.6065	1.73678	1.63019	1.88791	1.59615	31.6273	1.6305	21.5421	1.62958	3.37151	1.6308	12.7246			1.62989	1.72099			1.61389	4.46899			1.63019	14.2251
	788.9	24313.2	24478.8	22775.2	22835.8	22792.4	22820.3	24169.4	22829	22809.5	22869.6	22778.8											1.59747	5.14915	1.60727	1.81356	1.63263	1.96858	1.59747	32.6871	1.63294	22.3415	1.63294	3.48984	1.63263	13.0963			1.63294	1.79145			1.61551	4.59961			1.63294	14.6792
	788.8	24288.4	24438.2	22746.5	22808.5	22764.1	22792.8	24132.4	22797.9	22779.9	22838	22750.1											1.59973	5.43768	1.60951	1.89471	1.63508	2.05192	1.59973	33.7081	1.63508	23.1433	1.63508	3.60963	1.63508	13.4875			1.63477	1.86483			1.6175	4.75098			1.63538	15.1377
	788.7	24329.6	24394.7	22717.8	22781.2	22735.7	22765.3	24092.1	22767	22750.4	22806.5	22721.4											1.60105	5.74563	1.61051	1.97708	1.63752	2.13574	1.60105	34.7734	1.63813	24.0326	1.63782	3.73379	1.63752	13.8884			1.63782	1.93918			1.61906	4.89319			1.63752	15.6005
	788.6	24342.6	24348.2	22689	22753.8	22707.3	22737.7	24048.5	22736	22720.7	22775	22692.6											1.60267	6.05358	1.6118	2.06018	1.64057	2.22273	1.60267	35.8304	1.64026	24.8733	1.64026	3.85722	1.64026	14.2869			1.64057	2.01669			1.62109	5.05066			1.64026	16.0892
	788.5	24260.6	24299.1	22660.1	22726.3	22678.7	22710	24001.7	22705.1	22691	22743.5	22663.6											1.60398	6.37263	1.61183	2.14644	1.64271	2.31239	1.60398	36.9152	1.6424	25.7893	1.64209	3.98235	1.64301	14.6951			1.64271	2.0959			1.62229	5.21851			1.64271	16.5693
	788.4	24253.7	24247.6	22631.3	22699.1	22650.3	22682.5	23952.2	22674.5	22661.4	22712.2	22634.8											1.60586	6.70554	1.61427	2.23488	1.64484	2.40253	1.60586	38.0388	1.64515	26.647	1.64484	4.11599	1.64484	15.1009			1.64484	2.17851			1.62452	5.35889			1.64545	17.071
	788.3	24089.4	24193.7	22602.5	22671.8	22621.8	22655	23900	22643.9	22631.8	22681	22605.9											1.60684	7.06621	1.61578	2.32405	1.64728	2.4968	1.60684	39.1457	1.64728	27.5484	1.64728	4.24719	1.64789	15.5139			1.64759	2.26306			1.62638	5.53894			1.64728	17.564
	788.2	23727.1	24138.1	22574	22644.9	22593.6	22627.9	23845.6	22613.7	22602.5	22650.2	22577.3											1.60899	7.43242	1.61633	2.41735	1.65003	2.59132	1.60899	40.3137	1.64972	28.5203	1.64972	4.38083	1.64972	15.9391			1.64972	2.35102			1.62765	5.67932			1.64972	18.0874
	788.1	24254	24081.2	22546.2	22618.9	22566.3	22601.6	23789.7	22584.4	22574.1	22620.3	22549.6											1.60993	7.82082	1.61777	2.51163	--	--	1.60993	41.4706	1.65217	29.3926	1.65217	4.51446	1.65217	16.357			1.65247	2.44116			1.62946	5.86548			1.65156	18.6237
	788	24281.6	24021.4	22517.2	22591.6	22537.7	22574.1	23730.5	22553.9	22544.4	22589.2	22520.5											1.61177	8.22033	1.61826	2.60882	--	--	1.61177	42.6469			--	--					--	--			1.63105	6.01807
	787.9	24217.9	23960	22488	22564.2	22508.9	22546.5	23669.3	22523.3	22514.5	22558	22491.3											1.61298	8.6337	1.61935	2.70673	--	--	1.61298	43.8454			--	--					--	--			1.63305	6.18591
	787.8	23983	23897.3	22458.9	22537	22480.2	22519	23606.6	22492.9	22484.8	22527	22462.1											1.61451	9.05817	1.62102	2.80635	--	--	1.61451	45.0356			--	--					--	--			1.63463	6.37512
	787.7	23780	23834	22430.3	22510.3	22452	22492.1	23543	22463.1	22455.6	22496.6	22433.5											1.61597	9.48264	1.62207	2.90719	--	--	1.61597	46.3035			--	--					--	--			1.63662	6.53076
	787.6	23543.1	23770.4	22402.1	22484.2	22424.3	22465.7	23478.6	22433.7	22426.8	22466.6	22405.2											1.61808	9.92099	1.62246	3.01118	--	--	1.61808	47.5242			--	--					--	--			1.63756	6.72913
	787.5	23591.9	23706.6	22374.4	22458.6	22397.1	22439.9	23413.8	22404.9	22398.5	22437.2	22377.5											1.6193	10.3871	1.62344	3.11712	--	--	1.6193	48.7171			--	--					--	--			1.63922	6.87317
	787.4	23529.2	23642.2	22346.5	22432.9	22369.7	22413.9	23348.1	22376	22370.1	22407.7	22349.6											1.62076	10.8587	1.62438	3.22597	--	--	1.62076	49.9933			--	--					--	--			1.64014	7.01721
	787.3	23339.7	23577.7	22318.7	22407.3	22342.4	22388.2	23281.9	22347.2	22341.8	22378.4	22321.8											1.62228	11.3525	1.62533	3.33385	--	--	1.62228	51.1863			--	--					--	--			1.64264	7.16125
	787.2	23172	23513.6	22291.3	22382.3	22315.5	22362.9	23215.8	22318.8	22313.8	22349.5	22294.3											1.62433	11.8658	1.62686	3.4444	--	--	1.62433	52.4902			--	--					--	--			1.64383	7.3053
	787.1	22684.7	23450	22264.2	22357.7	22288.9	22338	23149.9	22290.8	22286.3	22320.9	22267.2											1.62485	12.3735	1.62714	3.55666	--	--	1.62485	53.7942			--	--					--	--			1.64557	7.44934
	787	23090.1	23387.8	22238.2	22334.2	22263.5	22314.3	23085	22263.9	22259.8	22293.5	22241.2											1.6269	12.9117	1.62798	3.67256	--	--	1.6269	55.0981			--	--					--	--			1.64717	7.59338
	786.9	23365	23325.2	22211.2	22309.9	22237	22289.8	23019.4	22236.1	22232.3	22265.2	22214.1											1.62808	13.4388	1.62915	3.78651	--	--	1.62808	56.3466			--	--					--	--			1.64823	7.73743
	786.8	22964.3	23262.5	22183.5	22284.9	22209.9	22264.6	22953.4	22207.6	22204.1	22236.1	22186.3											1.62919	13.9992	1.63028	3.90363	--	--	1.62919	57.6782			--	--					--	--			1.64983	7.88147
	786.7	22682.8	23201.6	22156.6	22261	22183.6	22240.4	22888.7	22180	22176.8	22208	22159.5											1.63126	14.5375	1.63075	4.02366	--	--	1.63126	58.9544			--	--					--	--			1.65115	8.02551
	786.6	23093	23142.2	22130.4	22237.7	22158	22217	22825.3	22153	22150.2	22180.6	22133.2											1.63195	15.1173	1.63186	4.14271	--	--	1.63195	60.4248			--	--					--	--
	786.5	22910.2	23083	22103.1	22213.6	22131.4	22192.7	22761.5	22125.1	22122.5	22152.1	22105.9											1.63418	15.7193	1.63292	4.2642	--	--	1.63418	61.8952			--	--					--	--
	786.4	23093.6	23025.3	22076.2	22190	22105.1	22168.8	22699	22097.5	22095.2	22124.1	22078.9											1.63501	16.338	1.63304	4.38812	--	--	1.63501	63.1991			--	--					--	--
	786.3	23126.1	22968.5	22048.8	22166	22078.4	22144.7	22636.9	22069.5	22067.4	22095.6	22051.5											1.63616	16.9733	1.63377	4.51203	--	--	1.63616	64.4753			--	--					--	--
	786.2	23262.8	22913	22021.2	22142	22051.6	22120.6	22575.7	22041.3	22039.5	22067	22023.9											1.63812	17.6086	1.6345	4.63595	--	--	1.63812	65.8902			--	--					--	--
	786.1	23434.1	22858.6	21993.3	22117.9	22024.4	22096.3	22515.2	22012.8	22011.2	22038.1	21996											1.63984	18.2578	1.63516	4.76473	--	--	1.63984	67.2219			--	--					--	--
	786	23253	22805.3	21964.9	22093.4	21996.7	22071.7	22455.3	21983.8	21982.4	22008.7	21967.5											1.64083	18.9043	1.63647	4.89107	--	--	1.64083	68.72			--	--					--	--
	785.9	23104.7	22754.2	21936.8	22069.5	21969.5	22047.7	22397	21955.3	21954	21979.7	21939.4											1.64181	19.6089	1.63625	5.01742	--	--	1.64181	70.2182			--	--					--	--
	785.8	22832.1	22705	21909.1	22046	21942.5	22024.2	22340.2	21927	21925.9	21951	21911.7											1.64273	20.2942	1.63657	5.14863	--	--	1.64273	71.7995			--	--					--	--
	785.7	22611.1	22658.3	21881.9	22023.4	21916.2	22001.5	22285.2	21899.3	21898.4	21922.9	21884.4											1.6446	20.9767	1.63775	5.28469	--	--	1.6446	73.3254			--	--					--	--
	785.6	22573.9	22613.8	21855.2	22001.4	21890.4	21979.6	22232	21872.2	21871.4	21895.3	21857.7											1.6462	21.7091	1.63868	5.4159	--	--	1.6462	74.8235			--	--					--	--
	785.5	22364.5	22571.4	21828.5	21979.7	21864.6	21958	22180.1	21845	21844.3	21867.8	21831											1.64705	22.4637	1.63927	5.54953	--	--	1.64705	76.0997			--	--					--	--
	785.4	22221.8	22531.3	21802.2	21958.7	21839.3	21937.1	22129.9	21818.3	21817.8	21840.7	21804.7											1.64868	23.1628	1.63987	5.68317	--	--	1.64868	77.5424			--	--					--	--
	785.3	22420.5	22493.4	21776.2	21938.3	21814.3	21916.9	22081.3	21791.9	21791.5	21813.9	21778.6											1.64936	23.9313	1.64043	5.81924	--	--	1.64936	79.0405			--	--					--	--
	785.2	22678.5	22457.1	21749.7	21917.6	21788.9	21896.5	22033.4	21765	21764.7	21786.6	21752.1											1.65102	24.7026	1.64099	5.9553	--	--	1.65102	80.4554			--	--					--	--
	785.1	22693.3	22422.2	21722.5	21896.6	21762.8	21875.9	21986	21737.4	21737.2	21758.7	21724.9											--	--	1.64094	6.09137	--	--	--	--			--	--					--	--
	785	22326.9	22389.3	21695.2	21875.8	21736.6	21855.7	21939.8	21709.7	21709.7	21730.7	21697.5											--	--	1.64205	6.23229	--	--	--	--			--	--					--	--
	784.9	22081.9	22359.5	21668.7	21856.2	21711.3	21836.8	21895.6	21682.9	21682.9	21703.5	21671											--	--	1.64295	6.36593	--	--	--	--			--	--					--	--
	784.8	22210.5	22332.4	21642.7	21837.5	21686.5	21819.1	21853	21656.5	21656.7	21676.8	21645											--	--	1.6426	6.50199	--	--	--	--			--	--					--	--
	784.7	22478.7	22307.4	21616.3	21818.9	21661.5	21801.8	21811.2	21629.9	21630.1	21649.8	21618.7											--	--	1.64339	6.64292	--	--	--	--			--	--					--	--
	784.6	22519.4	22284.2	21589.3	21800	21635.8	21784.7	21769.8	21602.5	21602.8	21622.2	21591.6											--	--	1.64389	6.78384	--	--	--	--			--	--					--	--
	784.5	22453.7	22263.6	21562.1	21781.5	21610	21768.5	21729.2	21575	21575.4	21594.3	21564.4											--	--	1.64442	6.92234	--	--	--	--			--	--					--	--
	784.4	22704.4	22246.1	21535	21763.6	21584.4	21753.9	21689.7	21547.6	21548	21566.6	21537.2											--	--	1.64484	7.06812	--	--	--	--			--	--					--	--
	784.3	22704.2	22231.3	21507.2	21745.7	21558.1	21740.3	21650.5	21519.5	21520	21538.3	21509.4											--	--	1.64564	7.20905	--	--	--	--			--	--					--	--
	784.2	22496.8	22220.3	21479.4	21728.2	21531.9	21729	21612	21491.4	21492	21509.9	21481.6											--	--	1.64614	7.34997	--	--	--	--			--	--					--	--
	784.1	22551.7	22214.2	21452	21712	21506.2	21720.8	21574.8	21463.8	21464.4	21481.9	21454.2											--	--	1.64653	7.49819	--	--	--	--			--	--					--	--
	784	22352.8	22213.2	21424.4	21696.3	21480.4	21716.2	21538.3	21435.9	21436.6	21453.8	21426.5											--	--	1.64693	7.6464	--	--	--	--			--	--					--	--
	783.9	22132.5	22219	21397.2	21681.8	21455	21716.6	21502.8	21408.5	21409.2	21426	21399.3											--	--	1.64637	7.79705	--	--	--	--			--	--					--	--
	783.8	22321.2	22232.9	21370.4	21668.7	21430.2	21723.5	21468.5	21381.5	21382.2	21398.8	21372.5											--	--	1.64737	7.94526	--	--	--	--			--	--					--	--
	783.7	22454.7	22255.7	21343.2	21656	21405	21737.5	21434.3	21354	21354.8	21371	21345.3											--	--	1.64801	8.09834	--	--	--	--			--	--					--	--
	783.6	22755.1	22289.6	21315.5	21644.1	21379.6	21760.8	21400.3	21326.1	21327	21342.9	21317.6											--	--	1.64843	8.24412	--	--	--	--			--	--					--	--
	783.5	22861.4	22336.6	21287.1	21632.6	21353.4	21795.3	21366.1	21297.5	21298.4	21314	21289.2											--	--	1.64856	8.3899	--	--	--	--			--	--					--	--
	783.4	23115.3	22400.3	21258.4	21622	21327.1	21844.6	21332.1	21268.5	21269.5	21284.8	21260.5											--	--	1.64905	8.53083	--	--	--	--			--	--					--	--
	783.3	22907.6	22483.8	21229	21612.3	21300.2	21911.5	21297.9	21238.9	21239.9	21255	21231											--	--	1.64968	8.6839	--	--	--	--			--	--					--	--
	783.2	22845.5	22592	21200	21604.7	21274	22001	21264.6	21209.8	21210.8	21225.6	21202											--	--	1.65011	8.82969	--	--	--	--			--	--					--	--
	783.1	23515.1	22729.4	21171.1	21598.9	21247.9	22117.2	21231.7	21180.7	21181.7	21196.3	21173.1											--	--	1.64976	9.00949	--	--	--	--			--	--					--	--
	783	23759.9	22898.8	21140.6	21593.5	21220.4	22262.8	21197.5	21149.9	21151	21165.3	21142.5											--	--	1.65002	9.16742	--	--	--	--			--	--					--	--
	782.9	23805.9	23106.5	21109.4	21589.8	21192.4	22443.8	21163	21118.5	21119.6	21133.7	21111.3											--	--	1.65065	9.3205	--	--	--	--			--	--					--	--
	782.8	23902.2	23358.6	21078	21588.7	21164.4	22666	21128.6	21087	21088.1	21101.9	21079.9											--	--	1.6503	9.47843	--	--	--	--			--	--					--	--
	782.7	24202.1	23660	21046.3	21590.5	21136.4	22933.6	21094.2	21055.1	21056.3	21069.8	21048.2											--	--	1.6513	9.62664	--	--	--	--			--	--					--	--
	782.6	24474.9	24015.8	21013.8	21595.6	21107.9	23251.1	21059.2	21022.5	21023.6	21037	21015.7											--	--			--	--	--	--			--	--					--	--
	782.5	25069.3	24430.5	20980.7	21605	21079.1	23621.8	21023.7	20989.1	20990.3	21003.4	20982.5											--	--			--	--	--	--			--	--					--	--
	782.4	25592.7	24907.7	20946	21619.5	21049.1	24047.9	20987	20954.3	20955.5	20968.4	20947.8											--	--			--	--	--	--			--	--					--	--
	782.3	26099.4	25451.7	20910	21641.7	21018.3	24531	20949.1	20918.1	20919.3	20932	20911.8											--	--			--	--	--	--			--	--					--	--
	782.2	26646.7	26064.7	20872.7	21674.8	20986.8	25070.2	20910.1	20880.7	20881.9	20894.4	20874.5											--	--			--	--	--	--			--	--					--	--
	782.1	27178.7	26749.7	20834	21723.7	20954.7	25663.3	20869.8	20841.9	20843.1	20855.4	20835.8											--	--			--	--	--	--			--	--					--	--
	782	27384.1	27508.2	20794	21795.5	20922.1	26304.6	20828.4	20801.7	20803	20815	20795.8											--	--			--	--	--	--			--	--					--	--
	781.9	27783.4	28343.8	20753.4	21900.7	20890.1	26987.8	20786.4	20761	20762.2	20774.1	20755.2											--	--			--	--	--	--			--	--					--	--
	781.8	28642.8	29260.1	20711.7	22052.5	20858.4	27702.5	20743.6	20719.2	20720.5	20732.2	20713.5											--	--			--	--	--	--			--	--					--	--
	781.7	29859.6	30260.1	20668	22267.5	20826.2	28433.8	20698.7	20675.3	20676.5	20688.1	20669.7											--	--			--	--	--	--			--	--					--	--
	781.6	31286.3	31352	20621.2	22568.1	20793.2	29166.1	20650.8	20628.4	20629.7	20641	20622.9											--	--			--	--	--	--			--	--					--	--
	781.5	32453.6	32544.8	20570.9	22981.9	20759.4	29879.9	20599.6	20578	20579.3	20590.5	20572.6											--	--			--	--	--	--			--	--					--	--
	781.4	33420.3	33854.1	20517.8	23543.7	20725.9	30556.1	20545.6	20524.7	20526	20537	20519.5											--	--			--	--	--	--			--	--					--	--
	781.3	34585.8	35298.7	20462.2	24293.1	20694	31173.5	20489.2	20469.1	20470.4	20481.2	20463.9											--	--			--	--	--	--			--	--					--	--
	781.2	36500	36896.1	20403.8	25270.4	20663.9	31708	20430	20410.5	20411.8	20422.5	20405.5											--	--			--	--	--	--			--	--					--	--
	781.1	38468.6	38666.7	20340.7	26516.8	20635.1	32136.1	20366.1	20347.3	20348.6	20359.1	20342.3											--	--			--	--	--	--			--	--					--	--
	781	40118.1	40626.6	20272.8	28068.6	20608.3	32436.2	20297.5	20279.2	20280.6	20290.9	20274.4											--	--			--	--	--	--			--	--					--	--
	780.9	42583.5	42791.1	20200.8	29956.5	20585.8	32592.6	20224.9	20207.1	20208.5	20218.7	20202.4											--	--			--	--	--	--			--	--					--	--
	780.8	45488.3	45165.1	20122.8	32195	20566.8	32592.1	20146.2	20129	20130.4	20140.4	20124.4											--	--			--	--	--	--			--	--					--	--
	780.7	48451.1	47737.2	20037.7	34775.4	20552	32429.6	20060.6	20043.9	20045.2	20055.1	20039.3											--	--			--	--	--	--			--	--					--	--
	780.6	51360.8	50486.1	19945.4	37670.7	20542.7	32108.9	19967.8	19951.5	19952.8	19962.6	19947											--	--			--	--	--	--			--	--					--	--
	780.5	54092.7	53362.2	19846	40818.3	20540.8	31641.5	19867.8	19852	19853.3	19863	19847.6											--	--			--	--	--	--			--	--					--	--
	780.4	56732.1	56296.2	19739.9	44130.4	20548.3	31044.5	19761.2	19745.8	19747.2	19756.6	19741.5											--	--			--	--	--	--			--	--					--	--
	780.3	59554.4	59190.9	19627.3	47487.8	20567.3	30338.6	19648.2	19633.1	19634.5	19643.8	19628.9											--	--			--	--	--	--			--	--					--	--
	780.2	62067.4	61915.6	19507.8	50735.1	20598.6	29546.5	19528.1	19513.5	19514.8	19524	19509.3											--	--			--	--	--	--			--	--					--	--
	780.1	63856.4	64323.1	19382	53701.5	20644.5	28691	19401.9	19387.6	19389	19398	19383.5											--	--			--	--	--	--			--	--					--	--
	780	65457.8	66244.7	19251.7	56194.7	20707.5	27796.6	19271.2	19257.2	19258.5	19267.5	19253.2											--	--			--	--	--	--			--	--					--	--
	779.9	66962.5	67514.4	19117.2	58028	20788.9	26883.5	19136.3	19122.7	19124	19132.9	19118.8											--	--			--	--	--	--			--	--					--	--
	779.8	67620.5	67989	18979	59040.3	20889.2	25969.7	18997.7	18984.3	18985.7	18994.4	18980.5											--	--			--	--	--	--			--	--					--	--
	779.7	66876.3	67580.7	18838.8	59127.9	21009.8	25073.6	18857.1	18844.1	18845.4	18854	18840.2											--	--			--	--	--	--			--	--					--	--
	779.6	65563.3	66283.1	18700	58272.8	21153.4	24210.7	18718	18705.2	18706.6	18715	18701.5											--	--			--	--	--	--			--	--					--	--
	779.5	63822.8	64174	18564	56544.1	21319.2	23393.3	18581.6	18569.2	18570.5	18578.9	18565.5											--	--			--	--	--	--			--	--					--	--
	779.4	61923.2	61397.3	18431.9	54080.4	21506.1	22629.8	18449.1	18436.9	18438.3	18446.5	18433.3											--	--			--	--	--	--			--	--					--	--
	779.3	59022.2	58132.7	18303.9	51060.1	21711.3	21925	18320.8	18308.9	18310.2	18318.3	18305.3											--	--			--	--	--	--			--	--					--	--
	779.2	55086	54577.5	18182.5	47681.4	21932.8	21284.7	18199	18187.4	18188.7	18196.7	18183.9											--	--			--	--	--	--			--	--					--	--
	779.1	50941.2	50909.7	18070.1	44127.1	22168.7	20711.2	18086.3	18074.9	18076.2	18084.2	18071.5
	779	47629	47290.8	17967.2	40565.2	22413.4	20204.5	17983.2	17972	17973.3	17981.2	17968.6
	778.9	44345.3	43843.5	17872	37127.6	22658.9	19759.5	17887.7	17876.7	17878	17885.8	17873.4
	778.8	41068.2	40660.6	17784.3	33917.7	22898.3	19372.3	17799.7	17789	17790.3	17797.9	17785.7
	778.7	37859.2	37807.7	17704.2	31013	23123.9	19038.8	17719.3	17708.7	17710.1	17717.6	17705.5
	778.6	35462.8	35312.1	17631.4	28453.5	23328.1	18753.7	17646.3	17636	17637.3	17644.7	17632.8
	778.5	33498.6	33178.7	17564.2	26256.8	23500.9	18510.3	17578.8	17568.7	17570	17577.3	17565.6
	778.4	31301	31386.3	17501.5	24414	23634.1	18302.5	17515.8	17505.9	17507.2	17514.4	17502.8
	778.3	29153.2	29900.5	17443.8	22901.8	23721.8	18126.3	17457.9	17448.1	17449.4	17456.6	17445.1
	778.2	27636.6	28678.8	17391.1	21687.5	23758.5	17977.3	17404.9	17395.3	17396.7	17403.7	17392.4
	778.1	26915.2	27670.6	17341.8	20727.6	23739.5	17850	17355.4	17346	17347.3	17354.3	17343.1
	778	25923	26828.5	17294.2	19979.1	23661.7	17739.4	17307.5	17298.3	17299.6	17306.5	17295.5
	777.9	25116.7	26110.3	17248.7	19401.8	23526.8	17643.1	17261.8	17252.8	17254.1	17260.9	17250
	777.8	24944.2	25480	17205.1	18958.6	23337.8	17558.2	17218	17209.1	17210.4	17217.1	17206.4
	777.7	24835.5	24908.7	17161.8	18617.3	23098.6	17481.2	17174.4	17165.8	17167	17173.7	17163
	777.6	24475.4	24374.9	17118.6	18351.8	22815.2	17410.4	17131.1	17122.5	17123.8	17130.4	17119.8
	777.5	24397.2	23865.6	17076.2	18142.6	22496	17345	17088.4	17080.1	17081.3	17087.8	17077.4
	777.4	24281.6	23371.2	17033.8	17973.6	22148	17283.4	17045.9	17037.7	17038.9	17045.3	17035.1
	777.3	24019	22886.8	16991.7	17833.2	21778.7	17224.8	17003.5	16995.5	16996.7	17003	16992.9
	777.2	23423.5	22411.9	16950	17713.7	21396.4	17168.9	16961.7	16953.8	16955	16961.3	16951.2
	777.1	22754.2	21947.4	16909.7	17609.8	21008.3	17116.1	16921.2	16913.4	16914.6	16920.8	16910.9
	777	22464.6	21495.9	16870.9	17517.9	20621.4	17066.2	16882.2	16874.5	16875.7	16881.9	16872.1
	776.9	22001.4	21058.8	16832.6	17434.1	20240.2	17018	16843.7	16836.2	16837.5	16843.5	16833.8
	776.8	21436.8	20639.1	16795.4	17357.1	19869.8	16971.8	16806.3	16798.9	16800.2	16806.1	16796.6
	776.7	20746	20240.1	16759.4	17285.7	19514.7	16927.5	16770.2	16762.9	16764.1	16770	16760.6
	776.6	19644	19863.9	16724.9	17219.5	19178.3	16885.4	16735.6	16728.4	16729.6	16735.5	16726.1
	776.5	19061.1	19513.6	16693	17158.8	18864.2	16846.5	16703.5	16696.5	16697.7	16703.5	16694.2
	776.4	18541.1	19189	16662.4	17102	18572.8	16809.3	16672.7	16665.8	16667	16672.7	16663.6
	776.3	18495.8	18890.3	16633	17048.4	18304.7	16773.7	16643.1	16636.3	16637.5	16643.2	16634.1
	776.2	18215.8	18616.8	16603.6	16996.9	18059.5	16738.5	16613.6	16606.9	16608.1	16613.7	16604.7
	776.1	17695.9	18368.4	16574.7	16947.6	17837.2	16704.3	16584.6	16578	16579.2	16584.7	16575.9
	776	17585.9	18144.8	16547.1	16901.1	17638	16671.5	16556.8	16550.3	16551.5	16557	16548.2
	775.9	17529.3	17943.9	16519.6	16856.1	17459.7	16639.3	16529.2	16522.8	16524	16529.4	16520.8
	775.8	17293.3	17763.8	16492.2	16812.5	17300.7	16607.4	16501.7	16495.4	16496.6	16501.9	16493.3
	775.7	17230.2	17603.5	16465.3	16770.5	17160.2	16576.2	16474.6	16468.5	16469.6	16474.9	16466.4
	775.6	17120.4	17460.8	16438.5	16729.6	17035.8	16545.3	16447.7	16441.6	16442.8	16448	16439.6
	775.5	16796.9	17333.9	16411.9	16689.8	16926.2	16514.9	16421	16415	16416.1	16421.3	16413
	775.4	16710.2	17221.5	16386	16651.6	16830.1	16485.4	16394.9	16389	16390.2	16395.3	16387.1
	775.3	16951	17121.5	16360.2	16614.3	16745.3	16456.2	16369	16363.2	16364.4	16369.4	16361.3
	775.2	17031.4	17031.3	16333.8	16577.2	16669.5	16426.5	16342.5	16336.8	16337.9	16342.9	16334.9
	775.1	16869.4	16950	16307.2	16540.4	16601.6	16396.7	16315.7	16310.1	16311.2	16316.2	16308.2
	775	16959.4	16876.6	16280.9	16504.6	16541	16367.4	16289.3	16283.7	16284.9	16289.8	16281.9
	774.9	16771.6	16809.6	16254.2	16469.1	16486	16338	16262.5	16257.1	16258.2	16263.1	16255.3
	774.8	16500.4	16748.4	16228	16434.4	16436.1	16309.1	16236.2	16230.8	16232	16236.8	16229.1
	774.7	16428.2	16692.3	16202.4	16400.8	16390.8	16280.9	16210.5	16205.2	16206.3	16211	16203.4
	774.6	16356.9	16640.2	16176.8	16367.8	16348.9	16252.9	16184.8	16179.6	16180.7	16185.4	16177.9
	774.5	16350.9	16591.3	16151.4	16335.3	16309.7	16225.2	16159.3	16154.1	16155.2	16159.9	16152.4
	774.4	16457.3	16545	16125.9	16303.2	16272.6	16197.5	16133.7	16128.6	16129.7	16134.4	16127
	774.3	16420.5	16500.6	16100.2	16271	16236.9	16169.6	16107.8	16102.8	16103.9	16108.5	16101.2
	774.2	16448.6	16458	16074.4	16239.3	16202.6	16141.8	16082	16077	16078.1	16082.6	16075.4
	774.1	16523.7	16416.8	16048.5	16207.7	16169.2	16114	16056	16051.1	16052.2	16056.7	16049.5
	774	16169.7	16376.6	16022.4	16176.2	16136.6	16086	16029.8	16025	16026	16030.5	16023.4
	773.9	16330.6	16338.3	15997	16145.7	16105.4	16058.9	16004.3	15999.6	16000.6	16005	15998
	773.8	16441.9	16300.5	15971.2	16115	16074.4	16031.4	15978.4	15973.8	15974.8	15979.2	15972.2
	773.7	15938.1	16263.1	15945.1	16084.2	16043.5	16003.6	15952.2	15947.6	15948.7	15953	15946.1
	773.6	15679.8	16227.6	15920.1	16054.8	16014.2	15977	15927.1	15922.6	15923.7	15927.9	15921.1
	773.5	15791.5	16193.2	15895.7	16026.2	15985.8	15951.1	15902.6	15898.2	15899.2	15903.4	15896.7
	773.4	15897.5	16159	15871	15997.4	15957.4	15924.9	15877.8	15873.4	15874.4	15878.6	15871.9
	773.3	15840.7	16125.1	15845.9	15968.5	15928.9	15898.4	15852.6	15848.3	15849.3	15853.5	15846.9
	773.2	15781.1	16091.7	15820.9	15939.8	15900.7	15872.1	15827.6	15823.3	15824.3	15828.4	15821.9
	773.1	15711.8	16058.7	15796	15911.4	15872.8	15845.9	15802.6	15798.4	15799.4	15803.5	15796.9
	773	15700.4	16026.3	15771.2	15883.2	15845.1	15819.8	15777.7	15773.5	15774.5	15778.6	15772.1
	772.9	15596.4	15994.1	15746.4	15855.2	15817.6	15793.8	15752.8	15748.7	15749.7	15753.7	15747.3
	772.8	15465	15962.5	15721.7	15827.5	15790.4	15768	15728.1	15724	15725	15729	15722.6
	772.7	15541.8	15931.5	15697.3	15800.1	15763.6	15742.5	15703.6	15699.6	15700.6	15704.5	15698.2
	772.6	15742.1	15900.5	15672.7	15772.7	15736.7	15716.8	15678.9	15675	15675.9	15679.8	15673.6
	772.5	15706.2	15869.2	15647.5	15744.8	15709.4	15690.6	15653.7	15649.8	15650.7	15654.6	15648.4
	772.4	15819.7	15838.2	15622.4	15717	15682.2	15664.5	15628.5	15624.6	15625.6	15629.4	15623.3
	772.3	15840.5	15807.1	15596.9	15689.1	15654.8	15638	15602.9	15599.1	15600.1	15603.9	15597.8
	772.2	15450.8	15776.2	15571.4	15661.1	15627.4	15611.5	15577.3	15573.5	15574.5	15578.2	15572.2
	772.1	15150.2	15746.3	15546.6	15634.1	15600.9	15585.9	15552.5	15548.8	15549.7	15553.5	15547.5
	772	15580.7	15717.3	15522.6	15607.8	15575.1	15561	15528.4	15524.7	15525.6	15529.3	15523.5
	771.9	15768.9	15687.4	15497.5	15580.5	15548.4	15535	15503.2	15499.5	15500.5	15504.1	15498.3
	771.8	15396	15657.1	15471.8	15552.8	15521.2	15508.5	15477.5	15473.9	15474.8	15478.4	15472.7
	771.7	15218.9	15627.9	15447	15526	15494.9	15482.9	15452.6	15449	15450	15453.6	15447.8
	771.6	15370.8	15599.2	15422.5	15499.6	15469	15457.7	15428	15424.6	15425.5	15429	15423.4
	771.5	15499.5	15570.2	15397.6	15472.9	15442.8	15432.1	15403.1	15399.7	15400.6	15404.1	15398.5
	771.4	15564.4	15541	15372.4	15445.9	15416.3	15406.1	15377.8	15374.4	15375.3	15378.8	15373.2
	771.3	15611.6	15511.7	15347	15418.7	15389.6	15379.9	15352.3	15348.9	15349.9	15353.3	15347.8
	771.2	15579.2	15482.4	15321.3	15391.4	15362.8	15353.6	15326.6	15323.3	15324.2	15327.6	15322.1
	771.1	15513.1	15453.3	15295.7	15364.2	15336	15327.4	15300.9	15297.7	15298.6	15302	15296.5
	771	15270.2	15424.3	15270.2	15337.1	15309.4	15301.2	15275.4	15272.1	15273	15276.4	15271
[truncated: 3 more columns]

## Sheet: Figure 4
	Fig. 4b & 4c & 4d
		32O2	34O2	36O2	Potential (V vs. Hg/HgO)	Current (mA)
	Relative Scan Time (s)	Mass Signals (a.u.)			1.31	-0.02621
	8.218	3.48388e-11	4.07072e-13	6.7162e-13	1.311	0.01033
	8.818	3.41318e-11	4.07452e-13	6.2376e-13	1.312	0.03643
	9.418	3.37841e-11	3.85929e-13	5.85531e-13	1.313	0.05668
	10.018	-8.75468e-10	-1.69409e-11	-1.62891e-11	1.314	0.07471
	10.618	-1.37326e-09	-1.64771e-11	-1.54284e-11	1.315	0.09029
	11.218	1.391e-09	1.63604e-11	1.49881e-11	1.316	0.10438
	11.818	1.37462e-09	1.6461e-11	1.41964e-11	1.317	0.11608
	12.418	1.35732e-09	1.55295e-11	1.39089e-11	1.318	0.12771
	13.018	1.35739e-09	1.62812e-11	1.31721e-11	1.319	0.13846
	13.618	1.33758e-09	1.61339e-11	1.31455e-11	1.32	0.14857
	14.218	1.32329e-09	1.62794e-11	1.28123e-11	1.321	0.15836
	14.818	1.33003e-09	1.79922e-11	1.38011e-11	1.322	0.16736
	15.418	1.32926e-09	1.74991e-11	1.39899e-11	1.323	0.17524
	16.018	1.32269e-09	1.75903e-11	1.35898e-11	1.324	0.18328
	16.618	1.31891e-09	1.74444e-11	1.36412e-11	1.325	0.19045
	17.218	1.31729e-09	1.76079e-11	1.34851e-11	1.326	0.19761
	17.818	1.31209e-09	1.76628e-11	1.35046e-11	1.327	0.20446
	18.418	1.30271e-09	1.77636e-11	1.28552e-11	1.328	0.21059
	19.018	1.30529e-09	1.7942e-11	1.29088e-11	1.329	0.21791
	19.618	1.29982e-09	1.75081e-11	1.25125e-11	1.33	0.22468
	20.218	1.30669e-09	1.79074e-11	1.26248e-11	1.331	0.22914
	20.818	1.3116e-09	1.78001e-11	1.2482e-11	1.332	0.23487
	21.418	1.30343e-09	1.78065e-11	1.20258e-11	1.333	0.24084
	22.018	1.28083e-09	1.7602e-11	1.21257e-11	1.334	0.24666
	22.618	1.28745e-09	1.78083e-11	1.15409e-11	1.335	0.25215
	23.218	1.28947e-09	1.74838e-11	1.20245e-11	1.336	0.25701
	23.818	1.28042e-09	1.73191e-11	1.18691e-11	1.337	0.26186
	24.418	1.27049e-09	1.76765e-11	1.20955e-11	1.338	0.26744
	25.018	1.26469e-09	1.75799e-11	1.19789e-11	1.339	0.27142
	25.618	1.27232e-09	1.80487e-11	1.17056e-11	1.34	0.27651
	26.218	1.26551e-09	1.7837e-11	1.16492e-11	1.341	0.28129
	26.818	1.25489e-09	1.73845e-11	1.13769e-11	1.342	0.28639
	27.418	1.26112e-09	1.78368e-11	1.14802e-11	1.343	0.29148
	28.018	1.26121e-09	1.73177e-11	1.1486e-11	1.344	0.29459
	28.618	1.25395e-09	1.73913e-11	1.09671e-11	1.345	0.29936
	29.218	1.25391e-09	1.74619e-11	1.10674e-11	1.346	0.30406
	29.818	1.24418e-09	1.7622e-11	1.13111e-11	1.347	0.3082
	30.418	1.24956e-09	1.7528e-11	1.09623e-11	1.348	0.31298
	31.018	1.24339e-09	1.78211e-11	1.08541e-11	1.349	0.31712
	31.618	1.24446e-09	1.75811e-11	1.10538e-11	1.35	0.32221
	32.218	1.24111e-09	1.75069e-11	1.0813e-11	1.351	0.32588
	32.818	1.2407e-09	1.75718e-11	1.06778e-11	1.352	0.33121
	33.418	1.23807e-09	1.76009e-11	1.05567e-11	1.353	0.33519
	34.018	1.2339e-09	1.73321e-11	1.02996e-11	1.354	0.33869
	34.618	1.2265e-09	1.72286e-11	1.05257e-11	1.355	0.34363
	35.218	1.22486e-09	1.73765e-11	1.07319e-11	1.356	0.34841
	35.818	1.21841e-09	1.70555e-11	1.04014e-11	1.357	0.35295
	36.418	1.22049e-09	1.69609e-11	1.03728e-11	1.358	0.35661
	37.018	1.2167e-09	1.71421e-11	1.01228e-11	1.359	0.36131
	37.618	1.22237e-09	1.71381e-11	1.0257e-11	1.36	0.36656
	38.218	1.2176e-09	1.71627e-11	1.02978e-11	1.361	0.3711
	38.818	1.21078e-09	1.68602e-11	1.033e-11	1.362	0.37604
	39.418	1.20732e-09	1.74585e-11	9.8989e-12	1.363	0.38002
	40.018	1.20256e-09	1.70957e-11	1.01338e-11	1.364	0.38432
	40.618	1.19524e-09	1.7253e-11	1.00525e-11	1.365	0.38861
	41.218	1.20003e-09	1.69812e-11	9.83933e-12	1.366	0.39419
	41.818	1.19959e-09	1.69375e-11	1.00902e-11	1.367	0.39896
	42.418	1.19676e-09	1.65217e-11	9.81142e-12	1.368	0.40318
	43.018	1.18642e-09	1.65516e-11	9.93171e-12	1.369	0.4082
	43.618	1.1875e-09	1.66681e-11	9.61724e-12	1.37	0.41361
	44.218	1.18488e-09	1.69015e-11	9.98906e-12	1.371	0.41823
	44.818	1.18446e-09	1.66748e-11	9.69401e-12	1.372	0.42285
	45.418	1.18239e-09	1.67212e-11	9.7629e-12	1.373	0.42818
	46.018	1.18342e-09	1.7085e-11	9.69539e-12	1.374	0.4332
	46.618	1.17618e-09	1.69236e-11	9.46924e-12	1.375	0.43798
	47.218	1.16903e-09	1.70208e-11	9.63567e-12	1.376	0.44387
	47.818	1.17639e-09	1.67738e-11	9.75653e-12	1.377	0.44865
	48.418	1.17387e-09	1.72493e-11	9.56528e-12	1.378	0.45318
	49.018	1.1691e-09	1.68703e-11	9.46638e-12	1.379	0.45963
	49.618	1.17691e-09	1.67171e-11	9.6279e-12	1.38	0.46497
	50.218	1.16109e-09	1.68032e-11	9.26884e-12	1.381	0.46982
	50.818	1.17005e-09	1.66083e-11	9.50389e-12	1.382	0.4758
	51.418	1.1657e-09	1.70503e-11	9.73562e-12	1.383	0.48033
	52.018	1.15493e-09	1.69419e-11	9.5256e-12	1.384	0.48639
	52.618	1.15319e-09	1.65124e-11	9.35182e-12	1.385	0.49156
	53.218	1.15359e-09	1.63463e-11	9.57212e-12	1.386	0.49809
	53.818	1.14431e-09	1.61572e-11	9.49006e-12	1.387	0.5043
	54.418	1.14516e-09	1.6632e-11	9.1494e-12	1.388	0.51027
	55.018	1.14922e-09	1.64073e-11	9.04858e-12	1.389	0.51632
	55.618	1.14112e-09	1.65438e-11	9.06607e-12	1.39	0.52285
	56.218	1.14521e-09	1.66766e-11	9.31144e-12	1.391	0.52914
	56.818	1.1475e-09	1.63854e-11	9.04143e-12	1.392	0.53487
	57.418	1.13515e-09	1.64025e-11	9.63009e-12	1.393	0.5414
	58.018	1.14393e-09	1.6362e-11	9.22832e-12	1.394	0.54745
	58.618	1.12647e-09	1.64405e-11	9.20288e-12	1.395	0.55462
	59.218	1.13422e-09	1.63202e-11	9.26522e-12	1.396	0.56178
	59.818	1.14341e-09	1.62653e-11	9.13206e-12	1.397	0.56847
	60.418	1.12997e-09	1.63739e-11	8.79219e-12	1.398	0.57604
	61.018	1.12532e-09	1.56569e-11	9.04921e-12	1.399	0.58256
	61.618	1.11732e-09	1.62052e-11	8.93584e-12	1.4	0.58973
	62.218	1.11643e-09	1.63042e-11	9.03125e-12	1.401	0.59745
	62.818	1.12109e-09	1.55594e-11	9.06541e-12	1.402	0.60533
	63.418	1.11711e-09	1.56204e-11	8.91939e-12	1.403	0.61298
	64.018	1.12413e-09	1.57906e-11	8.91233e-12	1.404	0.62062
	64.618	1.11651e-09	1.58925e-11	9.05642e-12	1.405	0.62858
	65.218	1.12203e-09	1.56197e-11	8.94166e-12	1.406	0.63694
	65.818	1.1194e-09	1.55313e-11	9.23659e-12	1.407	0.64475
	66.418	1.11315e-09	1.61e-11	8.87666e-12	1.408	0.65358
	67.018	1.11039e-09	1.60599e-11	8.86531e-12	1.409	0.6617
	67.618	1.10616e-09	1.54649e-11	8.91147e-12	1.41	0.67038
	68.218	1.10007e-09	1.56744e-11	8.61277e-12	1.411	0.6797
	68.818	1.10741e-09	1.56398e-11	8.62141e-12	1.412	0.68933
	69.418	1.10735e-09	1.58502e-11	8.85011e-12	1.413	0.69833
	70.018	1.0994e-09	1.56918e-11	8.60752e-12	1.414	0.70725
	70.618	1.09338e-09	1.56225e-11	8.42326e-12	1.415	0.7168
	71.218	1.0973e-09	1.56423e-11	8.79073e-12	1.416	0.72627
	71.818	1.09761e-09	1.56403e-11	8.76156e-12	1.417	0.73631
	72.418	1.09433e-09	1.57389e-11	8.92736e-12	1.418	0.74578
	73.018	1.0866e-09	1.55624e-11	8.43425e-12	1.419	0.75613
	73.618	1.0763e-09	1.5347e-11	8.71808e-12	1.42	0.76656
	74.218	1.08056e-09	1.51966e-11	9.03032e-12	1.421	0.77699
	74.818	1.08393e-09	1.5361e-11	8.9606e-12	1.422	0.78854
	75.418	1.08618e-09	1.53415e-11	8.55609e-12	1.423	0.79936
	76.018	1.08389e-09	1.57776e-11	8.4832e-12	1.424	0.8121
	76.618	1.07272e-09	1.54422e-11	8.8231e-12	1.425	0.82404
	77.218	1.07104e-09	1.54124e-11	8.65212e-12	1.426	0.8336
	77.818	1.07235e-09	1.53823e-11	8.54452e-12	1.427	0.84634
	78.418	1.08098e-09	1.55706e-11	8.52431e-12	1.428	0.85828
	79.018	1.07728e-09	1.53206e-11	8.40738e-12	1.429	0.87102
	79.618	1.0629e-09	1.54052e-11	8.52306e-12	1.43	0.88376
	80.218	1.06837e-09	1.53776e-11	8.80882e-12	1.431	0.89729
	80.818	1.06572e-09	1.52974e-11	8.43811e-12	1.432	0.91003
	81.418	1.06267e-09	1.53849e-11	8.57067e-12	1.433	0.92357
	82.018	1.06464e-09	1.52384e-11	8.32003e-12	1.434	0.9371
	82.618	1.0513e-09	1.52851e-11	8.51757e-12	1.435	0.95223
	83.218	1.06051e-09	1.51924e-11	8.55915e-12	1.436	0.96576
	83.818	1.05598e-09	1.50578e-11	8.46557e-12	1.437	0.98089
	84.418	1.05162e-09	1.53583e-11	8.38411e-12	1.438	0.99522
	85.018	1.05066e-09	1.48807e-11	8.61913e-12	1.439	1.01035
	85.618	1.05836e-09	1.48236e-11	8.56304e-12	1.44	1.02627
	86.218	1.05383e-09	1.50517e-11	8.56559e-12	1.441	1.0422
	86.818	1.04607e-09	1.5128e-11	8.19739e-12	1.442	1.05812
	87.418	1.04784e-09	1.50694e-11	8.26267e-12	1.443	1.07404
	88.018	1.0443e-09	1.49513e-11	8.57254e-12	1.444	1.09076
	88.618	1.03977e-09	1.48061e-11	8.36195e-12	1.445	1.10828
	89.218	1.04819e-09	1.48054e-11	8.18453e-12	1.446	1.1258
	89.818	1.02738e-09	1.45897e-11	8.44734e-12	1.447	1.14252
	90.418	1.03799e-09	1.47991e-11	8.08192e-12	1.448	1.16162
	91.018	1.03969e-09	1.49813e-11	8.30785e-12	1.449	1.17994
	91.618	1.01943e-09	1.47374e-11	8.37903e-12	1.45	1.19825
	92.218	1.03344e-09	1.50591e-11	8.27789e-12	1.451	1.21736
	92.818	1.03298e-09	1.49326e-11	8.18729e-12	1.452	1.23806
	93.418	1.03073e-09	1.42722e-11	8.27582e-12	1.453	1.25717
	94.018	1.02319e-09	1.46529e-11	8.21278e-12	1.454	1.27787
	94.618	1.01597e-09	1.48445e-11	8.40437e-12	1.455	1.29857
	95.218	1.02199e-09	1.47386e-11	8.1508e-12	1.456	1.31927
	95.818	1.02466e-09	1.43381e-11	8.17638e-12	1.457	1.34076
	96.418	1.01735e-09	1.44805e-11	8.21742e-12	1.458	1.36226
	97.018	1.01758e-09	1.43888e-11	8.2748e-12	1.459	1.38455
	97.618	1.01734e-09	1.46146e-11	8.04148e-12	1.46	1.40764
	98.218	1.01186e-09	1.4998e-11	8.12072e-12	1.461	1.43073
	98.818	1.0153e-09	1.45352e-11	8.43108e-12	1.462	1.45303
	99.418	1.00689e-09	1.45286e-11	8.20913e-12	1.463	1.47611
	100.018	1.01271e-09	1.44371e-11	8.10443e-12	1.464	1.5008
	100.618	1.00182e-09	1.44594e-11	7.9799e-12	1.465	1.52548
	101.218	1.00192e-09	1.48804e-11	8.13846e-12	1.466	1.55016
	101.818	1.00439e-09	1.42927e-11	8.26182e-12	1.467	1.57723
	102.418	1.00684e-09	1.45161e-11	8.12706e-12	1.468	1.60191
	103.018	1.0014e-09	1.44704e-11	8.19349e-12	1.469	1.62818
	103.618	9.9966e-10	1.41454e-11	8.12308e-12	1.47	1.65525
	104.218	9.90984e-10	1.42853e-11	7.95404e-12	1.471	1.68631
	104.818	1.00475e-09	1.41702e-11	8.08922e-12	1.472	1.72134
	105.418	1.00029e-09	1.42288e-11	8.00868e-12	1.473	1.7492
	106.018	1.0024e-09	1.39999e-11	7.91451e-12	1.474	1.77787
	106.618	9.97789e-10	1.39281e-11	8.34601e-12	1.475	1.80732
	107.218	1.00419e-09	1.42682e-11	8.20902e-12	1.476	1.83758
	107.818	9.92379e-10	1.39326e-11	8.08484e-12	1.477	1.86943
	108.418	9.87869e-10	1.40804e-11	7.95533e-12	1.478	1.90048
	109.018	9.90672e-10	1.38636e-11	8.4514e-12	1.479	1.93073
	109.618	9.95056e-10	1.4054e-11	7.92916e-12	1.48	1.96258
	110.218	9.8987e-10	1.40388e-11	7.88703e-12	1.481	1.99522
	110.818	9.87034e-10	1.39296e-11	7.97236e-12	1.482	2.02866
	111.418	9.84225e-10	1.42593e-11	8.15927e-12	1.483	2.0629
	112.018	9.94415e-10	1.40515e-11	8.04855e-12	1.484	2.09634
	112.618	9.80994e-10	1.42433e-11	7.76126e-12	1.485	2.13057
	113.218	9.78405e-10	1.37878e-11	7.9676e-12	1.486	2.1672
	113.818	9.73938e-10	1.40378e-11	7.76255e-12	1.487	2.20382
	114.418	9.73016e-10	1.40651e-11	7.98683e-12	1.488	2.24124
	115.018	9.76388e-10	1.38015e-11	8.1785e-12	1.489	2.27787
	115.618	9.79114e-10	1.37039e-11	7.89141e-12	1.49	2.31529
	116.218	9.71085e-10	1.36932e-11	7.75408e-12	1.491	2.3543
	116.818	9.70421e-10	1.39128e-11	7.84393e-12	1.492	2.39331
	117.418	9.70194e-10	1.36178e-11	7.93688e-12	1.493	2.43312
	118.018	9.64361e-10	1.36307e-11	7.89238e-12	1.494	2.47452
	118.618	9.68678e-10	1.39772e-11	7.98038e-12	1.495	2.51672
	119.218	9.65156e-10	1.39734e-11	7.97641e-12	1.496	2.55812
	119.818	9.63655e-10	1.3383e-11	7.97462e-12	1.497	2.60032
	120.418	9.65506e-10	1.36688e-11	7.8106e-12	1.498	2.64331
	121.018	9.63503e-10	1.35133e-11	7.77058e-12	1.499	2.68631
	121.618	9.62125e-10	1.37362e-11	7.80793e-12	1.5	2.73169
	122.218	9.65448e-10	1.34436e-11	7.89526e-12	1.501	2.77787
	122.818	9.5997e-10	1.30548e-11	7.86539e-12	1.502	2.82325
	123.418	9.5507e-10	1.33547e-11	7.86141e-12	1.503	2.86943
	124.018	9.64612e-10	1.36323e-11	7.76683e-12	1.504	2.9172
	124.618	9.5575e-10	1.3565e-11	7.75439e-12	1.505	2.96497
	125.218	9.5089e-10	1.34649e-11	7.57153e-12	1.506	3.01354
	125.818	9.50303e-10	1.32713e-11	7.8345e-12	1.507	3.06449
	126.418	9.45552e-10	1.3794e-11	7.85767e-12	1.508	3.11545
	127.018	9.46238e-10	1.3432e-11	7.68219e-12	1.509	3.1664
	127.618	9.43365e-10	1.33676e-11	7.73991e-12	1.51	3.21815
	128.218	9.41004e-10	1.35153e-11	7.73399e-12	1.511	3.2707
	128.818	9.44686e-10	1.32656e-11	7.85751e-12	1.512	3.32643
	129.418	9.39675e-10	1.33283e-11	7.67015e-12	1.513	3.38296
	130.018	9.43553e-10	1.33144e-11	8.07537e-12	1.514	3.44029
	130.618	9.36383e-10	1.33772e-11	7.81283e-12	1.515	3.49841
	131.218	9.36078e-10	1.33666e-11	7.965e-12	1.516	3.55494
	131.818	9.37652e-10	1.32455e-11	7.81262e-12	1.517	3.61306
	132.418	9.37383e-10	1.3425e-11	7.82279e-12	1.518	3.67197
	133.018	9.33316e-10	1.33012e-11	7.70934e-12	1.519	3.73169
	133.618	9.29524e-10	1.30922e-11	7.60838e-12	1.52	3.79379
	134.218	9.21506e-10	1.30143e-11	7.65358e-12	1.521	3.85589
	134.818	9.24682e-10	1.31782e-11	7.93926e-12	1.522	3.91799
	135.418	9.31302e-10	1.30082e-11	7.41371e-12	1.523	3.9801
	136.018	9.27424e-10	1.28862e-11	7.58145e-12	1.524	4.04299
	136.618	9.29655e-10	1.28428e-11	7.28611e-12	1.525	4.10908
	137.218	9.34077e-10	1.30244e-11	7.7437e-12	1.526	4.18153
	137.818	9.24476e-10	1.29798e-11	7.84677e-12	1.527	4.27229
	138.418	9.24897e-10	1.33168e-11	7.73738e-12	1.528	4.33997
	139.018	9.20207e-10	1.309e-11	7.51124e-12	1.529	4.41162
	139.618	9.13547e-10	1.27208e-11	7.23307e-12	1.53	4.48248
	140.218	9.2393e-10	1.28813e-11	7.47496e-12	1.531	4.55414
	140.818	9.25666e-10	1.30071e-11	7.52566e-12	1.532	4.62739
	141.418	9.1489e-10	1.29498e-11	7.47229e-12	1.533	4.70223
	142.018	9.06485e-10	1.28157e-11	7.63807e-12	1.534	4.77707
	142.618	9.17431e-10	1.30063e-11	7.59121e-12	1.535	4.8551
	143.218	9.13521e-10	1.33354e-11	7.58372e-12	1.536	4.93551
	143.818	9.12229e-10	1.2785e-11	7.82776e-12	1.537	5.01433
	144.418	9.10458e-10	1.30012e-11	7.50414e-12	1.538	5.09554
	145.018	9.19016e-10	1.30338e-11	7.69656e-12	1.539	5.17675
	145.618	9.1915e-10	1.2682e-11	7.37575e-12	1.54	5.26115
	146.218	9.04151e-10	1.27036e-11	7.57347e-12	1.541	5.34952
	146.818	8.9658e-10	1.27445e-11	7.38645e-12	1.542	5.4371
	147.418	9.07043e-10	1.25337e-11	7.69239e-12	1.543	5.5215
	148.018	9.00249e-10	1.25594e-11	7.57137e-12	1.544	5.60987
	148.618	9.06177e-10	1.24495e-11	7.4554e-12	1.545	5.69745
	149.218	8.98133e-10	1.26743e-11	7.39037e-12	1.546	5.78583
	149.818	8.94173e-10	1.26427e-11	7.36399e-12	1.547	5.89411
	150.418	8.91241e-10	1.2167e-11	7.58006e-12	1.548	5.9992
	151.018	8.92489e-10	1.25593e-11	7.51981e-12	1.549	6.09315
	151.618	8.88616e-10	1.27143e-11	7.24545e-12	1.55	6.19188
	152.218	8.94995e-10	1.25542e-11	7.47717e-12	1.551	6.30175
	152.818	8.88165e-10	1.26921e-11	7.54586e-12	1.552	6.40685
	153.418	8.95231e-10	1.23847e-11	7.44842e-12	1.553	6.51194
	154.018	8.87199e-10	1.27108e-11	7.42633e-12	1.554	6.62102
	154.618	8.77372e-10	1.235e-11	7.45269e-12	1.555	6.73169
	155.218	8.88445e-10	1.24071e-11	7.52296e-12	1.556	6.83917
	155.818	8.80637e-10	1.25295e-11	7.357e-12	1.557	6.95701
	156.418	8.79301e-10	1.23954e-11	7.33739e-12	1.558	7.06768
	157.018	8.72368e-10	1.23338e-11	7.48179e-12	1.559	7.18392
	157.618	8.76007e-10	1.21153e-11	7.33934e-12	1.56	7.30334
	158.218	8.77414e-10	1.23765e-11	7.56129e-12	1.561	7.4172
	158.818	8.6919e-10	1.2378e-11	7.62598e-12	1.562	7.54777
	159.418	8.69852e-10	1.24748e-11	7.37466e-12	1.563	7.69745
	160.018	8.63003e-10	1.16292e-11	7.42062e-12	1.564	7.82006
	160.618	8.70859e-10	1.21492e-11	7.45462e-12	1.565	7.94108
	161.218	8.66518e-10	1.21711e-11	7.45501e-12	1.566	8.07325
	161.818	8.66697e-10	1.21115e-11	7.55903e-12	1.567	8.2086
	162.418	8.66937e-10	1.17743e-11	7.32396e-12	1.568	8.34395
	163.018	8.57825e-10	1.19893e-11	7.30743e-12	1.569	8.4793
	163.618	8.60556e-10	1.1882e-11	7.40677e-12	1.57	8.62261
	164.218	8.55205e-10	1.2026e-11	7.46789e-12	1.571	8.75796
	164.818	8.59545e-10	1.18894e-11	7.27907e-12	1.572	8.90924
	165.418	8.55613e-10	1.1938e-11	7.45173e-12	1.573	9.06847
	166.018	8.57611e-10	1.19602e-11	7.28444e-12	1.574	9.21975
	166.618	8.51311e-10	1.18863e-11	7.17088e-12	1.575	9.38694
	167.218	8.58613e-10	1.18319e-11	7.17907e-12	1.576	9.53822
	167.818	8.52202e-10	1.19971e-11	7.23841e-12	1.577	9.69745
	168.418	8.47978e-10	1.20308e-11	7.50287e-12	1.578	9.85669
	169.018	8.54249e-10	1.18367e-11	7.44559e-12	1.579	10.008
	169.618	8.48216e-10	1.17104e-11	6.99242e-12	1.58	10.1752
	170.218	8.53955e-10	1.2049e-11	7.19409e-12	1.581	10.3424
	170.818	8.45597e-10	1.20276e-11	7.27344e-12	1.582	10.5016
	171.418	8.45778e-10	1.2043e-11	7.38834e-12	1.583	10.6768
	172.018	8.47675e-10	1.19148e-11	7.45761e-12	1.584	10.8439
	172.618	8.39062e-10	1.19187e-11	7.0973e-12	1.585	11.0271
	173.218	8.43887e-10	1.21228e-11	7.7308e-12	1.586	11.2022
	173.818	8.44487e-10	1.20265e-11	7.02322e-12	1.587	11.4092
	174.418	8.41551e-10	1.20148e-11	7.28996e-12	1.588	11.5844
	175.018	8.39613e-10	1.18923e-11	7.20532e-12	1.589	11.7755
	175.618	8.44162e-10	1.18173e-11	7.40428e-12	1.59	11.9666
	176.218	8.34434e-10	1.13341e-11	7.19312e-12	1.591	12.1576
	176.818	8.41464e-10	1.1709e-11	7.21077e-12	1.592	12.3567
	177.418	8.37841e-10	1.16099e-11	7.40638e-12	1.593	12.5557
	178.018	8.26753e-10	1.15853e-11	7.47001e-12	1.594	12.7627
	178.618	8.22832e-10	1.17343e-11	7.67265e-12	1.595	12.9857
	179.218	8.3133e-10	1.16722e-11	7.13663e-12	1.596	13.2166
	179.818	8.31831e-10	1.14408e-11	7.13476e-12	1.597	13.4395
	180.418	8.26241e-10	1.17445e-11	6.96838e-12	1.598	13.6465
	181.018	8.30357e-10	1.14635e-11	7.04082e-12	1.599	13.8774
	181.618	8.2718e-10	1.14386e-11	7.20086e-12	1.6	14.0844
	182.218	8.17904e-10	1.16795e-11	7.24929e-12	1.601	14.3232
	182.818	8.22758e-10	1.16371e-11	7.37419e-12	1.602	14.5462
	183.418	8.21229e-10	1.1329e-11	7.33754e-12	1.603	14.7691
	184.018	8.22961e-10	1.12727e-11	7.25852e-12	1.604	15
	184.618	8.2738e-10	1.14427e-11	7.11701e-12	1.605	15.2388
	185.218	8.19899e-10	1.12859e-11	7.17014e-12	1.606	15.4936
	185.818	8.18819e-10	1.14136e-11	7.34626e-12	1.607	15.7325
	186.418	8.21618e-10	1.11043e-11	7.09074e-12	1.608	15.9952
	187.018	8.1423e-10	1.16291e-11	7.01763e-12	1.609	16.2659
	187.618	8.1969e-10	1.1204e-11	7.04996e-12	1.61	16.5127
	188.218	8.1707e-10	1.14698e-11	6.92408e-12	1.611	16.7755
	188.818	8.13407e-10	1.10487e-11	7.17118e-12	1.612	17.0223
	189.418	8.17845e-10	1.13892e-11	7.09347e-12	1.613	17.293
	190.018	8.01815e-10	1.15849e-11	6.93632e-12	1.614	17.5796
	190.618	8.08862e-10	1.14461e-11	6.99843e-12	1.615	17.8503
	191.218	8.05709e-10	1.11788e-11	6.8845e-12	1.616	18.121
	191.818	8.06933e-10	1.11349e-11	7.15621e-12	1.617	18.3997
	192.418	8.02709e-10	1.1012e-11	6.88889e-12	1.618	18.6783
	193.018	8.03178e-10	1.13989e-11	7.02523e-12	1.619	18.965
	193.618	8.02524e-10	1.0935e-11	7.04058e-12	1.62	19.2596
	194.218	7.98489e-10	1.10899e-11	7.03046e-12	1.621	19.5541
	194.818	7.96999e-10	1.09838e-11	6.99302e-12	1.622	19.8726
	195.418	7.97123e-10	1.13311e-11	7.11737e-12	1.623	20.207
	196.018	8.07163e-10	1.10286e-11	6.99094e-12	1.624	20.5096
	196.618	7.95505e-10	1.12085e-11	7.26227e-12	1.625	20.8439
	197.218	7.99862e-10	1.08196e-11	7.21426e-12	1.626	21.1783
	197.818	7.92909e-10	1.11153e-11	7.12171e-12	1.627	21.4888
	198.418	7.87522e-10	1.08076e-11	6.9986e-12	1.628	21.7994
	199.018	7.88549e-10	1.07072e-11	7.18405e-12	1.629	22.1576
	199.618	7.93569e-10	1.09963e-11	7.15836e-12	1.63	22.5159
	200.218	7.82826e-10	1.111e-11	7.04805e-12	1.631	22.8503
	200.818	7.89574e-10	1.091e-11	6.96561e-12	1.632	23.1927
	201.418	7.86052e-10	1.09175e-11	7.01428e-12	1.633	23.5271
	202.018	7.86824e-10	1.0896e-11	7.17101e-12	1.634	23.8694
	202.618	7.85518e-10	1.13621e-11	6.95393e-12	1.635	24.2118
	203.218	7.76616e-10	1.0826e-11	7.10446e-12	1.636	24.5541
	203.818	7.85893e-10	1.08745e-11	7.36994e-12	1.637	24.9363
	204.418	7.84656e-10	1.06521e-11	6.85547e-12	1.638	25.2946
	205.018	7.83143e-10	1.07248e-11	6.98654e-12	1.639	25.6688
	205.618	7.79044e-10	1.09015e-11	6.87376e-12	1.64	26.043
	206.218	7.67756e-10	1.0978e-11	7.03073e-12	1.641	26.4013
	206.818	7.79197e-10	1.0795e-11	6.86125e-12	1.642	26.7675
	207.418	7.76892e-10	1.09859e-11	7.08128e-12	1.643	27.1338
	208.018	7.72636e-10	1.0436e-11	6.90398e-12	1.644	27.5398
	208.618	7.69661e-10	1.07424e-11	6.68263e-12	1.645	27.9459
	209.218	7.73258e-10	1.0607e-11	6.83221e-12	1.646	28.336
	209.818	7.70566e-10	1.07241e-11	6.99164e-12	1.647	28.7261
	210.418	7.67575e-10	1.03665e-11	6.76434e-12	1.648	29.1162
	211.018	7.63263e-10	1.06933e-11	6.98875e-12	1.649	29.5143
	211.618	7.70422e-10	1.04663e-11	7.01305e-12	1.65	29.9124
	212.218	7.69902e-10	1.0536e-11	6.98276e-12	1.651	30.3264
	212.818	7.7014e-10	1.03861e-11	7.06841e-12	1.652	30.7723
	213.418	7.67427e-10	1.04958e-11	6.78855e-12	1.653	31.1943
	214.018	7.68105e-10	1.03914e-11	7.07557e-12	1.654	31.6083
	214.618	7.672e-10	1.05437e-11	7.1146e-12	1.655	32.0382
	215.218	7.65584e-10	1.01542e-11	6.84991e-12	1.656	32.4761
	215.818	7.65274e-10	1.04959e-11	6.90595e-12	1.657	32.914
	216.418	7.56096e-10	1.0868e-11	6.90541e-12	1.658	33.3599
	217.018	7.57963e-10	1.0536e-11	7.0077e-12	1.659	33.8057
	217.618	7.52762e-10	1.05821e-11	6.897e-12	1.66	34.2755
	218.218	7.56352e-10	1.04142e-11	7.00777e-12	1.661	34.7373
	218.818	7.49463e-10	1.06488e-11	6.74349e-12	1.662	35.207
	219.418	7.54465e-10	1.0505e-11	6.79604e-12	1.663	35.6767
	220.018	7.50331e-10	1.05797e-11	6.94289e-12	1.664	36.1704
	220.618	7.50277e-10	1.04587e-11	6.85638e-12	1.665	36.6322
	221.218	7.52153e-10	1.03936e-11	6.65205e-12	1.666	37.1178
	221.818	7.55054e-10	1.04009e-11	6.62559e-12	1.667	37.6354
	222.418	7.50247e-10	1.07588e-11	6.80307e-12	1.668	38.121
	223.018	7.47624e-10	1.01208e-11	7.10608e-12	1.669	38.6067
	223.618	7.5315e-10	1.0625e-11	6.87923e-12	1.67	39.0844
	224.218	7.47935e-10	1.01208e-11	6.99495e-12	1.671	39.5541
	224.818	7.53783e-10	1.04708e-11	6.75524e-12	1.672	40.0398
	225.418	7.45142e-10	1.04815e-11	6.7779e-12	1.673	40.5175
	226.018	7.47184e-10	1.02169e-11	6.97474e-12	1.674	41.0112
	226.618	7.39929e-10	1.01152e-11	6.79415e-12	1.675	41.5446
	227.218	7.41295e-10	1.00173e-11	6.84741e-12	1.676	42.0541
	227.818	7.39553e-10	1.00979e-11	6.7083e-12	1.677	42.5557
	228.418	7.44878e-10	1.03257e-11	6.88286e-12	1.678	43.0494
	229.018	7.39172e-10	9.97857e-12	6.76625e-12	1.679	43.543
	229.618	7.3637e-10	1.02733e-11	6.81749e-12	1.68	44.0685
	230.218	7.36887e-10	1.01952e-11	6.93247e-12	1.681	44.6099
	230.818	7.35848e-10	1.01366e-11	6.92214e-12	1.682	45.1274
	231.418	7.30419e-10	1.00965e-11	6.92027e-12	1.683	45.629
	232.018	7.30793e-10	1.01475e-11	6.66013e-12	1.684	46.1385
	232.618	7.36286e-10	9.81782e-12	6.59917e-12	1.685	46.6561
	233.218	7.27915e-10	1.01129e-11	6.65888e-12	1.686	47.1975
	233.818	7.26299e-10	1.0046e-11	6.7014e-12	1.687	47.7548
	234.418	7.32618e-10	1.01578e-11	6.75429e-12	1.688	48.2962
	235.018	7.26002e-10	9.91741e-12	6.79118e-12	1.689	48.8217
	235.618	7.30014e-10	1.00481e-11	6.70205e-12	1.69	49.3551
	236.218	7.27871e-10	1.01119e-11	6.86046e-12	1.691	49.9045
	236.818	7.34117e-10	9.96413e-12	6.80501e-12	1.692	50.4697
	237.418	7.25225e-10	1.00614e-11	6.49543e-12	1.693	51.0112
	238.018	7.25695e-10	1.001e-11	6.46441e-12	1.694	51.5525
	238.618	7.22349e-10	1.01124e-11	6.92532e-12	1.695	52.078
	239.218	7.19505e-10	1.02139e-11	6.67833e-12	1.696	52.6194
	239.818	7.19363e-10	9.55598e-12	6.76465e-12	1.697	53.1847
	240.418	7.11261e-10	9.9244e-12	6.71078e-12	1.698	53.7182
	241.018	7.15299e-10	9.78089e-12	6.92341e-12	1.699	54.2516
	241.618	7.18584e-10	1.02409e-11	6.33817e-12	1.7	54.8169
	242.218	7.18323e-10	9.97367e-12	6.22412e-12	1.701	55.3822
	242.818	7.20053e-10	9.97553e-12	6.78536e-12	1.702	55.9315
	243.418	7.15518e-10	9.79913e-12	6.85187e-12	1.703	56.4809
	244.018	7.12448e-10	9.90178e-12	6.60651e-12	1.704	57.0382
	244.618	7.11968e-10	9.70438e-12	6.73575e-12	1.705	57.5876
	245.218	7.11309e-10	9.52592e-12	6.75694e-12	1.706	58.1608
	245.818	7.11741e-10	9.66239e-12	6.7246e-12	1.707	58.75
	246.418	7.04774e-10	9.45718e-12	6.46261e-12	1.708	59.3392
	247.018	7.08863e-10	9.71926e-12	6.76951e-12	1.709	59.9363
	247.618	7.10273e-10	9.12586e-12	6.67275e-12	1.71	60.2946
	248.218	7.03699e-10	9.74469e-12	6.57008e-12	1.709	59.7134
	248.818	7.1172e-10	9.37835e-12	6.74046e-12	1.708	58.9172
	249.418	7.02039e-10	9.55337e-12	6.5446e-12	1.707	58.1051
	250.018	7.03911e-10	9.41368e-12	6.52431e-12	1.706	57.301
	250.618	7.0391e-10	9.4937e-12	6.52421e-12	1.705	56.4968
	251.218	7.01208e-10	9.53519e-12	6.74405e-12	1.704	55.7245
	251.818	7.02602e-10	9.38779e-12	6.51352e-12	1.703	54.9522
	252.418	7.02462e-10	9.50894e-12	6.62749e-12	1.702	54.1879
	253.018	7.03199e-10	9.61385e-12	6.92567e-12	1.701	53.4315
	253.618	6.98613e-10	9.52451e-12	6.71059e-12	1.7	52.6672
	254.218	6.98402e-10	9.58225e-12	6.4424e-12	1.699	51.9347
	254.818	6.97364e-10	9.31829e-12	6.70551e-12	1.698	51.258
	255.418	6.99196e-10	9.67002e-12	6.55057e-12	1.697	50.5733
	256.018	6.92505e-10	9.67364e-12	6.56978e-12	1.696	49.8726
	256.618	7.01402e-10	9.42171e-12	6.65192e-12	1.695	49.1959
	257.218	6.91371e-10	9.502e-12	6.7776e-12	1.694	48.4793
	257.818	6.91515e-10	9.3745e-12	6.82057e-12	1.693	47.7787
	258.418	6.88061e-10	9.59339e-12	6.43187e-12	1.692	47.078
	259.018	6.92954e-10	9.35939e-12	6.70842e-12	1.691	46.3854
	259.618	6.83003e-10	9.5584e-12	6.5045e-12	1.69	45.7245
	260.218	6.84717e-10	9.3658e-12	6.56153e-12	1.689	45.0717
	260.818	6.86305e-10	9.44919e-12	6.55155e-12	1.688	44.4108
	261.418	6.89411e-10	9.43103e-12	6.49244e-12	1.687	43.7659
	262.018	6.83646e-10	9.38692e-12	6.42148e-12	1.686	43.121
	262.618	6.83986e-10	9.1469e-12	6.65003e-12	1.685	42.492
	263.218	6.88199e-10	9.2638e-12	6.63858e-12	1.684	41.8551
	263.818	6.8162e-10	9.08754e-12	6.66663e-12	1.683	41.2261
	264.418	6.79543e-10	9.23735e-12	6.60161e-12	1.682	40.5971
	265.018	6.8712e-10	9.39238e-12	6.60759e-12	1.681	39.9761
	265.618	6.8958e-10	9.33835e-12	6.38716e-12	1.68	39.3869
	266.218	6.82534e-10	9.33332e-12	6.65864e-12	1.679	38.7978
	266.818	6.80924e-10	9.25207e-12	6.38145e-12	1.678	38.2166
	267.418	6.74826e-10	9.07621e-12	6.68786e-12	1.677	37.6354
	268.018	6.82237e-10	9.18286e-12	6.29436e-12	1.676	37.0541
	268.618	6.83231e-10	9.15188e-12	6.54455e-12	1.675	36.4888
	269.218	6.77392e-10	9.03401e-12	6.38277e-12	1.674	35.9475
	269.818	6.79259e-10	8.83638e-12	6.51232e-12	1.673	35.3981
	270.418	6.71618e-10	8.80672e-12	6.61875e-12	1.672	34.8487
	271.018	6.82533e-10	8.96458e-12	6.4895e-12	1.671	34.3153
	271.618	6.76806e-10	8.81453e-12	6.54413e-12	1.67	33.7978
	272.218	6.75117e-10	9.36602e-12	6.53422e-12	1.669	33.3041
	272.818	6.71275e-10	9.0325e-12	6.66826e-12	1.668	32.7866
	273.418	6.68723e-10	8.99109e-12	6.76344e-12	1.667	32.2452
	274.018	6.69362e-10	9.2092e-12	6.75966e-12	1.666	31.7277
	274.618	6.72969e-10	8.85625e-12	6.55568e-12	1.665	31.2341
	275.218	6.75085e-10	9.17957e-12	6.55624e-12	1.664	30.7325
	275.818	6.74403e-10	9.21968e-12	6.53757e-12	1.663	30.2388
	276.418	6.70656e-10	8.94696e-12	6.80468e-12	1.662	29.7612
	277.018	6.67968e-10	8.73923e-12	6.86489e-12	1.661	29.2675
	277.618	6.60128e-10	9.04265e-12	6.62139e-12	1.66	28.7818
	278.218	6.65208e-10	9.16148e-12	6.59621e-12	1.659	28.3041
	278.818	6.61722e-10	9.02687e-12	6.44675e-12	1.658	27.8662
	279.418	6.6276e-10	9.01467e-12	6.60134e-12	1.657	27.4124
	280.018	6.60683e-10	9.0575e-12	6.59525e-12	1.656	26.9506
	280.618	6.57015e-10	8.95461e-12	6.39045e-12	1.655	26.4968
	281.218	6.60935e-10	9.2091e-12	6.63365e-12	1.654	26.0669
	281.818	6.64511e-10	9.21695e-12	6.50435e-12	1.653	25.6369
	282.418	6.58804e-10	8.77513e-12	6.73635e-12	1.652	25.215
	283.018	6.56535e-10	9.06542e-12	6.51279e-12	1.651	24.793
	283.618	6.62261e-10	9.03292e-12	6.4768e-12	1.65	24.379
	284.218	6.62608e-10	9.02798e-12	6.38743e-12	1.649	23.965
	284.818	6.5211e-10	8.97242e-12	6.57688e-12	1.648	23.5589
	285.418	6.53598e-10	8.98548e-12	6.56735e-12	1.647	23.1529
	286.018	6.51018e-10	8.84878e-12	6.50752e-12	1.646	22.7946
	286.618	6.51781e-10	8.86855e-12	6.81662e-12	1.645	22.4045
	287.218	6.55211e-10	9.14519e-12	6.25123e-12	1.644	22.0143
	287.818	6.50427e-10	8.88404e-12	6.70519e-12	1.643	21.6401
	288.418	6.53715e-10	8.9971e-12	6.34396e-12	1.642	21.258
	289.018	6.5166e-10	9.01016e-12	6.66061e-12	1.641	20.8997
	289.618	6.45641e-10	8.85882e-12	6.31932e-12	1.64	20.5414
	290.218	6.50727e-10	8.95596e-12	6.36418e-12	1.639	20.1752
	290.818	6.48213e-10	8.65599e-12	6.65269e-12	1.638	19.8089
	291.418	6.51148e-10	8.61374e-12	6.35679e-12	1.637	19.4666
	292.018	6.46362e-10	8.60734e-12	6.53002e-12	1.636	19.1242
	292.618	6.50567e-10	8.70686e-12	6.26092e-12	1.635	18.7818
	293.218	6.48727e-10	8.57026e-12	6.48642e-12	1.634	18.4474
	293.818	6.4364e-10	8.53578e-12	6.39624e-12	1.633	18.1369
	294.418	6.38844e-10	8.33931e-12	6.242e-12	1.632	17.8105
	295.018	6.36666e-10	8.58839e-12	6.42947e-12	1.631	17.492
	295.618	6.4922e-10	8.89911e-12	6.50521e-12	1.63	17.1736
	296.218	6.47844e-10	8.64087e-12	6.45296e-12	1.629	16.879
	296.818	6.42628e-10	8.60487e-12	6.39505e-12	1.628	16.5685
	297.418	6.43279e-10	8.76675e-12	6.31964e-12	1.627	16.2659
	298.018	6.44139e-10	8.60356e-12	6.35042e-12	1.626	15.9634
	298.618	6.51758e-10	8.49632e-12	6.50055e-12	1.625	15.6927
	299.218	6.44335e-10	8.47183e-12	6.58115e-12	1.624	15.4061
	299.818	6.396e-10	8.2863e-12	6.37485e-12	1.623	15.1354
	300.418	6.41199e-10	8.44264e-12	6.07376e-12	1.622	14.8567
	301.018	6.3922e-10	8.44353e-12	6.39379e-12	1.621	14.586
	301.618	6.38787e-10	8.48146e-12	6.32558e-12	1.62	14.3153
	302.218	6.37813e-10	8.35516e-12	6.34954e-12	1.619	14.0526
	302.818	6.38879e-10	8.70129e-12	6.50021e-12	1.618	13.7978
	303.418	6.39578e-10	8.29556e-12	6.31986e-12	1.617	13.543
	304.018	6.28014e-10	8.48757e-12	5.99471e-12	1.616	13.3041
	304.618	6.37492e-10	8.1831e-12	6.32605e-12	1.615	13.0732
	305.218	6.35237e-10	8.78116e-12	6.49326e-12	1.614	12.8424
	305.818	6.37116e-10	8.42875e-12	6.2819e-12	1.613	12.6035
	306.418	6.37678e-10	8.08289e-12	6.81511e-12	1.612	12.3646
	307.018	6.26996e-10	8.50954e-12	6.39332e-12	1.611	12.1417
	307.618	6.26706e-10	8.4938e-12	6.47107e-12	1.61	11.9188
	308.218	6.30058e-10	8.75187e-12	6.52622e-12	1.609	11.6959
	308.818	6.34773e-10	8.24997e-12	6.1393e-12	1.608	11.4729
	309.418	6.2825e-10	8.38574e-12	6.17223e-12	1.607	11.258
	310.018	6.31501e-10	8.59035e-12	6.32523e-12	1.606	11.051
	310.618	6.35196e-10	8.61987e-12	6.41942e-12	1.605	10.8758
	311.218	6.31896e-10	8.41897e-12	6.33353e-12	1.604	10.6847
	311.818	6.25017e-10	8.87666e-12	6.25801e-12	1.603	10.4857
	312.418	6.26196e-10	8.43114e-12	6.28344e-12	1.602	10.2946
	313.018	6.22259e-10	8.59332e-12	6.37385e-12	1.601	10.0876
	313.618	6.24233e-10	8.51491e-12	6.23259e-12	1.6	9.91242
	314.218	6.19263e-10	8.41931e-12	6.42671e-12	1.599	9.74522
	314.818	6.27689e-10	8.50104e-12	6.22022e-12	1.598	9.5621
	315.418	6.25673e-10	8.6755e-12	6.42635e-12	1.597	9.3949
	316.018	6.23153e-10	8.21613e-12	6.53384e-12	1.596	9.21178
	316.618	6.11809e-10	8.45739e-12	6.52145e-12	1.595	9.04459
	317.218	6.19251e-10	8.06159e-12	6.30992e-12	1.594	8.88535
	317.818	6.12303e-10	8.22459e-12	6.37746e-12	1.593	8.72611
	318.418	6.18778e-10	8.4423e-12	6.16477e-12	1.592	8.56688
	319.018	6.12636e-10	8.4971e-12	6.67895e-12	1.591	8.41561
	319.618	6.19306e-10	7.8622e-12	6.07386e-12	1.59	8.24841
	320.218	6.12984e-10	8.35446e-12	6.47902e-12	1.589	8.1051
	320.818	6.07674e-10	8.38506e-12	6.45448e-12	1.588	7.95621
	321.418	6.13533e-10	8.20599e-12	6.34346e-12	1.587	7.80653
	322.018	6.18768e-10	8.28553e-12	6.27489e-12	1.586	7.6664
	322.618	6.19741e-10	8.19177e-12	6.42177e-12	1.585	7.51752
	323.218	6.10448e-10	8.14513e-12	6.30259e-12	1.584	7.37261
	323.818	6.10056e-10	8.19329e-12	6.11452e-12	1.583	7.24761
	324.418	6.07715e-10	7.94789e-12	6.14716e-12	1.582	7.13137
	325.018	6.02312e-10	8.23292e-12	6.15463e-12	1.581	7.00478
	325.618	6.16275e-10	7.78783e-12	6.28304e-12	1.58	6.875
	326.218	6.06218e-10	7.94381e-12	6.1342e-12	1.579	6.75478
	326.818	6.10885e-10	8.02158e-12	6.30154e-12	1.578	6.63057
	327.418	6.17559e-10	7.97698e-12	6.1809e-12	1.577	6.51831
	328.018	6.0334e-10	7.84717e-12	6.34578e-12	1.576	6.39968
	328.618	6.10597e-10	8.09255e-12	6.34924e-12	1.575	6.28025
	329.218	6.06061e-10	7.84304e-12	6.36935e-12	1.574	6.16481
	329.818	6.01391e-10	7.88329e-12	6.16384e-12	1.573	6.05732
	330.418	6.05152e-10	7.94922e-12	6.34955e-12	1.572	5.94427
	331.018	6.00428e-10	8.12213e-12	6.26924e-12	1.571	5.84395
	331.618	6.06037e-10	7.75818e-12	6.24646e-12	1.57	5.73806
	332.218	6.01123e-10	8.11125e-12	6.21074e-12	1.569	5.62978
	332.818	6.03191e-10	8.21215e-12	6.50763e-12	1.568	5.5422
	333.418	5.99074e-10	7.91106e-12	6.30627e-12	1.567	5.45939
	334.018	6.03718e-10	8.23205e-12	6.24928e-12	1.566	5.35669
	334.618	6.02946e-10	8.26575e-12	5.89546e-12	1.565	5.26115
	335.218	5.95854e-10	7.91069e-12	6.49103e-12	1.564	5.17038
	335.818	5.95592e-10	7.97201e-12	6.27111e-12	1.563	5.0828
	336.418	6.00514e-10	7.95429e-12	6.49406e-12	1.562	4.98806
	337.018	5.94806e-10	7.73759e-12	6.52609e-12	1.561	4.90207
	337.618	5.97555e-10	7.88284e-12	6.3157e-12	1.56	4.81529
	338.218	5.92278e-10	7.88625e-12	6.03358e-12	1.559	4.73726
	338.818	5.9119e-10	7.98651e-12	5.82138e-12	1.558	4.65287
	339.418	5.91914e-10	8.15399e-12	6.00164e-12	1.557	4.56688
	340.018	5.88425e-10	8.01482e-12	6.10709e-12	1.556	4.49124
	340.618	5.8721e-10	7.86771e-12	6.08579e-12	1.555	4.42357
	341.218	5.87542e-10	8.21053e-12	6.42315e-12	1.554	4.34315
	341.818	5.91494e-10	8.22634e-12	6.13927e-12	1.553	4.2707
	342.418	5.88958e-10	7.87173e-12	6.59073e-12	1.552	4.20303
	343.018	5.87618e-10	8.17955e-12	6.14831e-12	1.551	4.1258
	343.618	5.87938e-10	8.08222e-12	6.09869e-12	1.55	4.05175
	344.218	5.89168e-10	8.03086e-12	6.16463e-12	1.549	3.98487
	344.818	5.87712e-10	7.80747e-12	6.29111e-12	1.548	3.91799
	345.418	5.90553e-10	8.0109e-12	6.27236e-12	1.547	3.85111
	346.018	5.85722e-10	8.07186e-12	6.36755e-12	1.546	3.8121
	346.618	5.89876e-10	7.89417e-12	6.27726e-12	1.545	3.74761
	347.218	5.82838e-10	7.63828e-12	6.57891e-12	1.544	3.67755
	347.818	5.88906e-10	7.7925e-12	6.25564e-12	1.543	3.61067
	348.418	5.84968e-10	7.79818e-12	6.29114e-12	1.542	3.54697
	349.018	5.80822e-10	7.6922e-12	6.25192e-12	1.541	3.49602
	349.618	5.82243e-10	7.85612e-12	7.04849e-12	1.54	3.43869
	350.218	5.83444e-10	8.0716e-12	6.25665e-12	1.539	3.37978
	350.818	5.84661e-10	7.92064e-12	6.40772e-12	1.538	3.32245
	351.418	5.87058e-10	8.04972e-12	6.39372e-12	1.537	3.2715
	352.018	5.91751e-10	7.7868e-12	6.37933e-12	1.536	3.22054
	352.618	5.87271e-10	7.9833e-12	6.21445e-12	1.535	3.16322
	353.218	5.92624e-10	7.96008e-12	6.19172e-12	1.534	3.10669
	353.818	5.88128e-10	8.17622e-12	5.98421e-12	1.533	3.05653
	354.418	5.94702e-10	8.27618e-12	6.38175e-12	1.532	3.00557
	355.018	5.95954e-10	8.26289e-12	6.64714e-12	1.531	2.95382
	355.618	6.02184e-10	8.10976e-12	6.41781e-12	1.53	2.90287
	356.218	6.0019e-10	8.35061e-12	6.41086e-12	1.529	2.8551
	356.818	6.11698e-10	8.61029e-12	6.48115e-12	1.528	2.81131
	357.418	6.04982e-10	8.79468e-12	6.51414e-12	1.527	2.76274
	358.018	6.08574e-10	9.07533e-12	6.85934e-12	1.526	2.71497
	358.618	6.16562e-10	9.36945e-12	6.71572e-12	1.525	2.67277
	359.218	6.21433e-10	9.61081e-12	6.84225e-12	1.524	2.63535
	359.818	6.2469e-10	9.7062e-12	6.55481e-12	1.523	2.58997
	360.418	6.39683e-10	9.74664e-12	6.818e-12	1.522	2.54459
	361.018	6.46954e-10	1.00773e-11	6.75508e-12	1.521	2.50478
	361.618	6.58178e-10	1.08322e-11	6.95129e-12	1.52	2.46576
	362.218	6.66477e-10	1.10043e-11	6.93326e-12	1.519	2.42277
	362.818	6.76575e-10	1.18821e-11	7.01783e-12	1.518	2.38057
	363.418	6.91762e-10	1.21284e-11	6.76684e-12	1.517	2.34634
	364.018	7.07962e-10	1.28049e-11	7.19201e-12	1.516	2.32404
	364.618	7.25719e-10	1.29755e-11	6.97341e-12	1.515	2.28981
	365.218	7.50246e-10	1.3731e-11	7.14561e-12	1.514	2.24761
	365.818	7.71683e-10	1.4662e-11	7.30174e-12	1.513	2.20462
	366.418	7.94202e-10	1.53846e-11	6.95526e-12	1.512	2.17118
	367.018	8.17111e-10	1.6292e-11	7.14459e-12	1.511	2.13376
	367.618	8.50549e-10	1.72645e-11	8.0706e-12	1.51	2.09634
	368.218	8.87463e-10	1.87994e-11	7.21997e-12	1.509	2.05812
	368.818	9.1692e-10	1.98424e-11	7.50341e-12	1.508	2.02229
	369.418	9.59584e-10	2.15379e-11	7.29437e-12	1.507	1.98885
	370.018	1.00944e-09	2.36205e-11	7.28267e-12	1.506	1.9578
	370.618	1.05556e-09	2.48139e-11	7.47576e-12	1.505	1.92755
	371.218	1.11909e-09	2.67293e-11	7.75899e-12	1.504	1.89729
	371.818	1.16581e-09	2.8985e-11	7.73716e-12	1.503	1.86385
	372.418	1.24085e-09	3.14231e-11	8.03433e-12	1.502	1.82882
	373.018	1.33727e-09	3.19747e-11	8.30873e-12	1.501	1.80175
	373.618	1.3994e-09	3.55012e-11	8.40335e-12	1.5	1.77787
	374.218	1.49443e-09	3.81851e-11	8.76749e-12	1.499	1.74682
	374.818	1.58066e-09	4.09278e-11	8.79226e-12	1.498	1.71417
	375.418	1.70938e-09	4.40442e-11	8.95074e-12	1.497	1.68232
	376.018	1.8004e-09	4.75064e-11	8.76914e-12	1.496	1.65207
	376.618	1.92767e-09	5.03536e-11	9.55282e-12	1.495	1.6242
	377.218	2.05481e-09	5.46829e-11	9.32644e-12	1.494	1.6035
	377.818	2.1661e-09	5.85077e-11	9.24853e-12	1.493	1.57484
	378.418	2.30834e-09	6.25764e-11	9.97091e-12	1.492	1.54459
	379.018	2.46491e-09	6.62789e-11	9.98833e-12	1.491	1.51592
	379.618	2.61924e-09	7.07016e-11	1.04575e-11	1.49	1.48806
	380.218	2.79315e-09	7.54123e-11	1.0671e-11	1.489	1.45939
	380.818	2.97681e-09	7.96764e-11	1.06918e-11	1.488	1.43312
	381.418	3.16378e-09	8.61923e-11	1.10835e-11	1.487	1.40605
	382.018	3.36235e-09	8.98985e-11	1.13868e-11	1.486	1.38217
	382.618	3.55927e-09	9.56456e-11	1.16722e-11	1.485	1.36226
	383.218	3.76101e-09	1.02395e-10	1.17546e-11	1.484	1.33599
	383.818	4.00305e-09	1.06989e-10	1.20579e-11	1.483	1.30892
	384.418	4.25958e-09	1.1356e-10	1.19346e-11	1.482	1.28503
	385.018	4.52326e-09	1.18661e-10	1.2057e-11	1.481	1.25955
	385.618	4.70828e-09	1.23639e-10	1.30197e-11	1.48	1.23567
	386.218	4.97969e-09	1.29901e-10	1.30316e-11	1.479	1.22532
	386.818	5.34142e-09	1.38071e-10	1.3448e-11	1.478	1.20621
	387.418	5.60146e-09	1.44252e-10	1.35434e-11	1.477	1.17994
	388.018	6.05752e-09	1.5035e-10	1.3578e-11	1.476	1.15366
	388.618	6.42392e-09	1.57836e-10	1.38992e-11	1.475	1.12978
	389.218	6.79718e-09	1.63852e-10	1.40892e-11	1.474	1.1051
	389.818	7.11423e-09	1.71564e-10	1.48192e-11	1.473	1.0828
	390.418	7.48273e-09	1.78501e-10	1.49434e-11	1.472	1.06051
	391.018	7.84941e-09	1.84362e-10	1.5257e-11	1.471	1.03901
	391.618	8.07056e-09	1.91113e-10	1.54816e-11	1.47	1.01672
	392.218	8.32419e-09	1.98607e-10	1.54298e-11	1.469	0.99682
	392.818	8.45677e-09	2.08655e-10	1.57371e-11	1.468	0.9793
	393.418	8.79806e-09	2.11721e-10	1.63931e-11	1.467	0.95701
	394.018	8.81032e-09	2.20451e-10	1.66199e-11	1.466	0.93631
	394.618	9.02044e-09	2.31289e-10	1.69084e-11	1.465	0.9164
	395.218	9.28815e-09	2.33727e-10	1.7109e-11	1.464	0.8949
	395.818	9.39464e-09	2.43732e-10	1.74875e-11	1.463	0.8758
	396.418	9.70321e-09	2.50817e-10	1.79252e-11	1.462	0.85828
	397.018	1.04284e-08	2.58115e-10	1.83212e-11	1.461	0.83917
	397.618	1.07915e-08	2.69016e-10	1.82928e-11	1.46	0.82404
	398.218	1.09569e-08	2.73814e-10	1.8957e-11	1.459	0.80414
	398.818	1.18909e-08	2.8157e-10	1.93322e-11	1.458	0.78503
	399.418	1.27142e-08	2.90037e-10	1.87128e-11	1.457	0.76624
	400.018	1.36361e-08	3.00413e-10	1.92532e-11	1.456	0.74737
	400.618	1.42537e-08	3.05337e-10	2.00998e-11	1.455	0.72906
	401.218	1.51508e-08	3.14495e-10	2.01375e-11	1.454	0.71059
	401.818	1.59454e-08	3.22336e-10	2.04182e-11	1.453	0.69244
	402.418	1.68481e-08	3.30058e-10	2.05755e-11	1.452	0.6746
	403.018	1.73292e-08	3.3732e-10	2.07015e-11	1.451	0.65725
	403.618	1.81865e-08	3.44973e-10	2.11506e-11	1.45	0.63949
	404.218	1.90324e-08	3.55042e-10	2.13648e-11	1.449	0.62301
	404.818	1.94474e-08	3.59143e-10	2.15104e-11	1.448	0.60637
	405.418	1.99661e-08	3.70943e-10	2.20545e-11	1.447	0.58893
	406.018	2.08074e-08	3.79929e-10	2.19106e-11	1.446	0.57532
	406.618	2.14897e-08	3.85988e-10	2.24974e-11	1.445	0.56035
	407.218	2.18695e-08	3.96237e-10	2.28534e-11	1.444	0.54268
	407.818	2.27944e-08	4.0128e-10	2.31958e-11	1.443	0.52795
	408.418	2.31196e-08	4.08669e-10	2.33419e-11	1.442	0.51417
	409.018	2.40189e-08	4.20811e-10	2.27739e-11	1.441	0.49769
	409.618	2.46095e-08	4.23941e-10	2.33383e-11	1.44	0.4832
	410.218	2.51025e-08	4.35591e-10	2.37689e-11	1.439	0.46847
	410.818	2.56015e-08	4.37818e-10	2.39672e-11	1.438	0.45183
	411.418	2.60536e-08	4.4973e-10	2.37213e-11	1.437	0.43567
	412.018	2.69521e-08	4.55326e-10	2.42422e-11	1.436	0.42038
	412.618	2.76683e-08	4.62817e-10	2.46584e-11	1.435	0.40748
	413.218	2.792e-08	4.67955e-10	2.45179e-11	1.434	0.39626
	413.818	2.85992e-08	4.75381e-10	2.4748e-11	1.433	0.38033
	414.418	2.93952e-08	4.82475e-10	2.44994e-11	1.432	0.36529
	415.018	2.97121e-08	4.92555e-10	2.5147e-11	1.431	0.35048
	415.618	3.03956e-08	4.97281e-10	2.55129e-11	1.43	0.33575
	416.218	3.09409e-08	5.10286e-10	2.55668e-11	1.429	0.32205
	416.818	3.14409e-08	5.11453e-10	2.52692e-11	1.428	0.3078
	417.418	3.20421e-08	5.21883e-10	2.6003e-11	1.427	0.29522
	418.018	3.2499e-08	5.17927e-10	2.61822e-11	1.426	0.28121
	418.618	3.3137e-08	5.36126e-10	2.59713e-11	1.425	0.26799
	419.218	3.35597e-08	5.38082e-10	2.56634e-11	1.424	0.25406
	419.818	3.45649e-08	5.46887e-10	2.57405e-11	1.423	0.24076
	420.418	3.46978e-08	5.5039e-10	2.58006e-11	1.422	0.23113
	421.018	3.5363e-08	5.61083e-10	2.60207e-11	1.421	0.22046
	421.618	3.57911e-08	5.6308e-10	2.59193e-11	1.42	0.20772
	422.218	3.64105e-08	5.69087e-10	2.61311e-11	1.419	0.19299
	422.818	3.67407e-08	5.70378e-10	2.63926e-11	1.418	0.1801
	423.418	3.72245e-08	5.74335e-10	2.641e-11	1.417	0.16855
	424.018	3.73566e-08	5.8401e-10	2.6212e-11	1.416	0.15621
	424.618	3.75055e-08	5.81363e-10	2.62907e-11	1.415	0.14371
	425.218	3.74762e-08	5.8965e-10	2.65307e-11	1.414	0.13177
	425.818	3.70087e-08	5.84455e-10	2.66312e-11	1.413	0.11998
	426.418	3.75603e-08	5.8581e-10	2.62614e-11	1.412	0.10828
	427.018	3.72279e-08	5.83689e-10	2.68064e-11	1.411	0.09634
	427.618	3.72621e-08	5.85705e-10	2.6366e-11	1.41	0.08758
	428.218	3.7104e-08	5.84384e-10	2.65597e-11	1.409	0.07578
	428.818	3.67381e-08	5.74793e-10	2.60493e-11	1.408	0.06422
	429.418	3.63657e-08	5.81116e-10	2.67301e-11	1.407	0.05296
	430.018	3.6476e-08	5.77704e-10	2.62179e-11	1.406	0.04141
	430.618	3.56806e-08	5.78834e-10	2.69892e-11	1.405	0.02975
	431.218	3.54663e-08	5.69666e-10	2.67981e-11	1.404	0.01955
	431.818	3.46296e-08	5.64353e-10	2.65947e-11	1.403	0.00895
	432.418	3.44831e-08	5.63773e-10	2.7109e-11	1.402	-0.00195
	433.018	3.41164e-08	5.55412e-10	2.69147e-11	1.401	-0.01293
	433.618	3.33679e-08	5.57024e-10	2.69783e-11	1.4	-0.0229
	434.218	3.27594e-08	5.5349e-10	2.70253e-11	1.399	-0.03319
	434.818	3.25009e-08	5.46647e-10	2.72224e-11	1.398	-0.04434
	435.418	3.20651e-08	5.46208e-10	2.69624e-11	1.397	-0.05349
	436.018	3.13722e-08	5.33083e-10	2.71589e-11	1.396	-0.06331
	436.618	3.12195e-08	5.34749e-10	2.69886e-11	1.395	-0.07329
	437.218	3.05923e-08	5.30482e-10	2.73745e-11	1.394	-0.0824
	437.818	3.02527e-08	5.27488e-10	2.64426e-11	1.393	-0.0922
	438.418	2.94508e-08	5.19394e-10	2.69658e-11	1.392	-0.10119
	439.018	2.91581e-08	5.12843e-10	2.65391e-11	1.391	-0.11075
	439.618	2.85579e-08	5.13183e-10	2.68883e-11	1.39	-0.11935
	440.218	2.78806e-08	5.01952e-10	2.71081e-11	1.389	-0.12731
	440.818	2.74619e-08	4.96407e-10	2.725e-11	1.388	-0.13678
	441.418	2.70128e-08	4.94797e-10	2.7366e-11	1.387	-0.14594
	442.018	2.64428e-08	4.84191e-10	2.72163e-11	1.386	-0.15478
	442.618	2.58431e-08	4.82626e-10	2.70079e-11	1.385	-0.16258
	443.218	2.553e-08	4.77584e-10	2.69938e-11	1.384	-0.17046
	443.818	2.49116e-08	4.72164e-10	2.71944e-11	1.383	-0.1793
	444.418	2.44525e-08	4.66709e-10	2.71498e-11	1.382	-0.18758
	445.018	2.3981e-08	4.58015e-10	2.67304e-11	1.381	-0.19562
	445.618	2.32287e-08	4.52716e-10	2.72843e-11	1.38	-0.20342
	446.218	2.27463e-08	4.47588e-10	2.71639e-11	1.379	-0.21067
	446.818	2.22912e-08	4.41035e-10	2.69011e-11	1.378	-0.21847
	447.418	2.14749e-08	4.36219e-10	2.70669e-11	1.377	-0.22619
	448.018	2.11871e-08	4.31688e-10	2.70337e-11	1.376	-0.234
	448.618	2.07334e-08	4.2327e-10	2.69712e-11	1.375	-0.24068
	449.218	2.0413e-08	4.15508e-10	2.68855e-11	1.374	-0.24753
	449.818	1.98089e-08	4.16289e-10	2.68603e-11	1.373	-0.25573
	450.418	1.93411e-08	4.09341e-10	2.67656e-11	1.372	-0.26298
	451.018	1.87247e-08	3.99631e-10	2.61551e-11	1.371	-0.26879
	451.618	1.82098e-08	3.97701e-10	2.6433e-11	1.37	-0.27611
	452.218	1.72973e-08	3.89612e-10	2.6737e-11	1.369	-0.28225
	452.818	1.72045e-08	3.82219e-10	2.61031e-11	1.368	-0.28893
	453.418	1.63234e-08	3.79478e-10	2.62864e-11	1.367	-0.29594
	454.018	1.58618e-08	3.75737e-10	2.68289e-11	1.366	-0.30303
	454.618	1.52984e-08	3.72019e-10	2.59405e-11	1.365	-0.30939
	455.218	1.49203e-08	3.63717e-10	2.60773e-11	1.364	-0.31449
	455.818	1.44719e-08	3.58858e-10	2.57361e-11	1.363	-0.31903
	456.418	1.35247e-08	3.52356e-10	2.53927e-11	1.362	-0.32635
	457.018	1.31335e-08	3.46395e-10	2.51888e-11	1.361	-0.33225
	457.618	1.27547e-08	3.42369e-10	2.55106e-11	1.36	-0.33822
	458.218	1.18521e-08	3.3593e-10	2.51436e-11	1.359	-0.34291
	458.818	1.16356e-08	3.30459e-10	2.48679e-11	1.358	-0.34857
	459.418	1.09279e-08	3.25107e-10	2.43565e-11	1.357	-0.35382
	460.018	1.09427e-08	3.19185e-10	2.42366e-11	1.356	-0.35852
	460.618	1.03768e-08	3.13234e-10	2.42939e-11	1.355	-0.36401
	461.218	1.00802e-08	3.11481e-10	2.45707e-11	1.354	-0.36927
	461.818	9.76882e-09	3.06067e-10	2.4116e-11	1.353	-0.37389
	462.418	9.61644e-09	2.98783e-10	2.34285e-11	1.352	-0.37906
	463.018	9.53133e-09	2.93291e-10	2.3195e-11	1.351	-0.38328
	463.618	9.19328e-09	2.87924e-10	2.37869e-11	1.35	-0.38774
	464.218	9.12055e-09	2.81263e-10	2.32776e-11	1.349	-0.39188
	464.818	9.01437e-09	2.79005e-10	2.28161e-11	1.348	-0.39689
	465.418	8.98703e-09	2.72427e-10	2.25371e-11	1.347	-0.40032
	466.018	8.90554e-09	2.67596e-10	2.2572e-11	1.346	-0.40414
	466.618	8.96465e-09	2.63212e-10	2.22213e-11	1.345	-0.41019
	467.218	8.70647e-09	2.5824e-10	2.19245e-11	1.344	-0.41616
	467.818	8.66343e-09	2.53807e-10	2.19864e-11	1.343	-0.41903
	468.418	8.57391e-09	2.48465e-10	2.12871e-11	1.342	-0.42253
	469.018	8.48066e-09	2.44926e-10	2.12535e-11	1.341	-0.42588
	469.618	8.36036e-09	2.40537e-10	2.13296e-11	1.34	-0.4285
	470.218	8.24403e-09	2.3651e-10	2.10439e-11	1.339	-0.43193
	470.818	8.11532e-09	2.30973e-10	2.07879e-11	1.338	-0.43551
	471.418	7.96912e-09	2.28478e-10	2.05661e-11	1.337	-0.43933
	472.018	7.98741e-09	2.24244e-10	2.0396e-11	1.336	-0.4422
	472.618	7.77649e-09	2.16863e-10	1.98314e-11	1.335	-0.44482
	473.218	7.71596e-09	2.13834e-10	1.97399e-11	1.334	-0.44745
	473.818	7.50588e-09	2.09062e-10	1.96214e-11	1.333	-0.4492
	474.418	7.40259e-09	2.0935e-10	1.95753e-11	1.332	-0.45215
	475.018	7.20346e-09	2.01648e-10	1.95528e-11	1.331	-0.45486
	475.618	7.07686e-09	1.98285e-10	1.91921e-11	1.33	-0.45796
	476.218	6.98149e-09	1.94404e-10	1.93761e-11	1.329	-0.45916
	476.818	6.81283e-09	1.92445e-10	1.89268e-11	1.328	-0.46083
	477.418	6.66603e-09	1.88891e-10	1.90472e-11	1.327	-0.46346
	478.018	6.54377e-09	1.86063e-10	1.81584e-11	1.326	-0.46561
	478.618	6.40288e-09	1.82881e-10	1.80123e-11	1.325	-0.46744
	479.218	6.19972e-09	1.80636e-10	1.79138e-11	1.324	-0.46927
	479.818	6.0854e-09	1.73879e-10	1.78322e-11	1.323	-0.47038
	480.418	5.95786e-09	1.73268e-10	1.78155e-11	1.322	-0.47174
	481.018	5.82896e-09	1.6639e-10	1.7384e-11	1.321	-0.47381
	481.618	5.67905e-09	1.63102e-10	1.72019e-11	1.32	-0.47476
	482.218	5.59209e-09	1.60998e-10	1.68201e-11	1.319	-0.47659
	482.818	5.44709e-09	1.56801e-10	1.6439e-11	1.318	-0.47795
	483.418	5.317e-09	1.54148e-10	1.65876e-11	1.317	-0.47962
	484.018	5.27741e-09	1.48779e-10	1.59906e-11	1.316	-0.4801
	484.618	5.16721e-09	1.46842e-10	1.59047e-11	1.315	-0.48129
	485.218	4.99127e-09	1.45612e-10	1.55549e-11	1.314	-0.48272
	485.818	4.95715e-09	1.4104e-10	1.5459e-11	1.313	-0.4828
	486.418	4.82444e-09	1.37044e-10	1.5353e-11	1.312	-0.48424
	487.018	4.7125e-09	1.34902e-10	1.54989e-11	1.311	-0.48416
	487.618	4.69165e-09	1.32781e-10	1.51296e-11
	488.218	4.55168e-09	1.28668e-10	1.52372e-11
	488.818	4.52915e-09	1.27027e-10	1.48093e-11
	489.418	4.44059e-09	1.25754e-10	1.492e-11
	490.018	4.34649e-09	1.22054e-10	1.48532e-11
	490.618	4.21722e-09	1.18555e-10	1.42602e-11
	491.218	4.19648e-09	1.17975e-10	1.37717e-11
	491.818	4.18187e-09	1.13346e-10	1.41022e-11
	492.418	4.08041e-09	1.1114e-10	1.42267e-11
	493.018	4.01019e-09	1.09216e-10	1.35878e-11
	493.618	3.9321e-09	1.06425e-10	1.38118e-11
	494.218	3.90605e-09	1.05979e-10	1.31618e-11
	494.818	3.85293e-09	1.02538e-10	1.31203e-11
	495.418	3.80762e-09	9.94558e-11	1.28525e-11
	496.018	3.70313e-09	9.69182e-11	1.31087e-11
	496.618	3.68593e-09	9.64577e-11	1.26367e-11
	497.218	3.62882e-09	9.4924e-11	1.24735e-11
	497.818	3.57122e-09	9.17967e-11	1.24177e-11
	498.418	3.51683e-09	8.95684e-11	1.22552e-11
	499.018	3.46744e-09	8.82551e-11	1.21428e-11
	499.618	3.4669e-09	8.64866e-11	1.16598e-11
	500.218	3.40297e-09	8.51506e-11	1.18853e-11
	500.818	3.3429e-09	8.21194e-11	1.17761e-11
	501.418	3.28878e-09	8.14259e-11	1.12753e-11
	502.018	3.2894e-09	8.02008e-11	1.14559e-11
	502.618	3.21864e-09	7.85616e-11	1.14528e-11
	503.218	3.20074e-09	7.61194e-11	1.12332e-11
	503.818	3.12598e-09	7.65899e-11	1.12888e-11
	504.418	3.11699e-09	7.39794e-11	1.12475e-11
	505.018	3.0839e-09	7.20609e-11	1.12723e-11
	505.618	3.07226e-09	7.23087e-11	1.08283e-11
	506.218	3.04165e-09	7.04162e-11	1.08414e-11
	506.818	2.97603e-09	6.96296e-11	1.09526e-11
	507.418	2.96074e-09	6.83654e-11	1.05962e-11
	508.018	2.91782e-09	6.70182e-11	1.04658e-11
	508.618	2.91436e-09	6.65966e-11	1.06961e-11
	509.218	2.86645e-09	6.45386e-11	1.01864e-11
	509.818	2.80995e-09	6.4854e-11	1.00514e-11
	510.418	2.78769e-09	6.23933e-11	1.03493e-11
	511.018	2.78857e-09	6.25689e-11	1.00127e-11
	511.618	2.77802e-09	6.15881e-11	9.65795e-12
	512.218	2.71806e-09	6.05485e-11	9.47064e-12
	512.818	2.71465e-09	5.99242e-11	9.83173e-12
	513.418	2.6889e-09	5.9266e-11	9.33531e-12
	514.018	2.65295e-09	5.94237e-11	9.19086e-12
	514.618	2.63645e-09	5.85719e-11	9.29636e-12
	515.218	2.61506e-09	5.72667e-11	9.01624e-12
	515.818	2.5919e-09	5.64578e-11	9.17211e-12
	516.418	2.57386e-09	5.60673e-11	9.07533e-12
	517.018	2.54013e-09	5.47069e-11	8.92519e-12
	517.618	2.50881e-09	5.34713e-11	8.83215e-12
	518.218	2.50625e-09	5.37752e-11	8.88708e-12
	518.818	2.45147e-09	5.21335e-11	9.30218e-12
	519.418	2.44259e-09	5.09793e-11	9.00257e-12
	520.018	2.40406e-09	5.06753e-11	8.69374e-12
	520.618	2.42779e-09	5.04867e-11	8.65219e-12
	521.218	2.39062e-09	4.97674e-11	8.37767e-12
	521.818	2.35819e-09	5.02692e-11	8.62804e-12
	522.418	2.34515e-09	4.79903e-11	8.64693e-12
	523.018	2.31463e-09	4.79639e-11	8.2945e-12
	523.618	2.29989e-09	4.72159e-11	8.4891e-12
	524.218	2.27486e-09	4.73152e-11	8.55868e-12
	524.818	2.2509e-09	4.6762e-11	8.358e-12
	525.418	2.27332e-09	4.56496e-11	8.65398e-12
	526.018	2.21737e-09	4.57305e-11	8.21958e-12
	526.618	2.19941e-09	4.44439e-11	8.27235e-12
	527.218	2.18718e-09	4.46578e-11	8.23783e-12
	527.818	2.20635e-09	4.42946e-11	8.34176e-12
	528.418	2.12721e-09	4.36903e-11	8.20247e-12
	529.018	2.14374e-09	4.33544e-11	8.07408e-12
	529.618	2.1001e-09	4.2199e-11	7.92697e-12
	530.218	2.09351e-09	4.25694e-11	8.43768e-12
	530.818	2.12562e-09	4.15009e-11	7.96029e-12
	531.418	2.06996e-09	4.10187e-11	8.05383e-12
	532.018	2.03031e-09	4.04961e-11	8.09292e-12
	532.618	2.02913e-09	4.10377e-11	8.1295e-12
	533.218	2.02869e-09	3.99409e-11	7.59858e-12
	533.818	1.99916e-09	3.95891e-11	7.81441e-12
	534.418	1.97715e-09	3.96285e-11	7.80032e-12
	535.018	1.97328e-09	3.92365e-11	7.58105e-12
	535.618	1.95881e-09	3.86685e-11	7.76344e-12
	536.218	1.94258e-09	3.79409e-11	7.88899e-12
	536.818	1.93305e-09	3.79389e-11	7.487e-12
	537.418	1.94148e-09	3.75904e-11	7.59891e-12
	538.018	1.91977e-09	3.69188e-11	7.59776e-12
	538.618	1.89205e-09	3.69688e-11	7.45942e-12
	539.218	1.8842e-09	3.6453e-11	7.68514e-12
	539.818	1.88375e-09	3.59005e-11	7.59389e-12
	540.418	1.83404e-09	3.61215e-11	7.44584e-12
	541.018	1.82376e-09	3.57851e-11	7.30928e-12
	541.618	1.83407e-09	3.49695e-11	7.246e-12
	542.218	1.8008e-09	3.52168e-11	7.61145e-12
	542.818	1.81322e-09	3.52386e-11	7.09036e-12
	543.418	1.77328e-09	3.46367e-11	7.35909e-12
	544.018	1.7863e-09	3.46384e-11	7.40645e-12
	544.618	1.74735e-09	3.3359e-11	7.56515e-12
	545.218	1.73823e-09	3.2831e-11	7.33882e-12
	545.818	1.7198e-09	3.3479e-11	7.13934e-12
	546.418	1.72901e-09	3.31219e-11	7.30104e-12
	547.018	1.72801e-09	3.24686e-11	7.31409e-12
	547.618	1.69006e-09	3.25901e-11	7.11474e-12
	548.218	1.68666e-09	3.2904e-11	7.07776e-12
	548.818	1.68194e-09	3.18677e-11	7.32333e-12
	549.418	1.6676e-09	3.23183e-11	7.06237e-12
	550.018	1.66547e-09	3.23007e-11	7.12638e-12
	550.618	1.64875e-09	3.19153e-11	7.15893e-12
	551.218	1.63689e-09	3.2962e-11	7.08743e-12
	551.818	1.63371e-09	3.20761e-11	7.0526e-12
	552.418	1.62365e-09	3.16913e-11	7.11269e-12
	553.018	1.6071e-09	3.19063e-11	7.03704e-12
	553.618	1.60327e-09	3.08575e-11	6.85427e-12
	554.218	1.59139e-09	3.07199e-11	6.79431e-12
	554.818	1.59119e-09	3.08953e-11	6.61877e-12
	555.418	1.58098e-09	3.09585e-11	6.93388e-12
	556.018	1.55839e-09	3.00984e-11	6.78388e-12
	556.618	1.53705e-09	3.02639e-11	7.09898e-12
	557.218	1.52961e-09	2.96766e-11	6.57119e-12
	557.818	1.52474e-09	2.93449e-11	6.67133e-12
	558.418	1.5108e-09	2.98141e-11	6.7218e-12
	559.018	1.51482e-09	2.90563e-11	6.5855e-12
	559.618	1.5052e-09	2.91834e-11	6.79972e-12
	560.218	1.47167e-09	2.81725e-11	6.67157e-12
	560.818	1.47124e-09	2.8465e-11	6.47755e-12
	561.418	1.4698e-09	2.82234e-11	6.71124e-12
	562.018	1.45248e-09	2.86189e-11	6.63661e-12
	562.618	1.44655e-09	2.75285e-11	6.22086e-12
	563.218	1.44413e-09	2.80273e-11	6.55088e-12
	563.818	1.44858e-09	2.73641e-11	6.49001e-12
	564.418	1.4265e-09	2.7781e-11	6.6794e-12
	565.018	1.43466e-09	2.71949e-11	6.53259e-12
	565.618	1.41797e-09	2.69393e-11	6.62911e-12
	566.218	1.39256e-09	2.70944e-11	6.67441e-12
	566.818	1.39066e-09	2.70721e-11	6.29689e-12
	567.418	1.38568e-09	2.70233e-11	6.3356e-12
	568.018	1.37837e-09	2.65017e-11	6.5313e-12
	568.618	1.38774e-09	2.64049e-11	6.40521e-12
	569.218	1.36175e-09	2.62727e-11	6.23506e-12
	569.818	1.36021e-09	2.63681e-11	6.04702e-12
	570.418	1.3497e-09	2.60629e-11	6.16692e-12
	571.018	1.34632e-09	2.58949e-11	6.03558e-12
	571.618	1.34551e-09	2.56766e-11	6.25542e-12
	572.218	1.332e-09	2.57249e-11	6.01151e-12
	572.818	1.31641e-09	2.56911e-11	6.2422e-12
	573.418	1.32086e-09	2.52631e-11	6.20276e-12
	574.018	1.31138e-09	2.44244e-11	6.51566e-12
	574.618	1.29981e-09	2.50847e-11	6.15587e-12
	575.218	1.29135e-09	2.4747e-11	6.28394e-12
	575.818	1.28325e-09	2.45414e-11	6.26874e-12
	576.418	1.28958e-09	2.44592e-11	6.10721e-12
	577.018	1.27449e-09	2.46445e-11	6.17194e-12
	577.618	1.25457e-09	2.40785e-11	6.21267e-12
	578.218	1.24179e-09	2.36307e-11	6.40933e-12
	578.818	1.25069e-09	2.36778e-11	6.18655e-12
	579.418	1.24233e-09	2.40275e-11	6.37984e-12
	580.018	1.22753e-09	2.42594e-11	6.10813e-12
	580.618	1.22345e-09	2.31657e-11	6.12313e-12
	581.218	1.21072e-09	2.37702e-11	5.94927e-12
	581.818	1.21363e-09	2.27959e-11	5.84338e-12
	582.418	1.2076e-09	2.2698e-11	5.8757e-12
	583.018	1.20307e-09	2.25987e-11	5.87142e-12
	583.618	1.19364e-09	2.27139e-11	5.99342e-12
	584.218	1.19407e-09	2.27312e-11	5.9544e-12
	584.818	1.18266e-09	2.23339e-11	5.95798e-12
	585.418	1.17193e-09	2.24141e-11	5.83119e-12
	586.018	1.17123e-09	2.21465e-11	6.07942e-12
	586.618	1.17488e-09	2.22236e-11	6.17655e-12
	587.218	1.1626e-09	2.22057e-11	5.75323e-12
	587.818	1.15355e-09	2.17585e-11	5.84773e-12
	588.418	1.13751e-09	2.12584e-11	6.17857e-12
	589.018	1.13619e-09	2.17705e-11	5.91241e-12
	589.618	1.12611e-09	2.17871e-11	5.84433e-12
	590.218	1.13632e-09	2.14565e-11	6.01008e-12
	590.818	1.13101e-09	2.12147e-11	5.99356e-12
	591.418	1.1153e-09	2.10493e-11	5.97409e-12
	592.018	1.10797e-09	2.11386e-11	5.86407e-12
	592.618	1.12381e-09	2.13356e-11	5.74956e-12
	593.218	1.12194e-09	2.1109e-11	5.88133e-12
	593.818	1.10981e-09	2.08244e-11	5.95975e-12
	594.418	1.11213e-09	2.13301e-11	5.61057e-12
	595.018	1.08965e-09	2.09483e-11	5.95023e-12
	595.618	1.09852e-09	2.09391e-11	5.58442e-12
	596.218	1.09243e-09	2.04214e-11	6.08388e-12
	596.818	1.08825e-09	2.0345e-11	5.82766e-12
	597.418	1.08698e-09	2.01979e-11	5.93931e-12
	598.018	1.08346e-09	2.08588e-11	5.9819e-12
	598.618	1.0631e-09	2.00659e-11	6.06037e-12
	599.218	1.06681e-09	2.04009e-11	5.65169e-12
	599.818	1.05563e-09	2.01264e-11	5.71812e-12
	600.418	1.06213e-09	1.99076e-11	6.05054e-12
	601.018	1.05015e-09	2.0036e-11	5.89388e-12
	601.618	1.04607e-09	1.99211e-11	5.8626e-12
	602.218	1.03306e-09	2.0151e-11	6.00582e-12
	602.818	1.04704e-09	1.98126e-11	5.94849e-12
	603.418	1.03663e-09	1.95144e-11	5.8839e-12
	604.018	1.02997e-09	1.92483e-11	5.917e-12
	604.618	1.03102e-09	1.96495e-11	5.85984e-12
	605.218	1.02922e-09	1.88042e-11	6.03274e-12
	605.818	1.02744e-09	1.89688e-11	5.90203e-12
	606.418	1.00997e-09	1.96696e-11	5.66292e-12
	607.018	1.00668e-09	1.94165e-11	5.58103e-12
	607.618	1.00625e-09	1.94388e-11	5.79781e-12
	608.218	1.00157e-09	1.89812e-11	5.92415e-12
	608.818	9.95629e-10	1.84129e-11	5.8204e-12
	609.418	1.00529e-09	1.89479e-11	5.78765e-12
	610.018	1.00208e-09	1.90463e-11	5.57882e-12
	610.618	9.91425e-10	1.91892e-11	5.53302e-12
	611.218	9.90131e-10	1.95184e-11	5.80501e-12
	611.818	9.97652e-10	1.94692e-11	5.90412e-12
	612.418	9.98991e-10	1.96927e-11	5.63854e-12
	613.018	1.00578e-09	2.00696e-11	5.87564e-12
	613.618	1.00101e-09	1.95541e-11	5.97824e-12
	614.218	1.00969e-09	1.98518e-11	5.89818e-12
	614.818	1.01387e-09	1.97702e-11	6.1026e-12
	615.418	1.01452e-09	2.04816e-11	5.9702e-12
	616.018	1.01643e-09	2.05276e-11	6.18442e-12
	616.618	1.02487e-09	2.0739e-11	5.93635e-12
	617.218	1.02293e-09	2.16697e-11	6.0219e-12
	617.818	1.03468e-09	2.17805e-11	6.12112e-12
	618.418	1.04091e-09	2.21509e-11	5.9718e-12
	619.018	1.04578e-09	2.28319e-11	5.85502e-12
	619.618	1.06819e-09	2.30527e-11	6.16134e-12
	620.218	1.0736e-09	2.36872e-11	6.20314e-12
	620.818	1.08322e-09	2.4084e-11	6.02382e-12
	621.418	1.10802e-09	2.51454e-11	6.28401e-12
	622.018	1.12326e-09	2.53185e-11	6.25449e-12
	622.618	1.1469e-09	2.67502e-11	6.18048e-12
	623.218	1.16643e-09	2.72939e-11	6.2381e-12
	623.818	1.18496e-09	2.83982e-11	6.27267e-12
	624.418	1.21422e-09	2.97299e-11	6.35852e-12
	625.018	1.22817e-09	3.084e-11	6.27777e-12
	625.618	1.27725e-09	3.21833e-11	6.94082e-12
	626.218	1.31745e-09	3.25613e-11	6.99339e-12
	626.818	1.34504e-09	3.46032e-11	6.81193e-12
	627.418	1.38095e-09	3.63e-11	6.93608e-12
	628.018	1.44096e-09	3.81968e-11	6.82959e-12
	628.618	1.47791e-09	3.92221e-11	7.01764e-12
	629.218	1.54051e-09	4.1305e-11	6.83655e-12
	629.818	1.57999e-09	4.35226e-11	6.99367e-12
	630.418	1.62677e-09	4.48618e-11	7.08597e-12
	631.018	1.68547e-09	4.7573e-11	7.26905e-12
	631.618	1.76047e-09	4.93924e-11	7.20172e-12
	632.218	1.82367e-09	5.21505e-11	7.28097e-12
	632.818	1.89812e-09	5.44331e-11	7.56976e-12
	633.418	2.00291e-09	5.7554e-11	7.51275e-12
	634.018	2.0711e-09	5.94524e-11	7.68462e-12
	634.618	2.14779e-09	6.35256e-11	7.98161e-12
	635.218	2.24563e-09	6.62032e-11	8.02367e-12
	635.818	2.35544e-09	6.91106e-11	8.42338e-12
	636.418	2.42292e-09	7.09461e-11	8.04644e-12
	637.018	2.57209e-09	7.4126e-11	8.49482e-12
	637.618	2.65984e-09	7.96834e-11	8.52107e-12
	638.218	2.78517e-09	8.20028e-11	8.31746e-12
	638.818	2.91461e-09	8.50073e-11	8.54419e-12
	639.418	3.06372e-09	8.96675e-11	8.64869e-12
	640.018	3.18312e-09	9.23824e-11	8.88984e-12
	640.618	3.33344e-09	9.70736e-11	9.16237e-12
	641.218	3.46775e-09	1.01521e-10	9.26953e-12
	641.818	3.62139e-09	1.06303e-10	9.29629e-12
	642.418	3.80528e-09	1.08237e-10	9.52629e-12
	643.018	3.91441e-09	1.13176e-10	9.45544e-12
	643.618	4.11217e-09	1.16474e-10	9.64061e-12
	644.218	4.26323e-09	1.22979e-10	9.85867e-12
	644.818	4.4506e-09	1.2606e-10	1.01566e-11
	645.418	4.7521e-09	1.31928e-10	1.05825e-11
	646.018	4.96672e-09	1.36179e-10	1.06533e-11
	646.618	5.12658e-09	1.40523e-10	1.07192e-11
	647.218	5.44442e-09	1.43643e-10	1.04588e-11
	647.818	5.7635e-09	1.50342e-10	1.09264e-11
	648.418	6.06143e-09	1.54674e-10	1.10533e-11
	649.018	6.38674e-09	1.61045e-10	1.13931e-11
	649.618	6.70721e-09	1.67373e-10	1.13634e-11
	650.218	7.04167e-09	1.70496e-10	1.16891e-11
	650.818	7.26293e-09	1.76873e-10	1.1515e-11
	651.418	7.70123e-09	1.80788e-10	1.21885e-11
	652.018	7.77969e-09	1.82966e-10	1.20896e-11
	652.618	8.06079e-09	1.92514e-10	1.22424e-11
	653.218	8.36028e-09	1.95969e-10	1.29054e-11
	653.818	8.49704e-09	2.03807e-10	1.26412e-11
	654.418	8.67075e-09	2.07495e-10	1.28574e-11
	655.018	8.86488e-09	2.16155e-10	1.3026e-11
	655.618	9.03606e-09	2.22671e-10	1.36313e-11
	656.218	9.09071e-09	2.28063e-10	1.35826e-11
	656.818	9.35281e-09	2.35778e-10	1.37161e-11
	657.418	9.4463e-09	2.39008e-10	1.3901e-11
	658.018	1.00948e-08	2.49167e-10	1.40918e-11
	658.618	1.03415e-08	2.51567e-10	1.44888e-11
	659.218	1.08919e-08	2.59895e-10	1.45337e-11
	659.818	1.20037e-08	2.66349e-10	1.48412e-11
	660.418	1.30321e-08	2.76341e-10	1.47138e-11
	661.018	1.34271e-08	2.78922e-10	1.51685e-11
	661.618	1.44813e-08	2.89508e-10	1.53438e-11
	662.218	1.51329e-08	2.95267e-10	1.5245e-11
	662.818	1.60235e-08	3.01886e-10	1.51746e-11
	663.418	1.66172e-08	3.08672e-10	1.57885e-11
	664.018	1.73587e-08	3.15211e-10	1.59147e-11
	664.618	1.84006e-08	3.18954e-10	1.60172e-11
	665.218	1.9055e-08	3.26129e-10	1.60055e-11
	665.818	1.97435e-08	3.35672e-10	1.63089e-11
	666.418	2.04727e-08	3.42857e-10	1.632e-11
	667.018	2.11268e-08	3.5045e-10	1.65755e-11
	667.618	2.1609e-08	3.52449e-10	1.68899e-11
	668.218	2.21767e-08	3.63111e-10	1.67488e-11
	668.818	2.29933e-08	3.70021e-10	1.70423e-11
	669.418	2.35476e-08	3.78979e-10	1.70658e-11
	670.018	2.41852e-08	3.83317e-10	1.6924e-11
	670.618	2.48925e-08	3.89827e-10	1.71088e-11
	671.218	2.53663e-08	3.99063e-10	1.78391e-11
	671.818	2.60145e-08	4.02687e-10	1.77474e-11
	672.418	2.66939e-08	4.13468e-10	1.79496e-11
	673.018	2.756e-08	4.17702e-10	1.78895e-11
	673.618	2.79632e-08	4.24501e-10	1.76337e-11
	674.218	2.86301e-08	4.29311e-10	1.8039e-11
	674.818	2.94032e-08	4.40971e-10	1.80912e-11
	675.418	2.96734e-08	4.46594e-10	1.82742e-11
	676.018	3.04445e-08	4.49172e-10	1.823e-11
	676.618	3.08074e-08	4.59195e-10	1.86143e-11
	677.218	3.13867e-08	4.64079e-10	1.84941e-11
	677.818	3.14281e-08	4.64455e-10	1.85689e-11
	678.418	3.20409e-08	4.71811e-10	1.90934e-11
	679.018	3.21267e-08	4.76967e-10	1.87e-11
	679.618	3.2601e-08	4.71197e-10	1.90725e-11
	680.218	3.21864e-08	4.75934e-10	1.90063e-11
	680.818	3.22503e-08	4.77169e-10	1.91058e-11
	681.418	3.22246e-08	4.80748e-10	1.92233e-11
	682.018	3.18331e-08	4.75744e-10	1.95035e-11
	682.618	3.20806e-08	4.72816e-10	1.93319e-11
	683.218	3.16166e-08	4.75721e-10	1.94429e-11
	683.818	3.1489e-08	4.79251e-10	2.01958e-11
	684.418	3.08337e-08	4.72374e-10	2.00086e-11
	685.018	3.10894e-08	4.74259e-10	2.00866e-11
	685.618	3.07158e-08	4.74865e-10	2.02481e-11
	686.218	3.06502e-08	4.72246e-10	2.00998e-11
	686.818	2.99879e-08	4.65341e-10	2.01333e-11
	687.418	2.93854e-08	4.63916e-10	2.01036e-11
	688.018	2.94114e-08	4.61451e-10	2.01141e-11
	688.618	2.86649e-08	4.53924e-10	2.02186e-11
	689.218	2.83735e-08	4.56819e-10	2.00597e-11
	689.818	2.79837e-08	4.51466e-10	1.98424e-11
	690.418	2.77203e-08	4.48388e-10	2.03279e-11
	691.018	2.71365e-08	4.47215e-10	2.08095e-11
	691.618	2.6543e-08	4.41581e-10	2.0741e-11
	692.218	2.59975e-08	4.34087e-10	2.09166e-11
	692.818	2.55869e-08	4.35067e-10	2.06619e-11
	693.418	2.50183e-08	4.28599e-10	2.06539e-11
	694.018	2.47866e-08	4.24447e-10	2.03513e-11
	694.618	2.43284e-08	4.20502e-10	2.03688e-11
	695.218	2.38331e-08	4.16031e-10	2.08766e-11
	695.818	2.33095e-08	4.15079e-10	2.07265e-11
	696.418	2.26477e-08	4.05591e-10	2.09708e-11
	697.018	2.2102e-08	4.03112e-10	2.0736e-11
	697.618	2.17254e-08	3.95209e-10	2.03131e-11
	698.218	2.13196e-08	3.90935e-10	2.03187e-11
	698.818	2.0483e-08	3.87706e-10	2.05171e-11
	699.418	2.01924e-08	3.82811e-10	2.04807e-11
	700.018	1.97746e-08	3.77782e-10	2.07793e-11
	700.618	1.9245e-08	3.7463e-10	2.07765e-11
	701.218	1.86391e-08	3.69164e-10	2.06784e-11
	701.818	1.79812e-08	3.6037e-10	2.00291e-11
	702.418	1.72622e-08	3.56893e-10	2.02221e-11
	703.018	1.72081e-08	3.54207e-10	2.03548e-11
	703.618	1.633e-08	3.4782e-10	2.02507e-11
	704.218	1.60781e-08	3.43797e-10	2.0174e-11
	704.818	1.55318e-08	3.36811e-10	2.02973e-11
	705.418	1.46388e-08	3.33389e-10	1.99243e-11
	706.018	1.43746e-08	3.29957e-10	2.02499e-11
	706.618	1.39775e-08	3.25766e-10	2.01528e-11
	707.218	1.32112e-08	3.1955e-10	2.01231e-11
	707.818	1.23842e-08	3.16226e-10	1.96307e-11
	708.418	1.2143e-08	3.1095e-10	1.96968e-11
	709.018	1.14367e-08	3.04666e-10	1.9527e-11
	709.618	1.09948e-08	2.96851e-10	1.97621e-11
	710.218	1.07797e-08	2.95317e-10	1.89834e-11
	710.818	1.02282e-08	2.91074e-10	1.86868e-11
	711.418	1.02241e-08	2.87245e-10	1.92573e-11
	712.018	9.82377e-09	2.82141e-10	1.92242e-11
	712.618	9.49038e-09	2.75755e-10	1.88871e-11
	713.218	9.61164e-09	2.71237e-10	1.83238e-11
	713.818	9.39339e-09	2.66521e-10	1.86845e-11
	714.418	9.13611e-09	2.61866e-10	1.83172e-11
	715.018	9.02823e-09	2.58183e-10	1.81594e-11
	715.618	8.86316e-09	2.51535e-10	1.81556e-11
	716.218	8.85804e-09	2.49408e-10	1.77425e-11
	716.818	8.87403e-09	2.43402e-10	1.77374e-11
	717.418	8.60952e-09	2.39736e-10	1.75871e-11
	718.018	8.65962e-09	2.34295e-10	1.7178e-11
	718.618	8.47681e-09	2.3404e-10	1.7669e-11
	719.218	8.30478e-09	2.28466e-10	1.73667e-11
	719.818	8.23567e-09	2.25831e-10	1.69284e-11
	720.418	8.08005e-09	2.18444e-10	1.6794e-11
	721.018	8.06255e-09	2.15519e-10	1.66329e-11
	721.618	7.85924e-09	2.10706e-10	1.63794e-11
	722.218	7.81649e-09	2.10392e-10	1.66017e-11
	722.818	7.62922e-09	2.06213e-10	1.64318e-11
	723.418	7.52248e-09	2.03635e-10	1.62851e-11
	724.018	7.35338e-09	2.0063e-10	1.59653e-11
	724.618	7.21862e-09	1.94069e-10	1.60197e-11
	725.218	7.01751e-09	1.89506e-10	1.57358e-11
	725.818	6.83744e-09	1.88244e-10	1.58187e-11
	726.418	6.75335e-09	1.85323e-10	1.56292e-11
	727.018	6.63272e-09	1.81907e-10	1.52975e-11
	727.618	6.39409e-09	1.77411e-10	1.52918e-11
	728.218	6.35979e-09	1.73416e-10	1.47705e-11
	728.818	6.02149e-09	1.69849e-10	1.49031e-11
	729.418	5.94963e-09	1.65315e-10	1.49638e-11
	730.018	5.79258e-09	1.64461e-10	1.46587e-11
	730.618	5.67904e-09	1.61701e-10	1.45773e-11
	731.218	5.57233e-09	1.56887e-10	1.41733e-11
	731.818	5.38814e-09	1.54384e-10	1.41982e-11
	732.418	5.23768e-09	1.49805e-10	1.39854e-11
	733.018	5.17887e-09	1.46973e-10	1.35072e-11
	733.618	5.04362e-09	1.45388e-10	1.33255e-11
	734.218	4.91628e-09	1.41203e-10	1.3643e-11
	734.818	4.76894e-09	1.39483e-10	1.3524e-11
	735.418	4.71476e-09	1.36577e-10	1.327e-11
	736.018	4.63286e-09	1.34097e-10	1.3254e-11
	736.618	4.52834e-09	1.32007e-10	1.30852e-11
	737.218	4.53141e-09	1.28466e-10	1.28247e-11
	737.818	4.39382e-09	1.26666e-10	1.21776e-11
	738.418	4.31935e-09	1.2457e-10	1.26076e-11
	739.018	4.20906e-09	1.20339e-10	1.21766e-11
	739.618	4.15958e-09	1.18948e-10	1.21692e-11
	740.218	4.0564e-09	1.15771e-10	1.21069e-11
	740.818	4.02044e-09	1.12322e-10	1.17852e-11
	741.418	3.92597e-09	1.11004e-10	1.15709e-11
	742.018	3.85661e-09	1.09373e-10	1.15963e-11
	742.618	3.79614e-09	1.08579e-10	1.16139e-11
	743.218	3.75689e-09	1.06751e-10	1.14421e-11
	743.818	3.71841e-09	1.0373e-10	1.11681e-11
	744.418	3.62114e-09	1.01897e-10	1.13477e-11
	745.018	3.57119e-09	9.93653e-11	1.12139e-11
	745.618	3.54456e-09	9.69135e-11	1.08217e-11
	746.218	3.48818e-09	9.50105e-11	1.08778e-11
	746.818	3.40874e-09	9.23542e-11	1.06829e-11
	747.418	3.31581e-09	9.02523e-11	1.07436e-11
	748.018	3.324e-09	8.90178e-11	1.05716e-11
	748.618	3.28431e-09	8.71785e-11	1.03299e-11
	749.218	3.20055e-09	8.58582e-11	1.02399e-11
	749.818	3.17779e-09	8.46944e-11	1.01276e-11
	750.418	3.08111e-09	8.19388e-11	1.02343e-11
	751.018	3.07056e-09	8.13847e-11	1.01703e-11
	751.618	3.04183e-09	7.84244e-11	1.00185e-11
	752.218	2.97596e-09	7.70406e-11	1.02386e-11
	752.818	2.97259e-09	7.50566e-11	9.67236e-12
	753.418	2.8939e-09	7.44122e-11	9.81327e-12
	754.018	2.87055e-09	7.22279e-11	9.56542e-12
	754.618	2.839e-09	7.15546e-11	9.30402e-12
	755.218	2.75219e-09	6.91266e-11	9.36008e-12
	755.818	2.73548e-09	6.8018e-11	9.47564e-12
	756.418	2.68108e-09	6.73936e-11	9.42722e-12
	757.018	2.649e-09	6.4487e-11	8.94873e-12
	757.618	2.63807e-09	6.617e-11	8.9927e-12
	758.218	2.59506e-09	6.26981e-11	8.90791e-12
	758.818	2.54263e-09	6.18137e-11	8.99911e-12
	759.418	2.51459e-09	6.43645e-11	8.69597e-12
	760.018	2.48962e-09	6.10634e-11	8.52945e-12
	760.618	2.45689e-09	5.9445e-11	8.4808e-12
	761.218	2.42651e-09	5.87709e-11	8.07349e-12
	761.818	2.39802e-09	5.77354e-11	8.35569e-12
	762.418	2.3933e-09	5.64544e-11	8.24861e-12
	763.018	2.33339e-09	5.53703e-11	8.17442e-12
	763.618	2.30835e-09	5.38769e-11	8.55561e-12
	764.218	2.28058e-09	5.4614e-11	8.25525e-12
	764.818	2.26251e-09	5.31159e-11	7.9145e-12
	765.418	2.24591e-09	5.16956e-11	7.98236e-12
	766.018	2.22181e-09	5.19878e-11	7.82613e-12
	766.618	2.18548e-09	5.03541e-11	8.30355e-12
	767.218	2.16636e-09	4.96703e-11	7.89984e-12
	767.818	2.15081e-09	4.97788e-11	7.82469e-12
	768.418	2.1197e-09	4.85386e-11	7.77682e-12
	769.018	2.08694e-09	4.70911e-11	7.85038e-12
	769.618	2.09016e-09	4.72643e-11	7.75686e-12
	770.218	2.07003e-09	4.58876e-11	7.64903e-12
	770.818	2.02863e-09	4.55674e-11	7.66756e-12
	771.418	2.02165e-09	4.49131e-11	7.66502e-12
	772.018	2.00837e-09	4.44073e-11	7.61743e-12
	772.618	1.96903e-09	4.38713e-11	7.64107e-12
	773.218	1.97181e-09	4.36736e-11	7.47042e-12
	773.818	1.94699e-09	4.27417e-11	7.50722e-12
	774.418	1.92622e-09	4.20377e-11	7.51092e-12
	775.018	1.88236e-09	4.15823e-11	7.35318e-12
	775.618	1.89661e-09	4.16975e-11	7.21781e-12
	776.218	1.84611e-09	4.0404e-11	7.19621e-12
	776.818	1.85642e-09	4.02361e-11	7.43726e-12
	777.418	1.84916e-09	3.99927e-11	7.28994e-12
	778.018	1.81485e-09	3.93746e-11	7.07258e-12
	778.618	1.82186e-09	3.92258e-11	7.05487e-12
	779.218	1.79058e-09	3.84103e-11	7.14579e-12
	779.818	1.77943e-09	3.82495e-11	7.28155e-12
	780.418	1.74075e-09	3.73434e-11	6.97636e-12
	781.018	1.73067e-09	3.67417e-11	7.00943e-12
	781.618	1.72511e-09	3.65041e-11	6.72948e-12
	782.218	1.7184e-09	3.69638e-11	7.04932e-12
	782.818	1.69366e-09	3.57644e-11	6.75752e-12
	783.418	1.67869e-09	3.55262e-11	6.53729e-12
	784.018	1.65372e-09	3.49351e-11	6.97743e-12
	784.618	1.64177e-09	3.5365e-11	6.97277e-12
	785.218	1.64099e-09	3.38336e-11	7.04585e-12
	785.818	1.61056e-09	3.38394e-11	6.95374e-12
	786.418	1.61932e-09	3.3819e-11	6.49666e-12
	787.018	1.60066e-09	3.39404e-11	6.63459e-12
	787.618	1.59689e-09	3.35893e-11	6.88073e-12
	788.218	1.58878e-09	3.38583e-11	6.62627e-12
	788.818	1.58683e-09	3.27647e-11	6.80481e-12
	789.418	1.55778e-09	3.3774e-11	6.74089e-12
	790.018	1.54773e-09	3.1479e-11	6.56579e-12
	790.618	1.52898e-09	3.14698e-11	7.01853e-12
	791.218	1.52371e-09	3.21278e-11	6.35546e-12
	791.818	1.51458e-09	3.23701e-11	6.63096e-12
	792.418	1.50314e-09	3.18616e-11	6.75627e-12
	793.018	1.48395e-09	3.14923e-11	6.38345e-12
	793.618	1.47907e-09	3.17254e-11	6.22162e-12
	794.218	1.45883e-09	3.12082e-11	6.33768e-12
	794.818	1.46727e-09	3.10203e-11	6.18128e-12
	795.418	1.44132e-09	3.04701e-11	6.37186e-12
	796.018	1.45068e-09	3.08196e-11	6.20091e-12
	796.618	1.41803e-09	3.02293e-11	6.22516e-12
	797.218	1.40997e-09	2.99557e-11	6.39044e-12
	797.818	1.39336e-09	3.00941e-11	6.12982e-12
	798.418	1.39739e-09	2.98111e-11	6.22028e-12
	799.018	1.39012e-09	2.88289e-11	6.02011e-12
	799.618	1.37173e-09	2.90057e-11	6.07891e-12
	800.218	1.37531e-09	2.84793e-11	6.30766e-12
	800.818	1.3508e-09	2.7884e-11	5.95064e-12
	801.418	1.34129e-09	2.81644e-11	6.02283e-12
	802.018	1.33185e-09	2.85592e-11	6.06083e-12
	802.618	1.34305e-09	2.7828e-11	6.14637e-12
	803.218	1.33887e-09	2.78352e-11	5.95981e-12
	803.818	1.3167e-09	2.72558e-11	5.80679e-12
	804.418	1.30719e-09	2.75432e-11	6.01361e-12
	805.018	1.30208e-09	2.7797e-11	5.99138e-12
	805.618	1.2966e-09	2.68494e-11	5.77482e-12
	806.218	1.29005e-09	2.66446e-11	5.6068e-12
	806.818	1.27997e-09	2.66318e-11	5.59158e-12
	807.418	1.26643e-09	2.62049e-11	5.71369e-12
	808.018	1.2626e-09	2.63617e-11	5.8455e-12
	808.618	1.24929e-09	2.5688e-11	5.55175e-12
	809.218	1.23711e-09	2.59452e-11	5.46254e-12
	809.818	1.23335e-09	2.58963e-11	5.74459e-12
	810.418	1.25119e-09	2.54412e-11	5.55967e-12
	811.018	1.22247e-09	2.5472e-11	5.58491e-12
	811.618	1.21984e-09	2.55475e-11	6.02438e-12
	812.218	1.22159e-09	2.61423e-11	6.02408e-12
	812.818	1.21628e-09	2.51547e-11	5.75168e-12
	813.418	1.20772e-09	2.51769e-11	5.94816e-12
	814.018	1.20706e-09	2.50298e-11	5.87321e-12
	814.618	1.19961e-09	2.46926e-11	5.9747e-12
	815.218	1.1904e-09	2.51414e-11	5.88118e-12
	815.818	1.18695e-09	2.45801e-11	6.05189e-12
	816.418	1.1631e-09	2.47459e-11	5.95139e-12
	817.018	1.15758e-09	2.4738e-11	5.54814e-12
	817.618	1.16881e-09	2.46268e-11	5.72789e-12
	818.218	1.14159e-09	2.43771e-11	5.76183e-12
	818.818	1.14367e-09	2.37903e-11	5.76e-12
	819.418	1.14543e-09	2.36725e-11	5.67728e-12
	820.018	1.13015e-09	2.34552e-11	5.86667e-12
	820.618	1.1308e-09	2.32647e-11	5.63596e-12
	821.218	1.12637e-09	2.32046e-11	5.50696e-12
	821.818	1.11456e-09	2.31893e-11	5.75872e-12
	822.418	1.11434e-09	2.33626e-11	5.80868e-12
	823.018	1.10761e-09	2.30487e-11	5.628e-12
	823.618	1.10251e-09	2.22914e-11	5.54849e-12
	824.218	1.09799e-09	2.23305e-11	5.48845e-12
	824.818	1.10388e-09	2.23196e-11	5.46725e-12
	825.418	1.08957e-09	2.25185e-11	5.32515e-12
	826.018	1.07769e-09	2.27459e-11	5.49564e-12
	826.618	1.07742e-09	2.22304e-11	5.2679e-12
	827.218	1.07742e-09	2.21044e-11	5.42702e-12
	827.818	1.06744e-09	2.18181e-11	5.27859e-12
	828.418	1.0599e-09	2.1508e-11	5.31057e-12
	829.018	1.05015e-09	2.13659e-11	5.17735e-12
	829.618	1.04935e-09	2.09753e-11	5.2072e-12
	830.218	1.04431e-09	2.16698e-11	5.47129e-12
	830.818	1.04889e-09	2.06557e-11	5.46115e-12
	831.418	1.03756e-09	2.11293e-11	5.16725e-12
	832.018	1.03686e-09	2.12461e-11	5.3345e-12
	832.618	1.02127e-09	2.06448e-11	5.4355e-12
	833.218	1.0171e-09	2.09768e-11	5.43118e-12
	833.818	1.02304e-09	2.06759e-11	5.43449e-12
	834.418	1.02106e-09	2.05769e-11	5.44266e-12
	835.018	1.00658e-09	2.0603e-11	5.55342e-12
	835.618	1.0107e-09	2.02e-11	5.5415e-12
	836.218	9.9409e-10	2.04057e-11	5.62411e-12
	836.818	9.89029e-10	2.0173e-11	5.29234e-12
	837.418	9.97761e-10	2.00172e-11	5.54135e-12
	838.018	9.87831e-10	2.02567e-11	5.1966e-12
	838.618	9.92525e-10	1.97185e-11	5.54922e-12
	839.218	9.84804e-10	1.9556e-11	5.20451e-12
	839.818	9.73033e-10	1.94759e-11	5.35542e-12
	840.418	9.67766e-10	1.92408e-11	5.23376e-12
	841.018	9.70204e-10	1.94841e-11	5.15481e-12
	841.618	9.60825e-10	1.92371e-11	5.2175e-12
	842.218	9.69522e-10	1.90232e-11	5.06027e-12
	842.818	9.59373e-10	1.92101e-11	5.39658e-12
	843.418	9.48531e-10	1.91772e-11	5.06527e-12
	844.018	9.64061e-10	1.88482e-11	5.02751e-12
	844.618	9.50419e-10	1.92622e-11	5.27555e-12
	845.218	9.54646e-10	1.90027e-11	5.30923e-12
	845.818	9.41585e-10	1.88802e-11	5.18034e-12
	846.418	9.44294e-10	1.86734e-11	5.31956e-12
	847.018	9.27772e-10	1.81762e-11	5.06985e-12
	847.618	9.18906e-10	1.85815e-11	5.19836e-12
	848.218	9.37019e-10	1.83391e-11	5.15684e-12
	848.818	9.28335e-10	1.83653e-11	5.15522e-12
	849.418	9.29812e-10	1.84529e-11	5.41204e-12
	850.018	9.28761e-10	1.78423e-11	5.24997e-12
	850.618	9.17117e-10	1.83242e-11	5.26188e-12
	851.218	9.16863e-10	1.85163e-11	5.25001e-12
	851.818	9.18118e-10	1.82516e-11	5.42033e-12
	852.418	9.11133e-10	1.83415e-11	5.37358e-12
	853.018	9.02755e-10	1.81948e-11	5.31355e-12
	853.618	8.94679e-10	1.79681e-11	5.38187e-12
	854.218	9.05501e-10	1.7955e-11	5.1262e-12
	854.818	9.07344e-10	1.82444e-11	5.3376e-12
	855.418	9.09878e-10	1.81179e-11	5.42703e-12
	856.018	9.01517e-10	1.84104e-11	5.24324e-12
	856.618	9.02388e-10	1.81854e-11	5.30791e-12
	857.218	8.93436e-10	1.78858e-11	5.1123e-12
	857.818	8.9467e-10	1.81167e-11	5.31071e-12
	858.418	8.89214e-10	1.79753e-11	5.15168e-12
	859.018	8.84465e-10	1.77247e-11	5.12699e-12
	859.618	8.82461e-10	1.7913e-11	5.28965e-12
	860.218	8.80934e-10	1.78504e-11	5.17876e-12
	860.818	8.86679e-10	1.77274e-11	5.1635e-12
	861.418	8.79709e-10	1.78011e-11	5.07863e-12
	862.018	8.67717e-10	1.74977e-11	5.14413e-12
	862.618	8.64744e-10	1.76074e-11	5.29781e-12
	863.218	8.69533e-10	1.73671e-11	5.31993e-12
	863.818	8.75097e-10	1.78113e-11	5.31991e-12
	864.418	8.72435e-10	1.73106e-11	5.25528e-12
	865.018	8.67347e-10	1.72573e-11	5.1062e-12
	865.618	8.72196e-10	1.7855e-11	5.23485e-12
	866.218	8.71387e-10	1.7747e-11	5.46882e-12
	866.818	8.77044e-10	1.78215e-11	5.31308e-12
	867.418	8.82143e-10	1.75714e-11	5.40616e-12
	868.018	8.75849e-10	1.78068e-11	5.11892e-12
	868.618	8.80268e-10	1.80957e-11	5.19059e-12
	869.218	8.8649e-10	1.83874e-11	5.27702e-12
	869.818	8.86474e-10	1.81273e-11	4.93815e-12
	870.418	8.91329e-10	1.83488e-11	5.21494e-12
	871.018	8.97508e-10	1.8639e-11	5.1931e-12
	871.618	8.98157e-10	1.8908e-11	5.1645e-12
	872.218	8.92424e-10	1.98759e-11	5.351e-12
	872.818	9.12907e-10	1.9507e-11	5.32716e-12
	873.418	9.26335e-10	1.99356e-11	5.2025e-12
	874.018	9.33146e-10	1.99799e-11	5.2575e-12
	874.618	9.42628e-10	2.05195e-11	5.27305e-12
	875.218	9.48512e-10	2.13952e-11	5.27237e-12
	875.818	9.57951e-10	2.11704e-11	5.28669e-12
	876.418	9.72203e-10	2.24365e-11	5.42515e-12
	877.018	9.83282e-10	2.28073e-11	5.55897e-12
	877.618	1.00658e-09	2.40904e-11	5.5216e-12
	878.218	1.02865e-09	2.3992e-11	5.48183e-12
	878.818	1.04977e-09	2.54557e-11	5.17953e-12
	879.418	1.06466e-09	2.61048e-11	5.17072e-12
	880.018	1.09182e-09	2.70233e-11	5.90531e-12
	880.618	1.11035e-09	2.81893e-11	5.5844e-12
	881.218	1.14963e-09	2.85498e-11	5.74812e-12
	881.818	1.18283e-09	2.96566e-11	5.42377e-12
	882.418	1.21633e-09	3.1399e-11	5.88528e-12
	883.018	1.22583e-09	3.2103e-11	5.8715e-12
	883.618	1.27442e-09	3.33763e-11	5.74606e-12
	884.218	1.32608e-09	3.40417e-11	5.93748e-12
	884.818	1.37682e-09	3.51453e-11	6.08272e-12
	885.418	1.40094e-09	3.78128e-11	5.97945e-12
	886.018	1.46728e-09	3.94474e-11	6.28038e-12
	886.618	1.5107e-09	4.11361e-11	6.21253e-12
	887.218	1.57256e-09	4.25812e-11	6.19175e-12
	887.818	1.62547e-09	4.50319e-11	6.76916e-12
	888.418	1.6837e-09	4.62782e-11	6.47082e-12
	889.018	1.74516e-09	4.83748e-11	6.33843e-12
	889.618	1.81772e-09	5.06012e-11	6.31916e-12
	890.218	1.90894e-09	5.33823e-11	6.23155e-12
	890.818	1.98768e-09	5.56963e-11	6.56973e-12
	891.418	2.05767e-09	5.8131e-11	6.43619e-12
	892.018	2.1278e-09	6.1721e-11	6.88547e-12
	892.618	2.22713e-09	6.30459e-11	7.12013e-12
	893.218	2.32365e-09	6.49158e-11	6.93396e-12
	893.818	2.40682e-09	6.92033e-11	7.09068e-12
	894.418	2.50781e-09	7.28806e-11	7.33304e-12
	895.018	2.64328e-09	7.50417e-11	7.51408e-12
	895.618	2.71353e-09	7.62204e-11	7.54811e-12
	896.218	2.87155e-09	7.99101e-11	7.60724e-12
	896.818	2.95154e-09	8.40174e-11	7.51282e-12
	897.418	3.08578e-09	8.68901e-11	7.7615e-12
	898.018	3.2528e-09	8.99635e-11	7.84017e-12
	898.618	3.35049e-09	9.41359e-11	8.11388e-12
	899.218	3.50166e-09	9.64078e-11	8.2361e-12
	899.818	3.63544e-09	1.01041e-10	8.46181e-12
	900.418	3.81212e-09	1.0378e-10	8.17666e-12
	901.018	3.97315e-09	1.07067e-10	8.27759e-12
	901.618	4.15512e-09	1.10149e-10	8.517e-12
	902.218	4.33401e-09	1.17253e-10	8.36872e-12
	902.818	4.52142e-09	1.19667e-10	8.73323e-12
	903.418	4.72509e-09	1.24086e-10	8.84259e-12
	904.018	4.98096e-09	1.26157e-10	9.23702e-12
	904.618	5.28674e-09	1.31608e-10	9.27737e-12
	905.218	5.46011e-09	1.35227e-10	9.21963e-12
	905.818	5.79752e-09	1.3998e-10	9.41319e-12
	906.418	6.0018e-09	1.46205e-10	9.70257e-12
	907.018	6.40173e-09	1.50307e-10	9.62239e-12
	907.618	6.77993e-09	1.55778e-10	9.94269e-12
	908.218	7.10387e-09	1.60766e-10	1.02977e-11
	908.818	7.35636e-09	1.65787e-10	1.0149e-11
	909.418	7.57768e-09	1.70776e-10	1.01596e-11
	910.018	7.94377e-09	1.75412e-10	1.02848e-11
	910.618	8.14427e-09	1.82135e-10	1.06014e-11
	911.218	8.37987e-09	1.8596e-10	1.0797e-11
	911.818	8.58135e-09	1.91958e-10	1.07407e-11
	912.418	8.73827e-09	1.99474e-10	1.09804e-11
	913.018	8.84256e-09	2.00065e-10	1.10962e-11
	913.618	8.90084e-09	2.06868e-10	1.09309e-11
	914.218	9.13935e-09	2.12589e-10	1.1605e-11
	914.818	9.38545e-09	2.20626e-10	1.21224e-11
	915.418	9.6141e-09	2.23593e-10	1.14803e-11
	916.018	1.00564e-08	2.29476e-10	1.15757e-11
	916.618	1.09466e-08	2.37078e-10	1.19029e-11
	917.218	1.15738e-08	2.45468e-10	1.21277e-11
	917.818	1.23931e-08	2.46721e-10	1.24693e-11
	918.418	1.2661e-08	2.5598e-10	1.2416e-11
	919.018	1.30695e-08	2.60996e-10	1.23554e-11
	919.618	1.44467e-08	2.68395e-10	1.25346e-11
	920.218	1.51167e-08	2.7664e-10	1.29546e-11
	920.818	1.57581e-08	2.79969e-10	1.28336e-11
	921.418	1.65768e-08	2.89925e-10	1.28122e-11
	922.018	1.75426e-08	2.94574e-10	1.29766e-11
	922.618	1.81996e-08	2.99285e-10	1.332e-11
	923.218	1.89816e-08	3.06083e-10	1.31784e-11
	923.818	1.98561e-08	3.13996e-10	1.31904e-11
	924.418	2.04425e-08	3.19565e-10	1.34967e-11
	925.018	2.10155e-08	3.293e-10	1.34013e-11
	925.618	2.18257e-08	3.3176e-10	1.36216e-11
	926.218	2.24153e-08	3.38282e-10	1.38712e-11
	926.818	2.2901e-08	3.44367e-10	1.40305e-11
	927.418	2.36712e-08	3.50143e-10	1.42328e-11
	928.018	2.43539e-08	3.57194e-10	1.39836e-11
	928.618	2.51872e-08	3.68112e-10	1.44725e-11
	929.218	2.5738e-08	3.75484e-10	1.45848e-11
	929.818	2.63028e-08	3.78651e-10	1.46398e-11
	930.418	2.67613e-08	3.85143e-10	1.46599e-11
	931.018	2.76516e-08	3.95424e-10	1.50704e-11
	931.618	2.78896e-08	3.99489e-10	1.48144e-11
	932.218	2.87584e-08	4.03508e-10	1.49594e-11
	932.818	2.91321e-08	4.11083e-10	1.50905e-11
	933.418	2.92063e-08	4.14021e-10	1.52704e-11
	934.018	2.98082e-08	4.19767e-10	1.5668e-11
	934.618	2.98206e-08	4.23898e-10	1.52236e-11
	935.218	3.0135e-08	4.19619e-10	1.54142e-11
	935.818	2.97847e-08	4.20808e-10	1.5437e-11
	936.418	3.00141e-08	4.28043e-10	1.58101e-11
	937.018	3.00992e-08	4.28064e-10	1.53887e-11
	937.618	2.96721e-08	4.28756e-10	1.55207e-11
	938.218	2.96613e-08	4.25088e-10	1.53551e-11
	938.818	2.90384e-08	4.2625e-10	1.58799e-11
	939.418	2.92496e-08	4.29239e-10	1.6026e-11
	940.018	2.87544e-08	4.24675e-10	1.59462e-11
	940.618	2.85525e-08	4.25542e-10	1.59854e-11
	941.218	2.82645e-08	4.22462e-10	1.61437e-11
	941.818	2.83397e-08	4.17796e-10	1.58673e-11
	942.418	2.75888e-08	4.16726e-10	1.61487e-11
	943.018	2.72964e-08	4.13737e-10	1.63345e-11
	943.618	2.69725e-08	4.11717e-10	1.63705e-11
	944.218	2.66891e-08	4.09646e-10	1.70697e-11
	944.818	2.61895e-08	4.04411e-10	1.62724e-11
	945.418	2.58486e-08	4.01121e-10	1.64499e-11
	946.018	2.53857e-08	3.94707e-10	1.66843e-11
	946.618	2.49383e-08	3.94097e-10	1.64684e-11
	947.218	2.44086e-08	3.93531e-10	1.638e-11
	947.818	2.39331e-08	3.84896e-10	1.66701e-11
	948.418	2.33054e-08	3.8229e-10	1.65661e-11
	949.018	2.30514e-08	3.78088e-10	1.67868e-11
	949.618	2.27392e-08	3.7562e-10	1.70504e-11
	950.218	2.19308e-08	3.69495e-10	1.69622e-11
	950.818	2.17014e-08	3.65177e-10	1.68843e-11
	951.418	2.11647e-08	3.63229e-10	1.63914e-11
	952.018	2.07949e-08	3.58782e-10	1.63599e-11
	952.618	2.03204e-08	3.55507e-10	1.59874e-11
	953.218	1.96962e-08	3.49319e-10	1.6396e-11
	953.818	1.94907e-08	3.44363e-10	1.68061e-11
	954.418	1.86696e-08	3.38373e-10	1.66587e-11
	955.018	1.81841e-08	3.36431e-10	1.67165e-11
	955.618	1.75944e-08	3.33569e-10	1.64706e-11
	956.218	1.69765e-08	3.27581e-10	1.6285e-11
	956.818	1.64817e-08	3.23493e-10	1.65538e-11
	957.418	1.58517e-08	3.18586e-10	1.64701e-11
	958.018	1.54478e-08	3.13001e-10	1.62392e-11
	958.618	1.45891e-08	3.09992e-10	1.65697e-11
	959.218	1.43992e-08	3.0368e-10	1.63004e-11
	959.818	1.3188e-08	2.97147e-10	1.60985e-11
	960.418	1.27556e-08	2.89671e-10	1.64434e-11
	961.018	1.26122e-08	2.86282e-10	1.61872e-11
	961.618	1.25947e-08	2.81514e-10	1.59109e-11
	962.218	1.13899e-08	2.80307e-10	1.62311e-11
	962.818	1.13514e-08	2.74936e-10	1.60245e-11
	963.418	1.06768e-08	2.72018e-10	1.60234e-11
	964.018	1.03765e-08	2.65493e-10	1.54922e-11
	964.618	9.94232e-09	2.59697e-10	1.57695e-11
	965.218	9.71537e-09	2.56022e-10	1.59321e-11
	965.818	9.35513e-09	2.53029e-10	1.54004e-11
	966.418	9.38039e-09	2.49695e-10	1.48716e-11
	967.018	9.24422e-09	2.45631e-10	1.56787e-11
	967.618	9.02067e-09	2.43093e-10	1.52216e-11
	968.218	9.04816e-09	2.40516e-10	1.47558e-11
	968.818	8.84343e-09	2.35559e-10	1.48682e-11
	969.418	8.79245e-09	2.31593e-10	1.50435e-11
	970.018	8.6851e-09	2.28771e-10	1.50234e-11
	970.618	8.7046e-09	2.23623e-10	1.468e-11
	971.218	8.58437e-09	2.17741e-10	1.44084e-11
	971.818	8.4485e-09	2.14016e-10	1.43495e-11
	972.418	8.3565e-09	2.10719e-10	1.44118e-11
	973.018	8.17604e-09	2.05422e-10	1.3963e-11
	973.618	8.13214e-09	2.03374e-10	1.38069e-11
	974.218	7.90972e-09	2.00603e-10	1.38749e-11
	974.818	7.86539e-09	1.97292e-10	1.41132e-11
	975.418	7.72518e-09	1.9207e-10	1.39198e-11
	976.018	7.56705e-09	1.91753e-10	1.38287e-11
	976.618	7.40131e-09	1.87707e-10	1.36157e-11
	977.218	7.34099e-09	1.83614e-10	1.332e-11
	977.818	7.08915e-09	1.80033e-10	1.33914e-11
	978.418	6.91652e-09	1.77652e-10	1.32634e-11
	979.018	6.87659e-09	1.73973e-10	1.29677e-11
	979.618	6.62658e-09	1.69156e-10	1.25912e-11
	980.218	6.41385e-09	1.66985e-10	1.26256e-11
	980.818	6.26025e-09	1.65352e-10	1.25707e-11
	981.418	6.13587e-09	1.611e-10	1.2439e-11
	982.018	5.96421e-09	1.58265e-10	1.24353e-11
	982.618	5.81383e-09	1.55817e-10	1.24042e-11
	983.218	5.72595e-09	1.53275e-10	1.20697e-11
	983.818	5.53105e-09	1.48316e-10	1.20692e-11
	984.418	5.38573e-09	1.47227e-10	1.18403e-11
	985.018	5.304e-09	1.44968e-10	1.19509e-11
	985.618	5.30733e-09	1.40728e-10	1.16732e-11
	986.218	5.06418e-09	1.39338e-10	1.13674e-11
	986.818	4.9451e-09	1.35593e-10	1.12568e-11
	987.418	4.8628e-09	1.32027e-10	1.14095e-11
	988.018	4.69454e-09	1.31116e-10	1.09932e-11
	988.618	4.59998e-09	1.27226e-10	1.12072e-11
	989.218	4.5284e-09	1.26009e-10	1.09543e-11
	989.818	4.44288e-09	1.22277e-10	1.07378e-11
	990.418	4.34088e-09	1.20548e-10	1.04742e-11
	991.018	4.2439e-09	1.18388e-10	1.03321e-11
	991.618	4.18049e-09	1.15777e-10	1.04861e-11
	992.218	4.09817e-09	1.14483e-10	1.03871e-11
	992.818	4.04007e-09	1.10958e-10	9.97201e-12
	993.418	3.94122e-09	1.0844e-10	1.02581e-11
	994.018	3.88707e-09	1.057e-10	1.01575e-11
	994.618	3.78372e-09	1.03386e-10	9.85345e-12
	995.218	3.74518e-09	1.00751e-10	1.00939e-11
	995.818	3.69874e-09	1.00102e-10	9.88232e-12
	996.418	3.63493e-09	9.74128e-11	9.31717e-12
	997.018	3.54531e-09	9.56346e-11	9.6312e-12
	997.618	3.49002e-09	9.32542e-11	9.4598e-12
	998.218	3.42817e-09	9.1893e-11	9.13321e-12
	998.818	3.40189e-09	8.86901e-11	9.01713e-12
	999.418	3.31892e-09	8.7423e-11	9.12336e-12
	1000.02	3.28981e-09	8.49354e-11	9.07321e-12
	1000.62	3.21128e-09	8.40616e-11	8.63173e-12
	1001.22	3.17478e-09	8.2371e-11	8.57519e-12
	1001.82	3.13215e-09	8.02944e-11	9.02066e-12
	1002.42	3.08126e-09	7.86456e-11	8.65912e-12
	1003.02	3.00377e-09	7.55645e-11	8.6689e-12
	1003.62	2.95615e-09	7.42459e-11	8.5002e-12
	1004.22	2.90522e-09	7.43955e-11	8.31511e-12
	1004.82	2.85263e-09	7.20271e-11	8.61883e-12
	1005.42	2.83197e-09	7.02452e-11	8.5048e-12
	1006.02	2.81411e-09	6.83796e-11	8.22084e-12
	1006.62	2.72793e-09	6.67008e-11	8.15051e-12
	1007.22	2.69353e-09	6.74523e-11	8.14606e-12
	1007.82	2.64023e-09	6.55479e-11	8.0774e-12
	1008.42	2.61124e-09	6.4295e-11	7.92518e-12
	1009.02	2.58948e-09	6.19255e-11	8.00021e-12
	1009.62	2.53812e-09	6.04201e-11	7.75218e-12
	1010.22	2.49392e-09	6.24539e-11	7.80698e-12
	1010.82	2.44986e-09	5.92524e-11	7.70643e-12
	1011.42	2.423e-09	5.93497e-11	7.80399e-12
	1012.02	2.40073e-09	5.92193e-11	7.60631e-12
	1012.62	2.37429e-09	5.64814e-11	7.3836e-12
	1013.22	2.33674e-09	5.7729e-11	7.54424e-12
	1013.82	2.31762e-09	5.65649e-11	7.41383e-12
	1014.42	2.25931e-09	5.44805e-11	7.1913e-12
	1015.02	2.23686e-09	5.38889e-11	7.14757e-12
	1015.62	2.21499e-09	5.25126e-11	7.11389e-12
	1016.22	2.17289e-09	5.1882e-11	7.0738e-12
	1016.82	2.158e-09	5.05647e-11	7.18521e-12
	1017.42	2.13745e-09	4.96666e-11	7.26624e-12
	1018.02	2.12937e-09	4.89225e-11	7.46802e-12
	1018.62	2.09387e-09	4.82273e-11	6.83617e-12
	1019.22	2.04002e-09	4.71746e-11	7.04845e-12
	1019.82	2.03732e-09	4.61105e-11	7.08684e-12
	1020.42	2.01471e-09	4.55167e-11	7.15451e-12
	1021.02	2.00572e-09	4.46737e-11	7.1617e-12
	1021.62	1.96719e-09	4.4024e-11	7.09717e-12
	1022.22	1.92724e-09	4.34864e-11	6.76157e-12
	1022.82	1.92944e-09	4.25416e-11	6.83527e-12
	1023.42	1.88709e-09	4.19967e-11	6.80268e-12
	1024.02	1.87923e-09	4.16371e-11	6.81476e-12
	1024.62	1.85309e-09	4.08145e-11	6.80349e-12
	1025.22	1.83136e-09	4.05615e-11	6.86753e-12
	1025.82	1.83221e-09	4.00155e-11	6.52641e-12
	1026.42	1.79697e-09	3.85316e-11	6.67936e-12
	1027.02	1.78263e-09	3.82916e-11	6.48293e-12
	1027.62	1.75157e-09	3.81803e-11	6.38557e-12
	1028.22	1.73107e-09	3.78295e-11	6.66666e-12
	1028.82	1.72706e-09	3.71444e-11	6.34072e-12
	1029.42	1.7168e-09	3.62343e-11	6.47492e-12
	1030.02	1.70446e-09	3.61856e-11	6.64062e-12
	1030.62	1.68765e-09	3.63171e-11	6.01064e-12
	1031.22	1.66817e-09	3.6306e-11	6.29826e-12
	1031.82	1.66085e-09	3.47819e-11	6.41464e-12
	1032.42	1.63683e-09	3.50538e-11	6.45765e-12
	1033.02	1.61221e-09	3.40238e-11	6.54871e-12
	1033.62	1.59783e-09	3.38297e-11	6.36305e-12
	1034.22	1.59327e-09	3.34806e-11	6.16752e-12
	1034.82	1.57504e-09	3.32155e-11	6.5397e-12
	1035.42	1.55631e-09	3.25876e-11	5.9186e-12
	1036.02	1.54945e-09	3.2152e-11	6.21026e-12
	1036.62	1.52484e-09	3.21915e-11	6.01322e-12
	1037.22	1.52152e-09	3.19169e-11	5.98424e-12
	1037.82	1.51721e-09	3.17284e-11	6.11589e-12
	1038.42	1.47981e-09	3.13844e-11	5.86659e-12
	1039.02	1.4693e-09	3.12829e-11	6.0654e-12
	1039.62	1.46846e-09	3.11177e-11	5.89884e-12
	1040.22	1.46673e-09	3.06808e-11	5.64448e-12
	1040.82	1.4506e-09	3.05371e-11	6.07771e-12
	1041.42	1.44045e-09	3.02982e-11	5.65514e-12
	1042.02	1.44673e-09	2.9778e-11	5.70289e-12
	1042.62	1.41192e-09	3.02137e-11	5.79898e-12
	1043.22	1.40353e-09	2.95132e-11	5.88833e-12
	1043.82	1.39499e-09	2.89511e-11	5.64866e-12
	1044.42	1.39088e-09	2.89218e-11	5.56508e-12
	1045.02	1.37439e-09	2.87909e-11	5.55489e-12
	1045.62	1.35861e-09	2.83462e-11	5.71643e-12
	1046.22	1.34684e-09	2.80061e-11	5.5856e-12
	1046.82	1.3409e-09	2.74222e-11	5.55126e-12
	1047.42	1.34204e-09	2.75039e-11	5.37319e-12
	1048.02	1.32737e-09	2.70182e-11	5.4679e-12
	1048.62	1.30745e-09	2.72019e-11	5.45098e-12
	1049.22	1.30696e-09	2.68614e-11	5.47822e-12
	1049.82	1.28192e-09	2.66244e-11	5.57626e-12
	1050.42	1.28959e-09	2.63601e-11	5.47825e-12
	1051.02	1.27698e-09	2.61539e-11	5.38356e-12
	1051.62	1.26004e-09	2.56773e-11	5.43892e-12
	1052.22	1.25408e-09	2.58378e-11	5.49619e-12
	1052.82	1.24794e-09	2.5142e-11	5.43752e-12
	1053.42	1.23609e-09	2.51027e-11	5.40602e-12
	1054.02	1.24403e-09	2.50328e-11	5.2619e-12
	1054.62	1.22243e-09	2.49069e-11	5.41597e-12
	1055.22	1.20858e-09	2.53252e-11	5.34648e-12
	1055.82	1.20038e-09	2.48335e-11	5.32544e-12
	1056.42	1.20037e-09	2.47853e-11	5.43183e-12
	1057.02	1.20101e-09	2.42557e-11	5.31771e-12
	1057.62	1.17775e-09	2.37087e-11	5.41635e-12
	1058.22	1.1744e-09	2.33146e-11	5.32879e-12
	1058.82	1.16853e-09	2.4431e-11	5.54781e-12
	1059.42	1.15829e-09	2.38931e-11	5.32104e-12
	1060.02	1.15207e-09	2.31315e-11	5.31341e-12
	1060.62	1.1609e-09	2.36633e-11	5.32344e-12
	1061.22	1.13443e-09	2.32613e-11	5.09646e-12
	1061.82	1.13179e-09	2.308e-11	5.42083e-12
	1062.42	1.1314e-09	2.28252e-11	5.25505e-12
	1063.02	1.12462e-09	2.30956e-11	5.12547e-12
	1063.62	1.11589e-09	2.29524e-11	5.05224e-12
	1064.22	1.11218e-09	2.24174e-11	5.01872e-12
	1064.82	1.10592e-09	2.21168e-11	5.10488e-12
	1065.42	1.08927e-09	2.24516e-11	5.07886e-12
	1066.02	1.08171e-09	2.19865e-11	4.90751e-12
	1066.62	1.08909e-09	2.18798e-11	4.99258e-12
	1067.22	1.07906e-09	2.11671e-11	5.34501e-12
	1067.82	1.06856e-09	2.11919e-11	4.79595e-12
	1068.42	1.05992e-09	2.15325e-11	5.40219e-12
	1069.02	1.05036e-09	2.10418e-11	5.42122e-12
	1069.62	1.04621e-09	2.15361e-11	5.44642e-12
	1070.22	1.0544e-09	2.05874e-11	5.48844e-12
	1070.82	1.03973e-09	2.11182e-11	5.32377e-12
	1071.42	1.03984e-09	2.08603e-11	5.15956e-12
	1072.02	1.01692e-09	2.08645e-11	5.18883e-12
	1072.62	1.01476e-09	2.06474e-11	5.3657e-12
	1073.22	1.02271e-09	2.00279e-11	5.33879e-12
	1073.82	1.00991e-09	2.0501e-11	5.44606e-12
	1074.42	9.87889e-10	2.01146e-11	5.4097e-12
	1075.02	9.83013e-10	1.98501e-11	5.51428e-12
	1075.62	9.87082e-10	1.9694e-11	5.2025e-12
	1076.22	9.89021e-10	1.92695e-11	4.99938e-12
	1076.82	9.85527e-10	2.04678e-11	5.04476e-12
	1077.42	9.87394e-10	2.05725e-11	4.90333e-12
	1078.02	9.7703e-10	2.11949e-11	4.76845e-12
	1078.62	9.77567e-10	2.06723e-11	4.6058e-12
	1079.22	9.67322e-10	2.08659e-11	4.77624e-12
	1079.82	9.72412e-10	2.0086e-11	5.16716e-12
	1080.42	9.55214e-10	2.0388e-11	5.14795e-12
	1081.02	9.53916e-10	1.99521e-11	5.12098e-12
	1081.62	9.53948e-10	1.9559e-11	5.29576e-12
	1082.22	9.48016e-10	1.98958e-11	5.1517e-12
	1082.82	9.4532e-10	1.98526e-11	5.22791e-12
	1083.42	9.40831e-10	1.93278e-11	5.20466e-12
	1084.02	9.19729e-10	1.90242e-11	5.00885e-12
	1084.62	9.34516e-10	1.9193e-11	5.07943e-12
	1085.22	9.19203e-10	1.91244e-11	5.06054e-12
	1085.82	9.13277e-10	1.88705e-11	5.00918e-12
	1086.42	9.11271e-10	1.88158e-11	4.81792e-12
	1087.02	8.99717e-10	1.80032e-11	4.82859e-12
	1087.62	9.00831e-10	1.84685e-11	5.18294e-12
	1088.22	8.98128e-10	1.81768e-11	5.15002e-12
	1088.82	8.95999e-10	1.82228e-11	5.02413e-12
	1089.42	8.82856e-10	1.81382e-11	4.75939e-12
	1090.02	8.78264e-10	1.796e-11	5.34604e-12
	1090.62	8.76608e-10	1.86106e-11	5.10932e-12
	1091.22	8.71099e-10	1.8343e-11	4.85206e-12
	1091.82	8.79746e-10	1.78388e-11	4.73643e-12
	1092.42	8.67658e-10	1.73832e-11	5.22968e-12
	1093.02	8.70044e-10	1.75563e-11	5.02138e-12
	1093.62	8.74123e-10	1.76298e-11	4.68522e-12
	1094.22	8.52571e-10	1.73885e-11	4.86377e-12
	1094.82	8.56947e-10	1.69774e-11	4.85973e-12
	1095.42	8.45936e-10	1.74369e-11	4.77562e-12
	1096.02	8.41686e-10	1.72797e-11	4.82598e-12
	1096.62	8.47354e-10	1.7119e-11	4.89662e-12
	1097.22	8.47359e-10	1.73399e-11	4.92732e-12
	1097.82	8.40421e-10	1.6584e-11	4.74282e-12
	1098.42	8.39204e-10	1.67649e-11	5.11586e-12
	1099.02	8.36303e-10	1.66711e-11	4.89532e-12
	1099.62	8.26398e-10	1.66083e-11	5.05819e-12
	1100.22	8.2317e-10	1.67472e-11	4.7622e-12
	1100.82	8.22875e-10	1.65373e-11	4.9095e-12
	1101.42	8.19981e-10	1.65921e-11	4.91404e-12
	1102.02	8.13405e-10	1.66532e-11	5.04525e-12
	1102.62	8.15885e-10	1.62991e-11	5.18365e-12
	1103.22	8.10488e-10	1.62109e-11	5.07559e-12
	1103.82	8.12001e-10	1.64264e-11	5.39891e-12
	1104.42	7.99652e-10	1.62597e-11	5.26583e-12
	1105.02	8.0305e-10	1.59135e-11	5.10257e-12
	1105.62	8.01212e-10	1.62578e-11	5.02349e-12
	1106.22	7.86279e-10	1.57956e-11	5.1489e-12
	1106.82	7.95451e-10	1.60867e-11	5.12325e-12
	1107.42	7.87833e-10	1.60804e-11	5.09784e-12
	1108.02	7.85123e-10	1.59685e-11	5.12849e-12
	1108.62	7.9639e-10	1.54253e-11	5.10026e-12
	1109.22	7.84921e-10	1.58741e-11	5.09007e-12
	1109.82	7.75478e-10	1.58944e-11	5.21716e-12
	1110.42	7.81072e-10	1.58622e-11	5.26852e-12
	1111.02	7.69463e-10	1.55667e-11	4.99386e-12
	1111.62	7.72909e-10	1.55153e-11	5.29175e-12
	1112.22	7.71828e-10	1.52327e-11	4.99339e-12
	1112.82	7.69682e-10	1.52044e-11	4.82574e-12
	1113.42	7.65733e-10	1.52682e-11	5.20636e-12
	1114.02	7.62378e-10	1.51498e-11	5.07222e-12
	1114.62	7.55233e-10	1.52255e-11	5.03308e-12
	1115.22	7.60729e-10	1.49426e-11	4.86634e-12
	1115.82	7.58188e-10	1.48022e-11	5.10606e-12
	1116.42	7.61435e-10	1.49048e-11	4.97869e-12
	1117.02	7.46969e-10	1.51157e-11	4.94424e-12
	1117.62	7.51155e-10	1.50369e-11	5.26731e-12
	1118.22	7.51223e-10	1.49558e-11	5.05674e-12
	1118.82	7.46274e-10	1.49668e-11	5.19195e-12
	1119.42	7.45659e-10	1.47288e-11	5.00054e-12
	1120.02	7.41419e-10	1.48025e-11	4.82338e-12
	1120.62	7.3584e-10	1.47954e-11	4.99174e-12
	1121.22	7.42277e-10	1.5046e-11	5.10197e-12
	1121.82	7.4263e-10	1.42581e-11	4.95732e-12
	1122.42	7.37785e-10	1.4322e-11	5.19725e-12
	1123.02	7.33754e-10	1.45816e-11	4.86005e-12
	1123.62	7.33878e-10	1.45054e-11	5.08729e-12
	1124.22	7.32804e-10	1.44869e-11	4.87205e-12
	1124.82	7.20136e-10	1.44553e-11	4.63411e-12
	1125.42	7.2677e-10	1.4192e-11	4.96821e-12
	1126.02	7.2594e-10	1.42882e-11	4.88029e-12
	1126.62	7.28762e-10	1.41603e-11	5.04119e-12
	1127.22	7.28045e-10	1.4334e-11	4.94783e-12
	1127.82	7.16106e-10	1.46813e-11	4.81089e-12
	1128.42	7.21376e-10	1.37321e-11	5.28024e-12
	1129.02	7.14574e-10	1.40519e-11	4.92395e-12
	1129.62	7.21025e-10	1.43771e-11	4.96917e-12
	1130.22	7.15831e-10	1.44307e-11	4.63e-12
	1130.82	7.16166e-10	1.37727e-11	5.16747e-12
	1131.42	7.1406e-10	1.41269e-11	4.91023e-12
	1132.02	7.09053e-10	1.40582e-11	4.92826e-12
	1132.62	7.12659e-10	1.38541e-11	5.04327e-12
	1133.22	7.07408e-10	1.3864e-11	4.5424e-12
	1133.82	6.98445e-10	1.39302e-11	5.20336e-12
	1134.42	7.12392e-10	1.34401e-11	5.13537e-12
	1135.02	7.11846e-10	1.3971e-11	4.84008e-12
	1135.62	7.01166e-10	1.39272e-11	5.07272e-12
	1136.22	6.95946e-10	1.35475e-11	5.04237e-12
	1136.82	6.99399e-10	1.35356e-11	4.85252e-12
	1137.42	7.01652e-10	1.33266e-11	4.8207e-12
	1138.02	6.90217e-10	1.36884e-11	4.93795e-12
	1138.62	6.99665e-10	1.3903e-11	4.56651e-12
	1139.22	6.93907e-10	1.3468e-11	4.91773e-12
	1139.82	6.95568e-10	1.32797e-11	4.92586e-12
	1140.42	6.9179e-10	1.34404e-11	4.80535e-12
	1141.02	6.85594e-10	1.34309e-11	4.84145e-12
	1141.62	6.87203e-10	1.3093e-11	4.82434e-12
	1142.22	6.90692e-10	1.33057e-11	4.96747e-12
	1142.82	6.8571e-10	1.3538e-11	4.85012e-12
	1143.42	6.77619e-10	1.35599e-11	5.07065e-12
	1144.02	6.84512e-10	1.37301e-11	4.89655e-12
	1144.62	6.82839e-10	1.37609e-11	4.74905e-12
	1145.22	6.80217e-10	1.3542e-11	4.75e-12
	1145.82	6.87365e-10	1.31893e-11	4.9661e-12
	1146.42	6.76112e-10	1.35904e-11	4.75647e-12
	1147.02	6.8265e-10	1.32555e-11	4.86929e-12
	1147.62	6.79087e-10	1.43187e-11	4.94977e-12
	1148.22	6.79675e-10	1.31374e-11	4.84891e-12
	1148.82	6.68784e-10	1.27749e-11	5.00345e-12
	1149.42	6.68366e-10	1.32135e-11	4.76772e-12
	1150.02	6.77501e-10	1.29373e-11	5.01715e-12
	1150.62	6.75965e-10	1.26971e-11	4.73653e-12
	1151.22	6.64496e-10	1.28004e-11	5.21514e-12
	1151.82	6.71052e-10	1.29768e-11	4.89715e-12
	1152.42	6.68269e-10	1.34113e-11	4.90421e-12
	1153.02	6.62889e-10	1.30086e-11	5.0724e-12
	1153.62	6.76495e-10	1.28014e-11	5.04161e-12
	1154.22	6.66814e-10	1.30443e-11	4.6797e-12
	1154.82	6.69037e-10	1.27388e-11	5.02378e-12
	1155.42	6.70927e-10	1.33242e-11	4.79153e-12
	1156.02	6.66384e-10	1.31407e-11	4.7453e-12
	1156.62	6.65292e-10	1.27714e-11	4.79374e-12
	1157.22	6.69768e-10	1.31976e-11	4.86008e-12
	1157.82	6.66931e-10	1.27663e-11	4.80424e-12
	1158.42	6.66009e-10	1.29949e-11	4.97511e-12
	1159.02	6.63736e-10	1.29582e-11	4.73488e-12
	1159.62	6.64062e-10	1.28994e-11	4.63287e-12
	1160.22	6.64922e-10	1.28238e-11	5.03023e-12
	1160.82	6.65186e-10	1.29072e-11	4.7524e-12
	1161.42	6.72575e-10	1.31117e-11	4.7255e-12
	1162.02	6.75874e-10	1.32543e-11	4.76132e-12
	1162.62	6.75079e-10	1.32643e-11	4.82552e-12
	1163.22	6.69453e-10	1.35385e-11	4.72718e-12
	1163.82	6.78136e-10	1.41366e-11	4.9329e-12
	1164.42	6.83217e-10	1.36974e-11	4.89446e-12
	1165.02	6.95944e-10	1.40788e-11	5.1472e-12
	1165.62	6.8947e-10	1.40449e-11	5.08125e-12
	1166.22	6.98984e-10	1.42254e-11	4.9636e-12
	1166.82	7.15254e-10	1.45231e-11	5.75829e-12
	1167.42	7.13321e-10	1.48147e-11	4.94157e-12
	1168.02	7.24176e-10	1.52799e-11	5.0004e-12
	1168.62	7.34839e-10	1.52548e-11	4.9124e-12
	1169.22	7.52509e-10	1.57669e-11	5.08518e-12
	1169.82	7.55818e-10	1.62884e-11	4.92398e-12
	1170.42	7.60752e-10	1.6482e-11	4.94166e-12
	1171.02	7.80929e-10	1.71163e-11	4.9229e-12
	1171.62	8.00706e-10	1.72396e-11	4.92456e-12
	1172.22	8.13322e-10	1.88284e-11	4.88415e-12
	1172.82	8.30818e-10	1.83181e-11	4.936e-12
	1173.42	8.53579e-10	1.91748e-11	4.91099e-12
	1174.02	8.62398e-10	2.00764e-11	4.73567e-12
	1174.62	8.94201e-10	2.09064e-11	4.77314e-12
	1175.22	9.1557e-10	2.18487e-11	4.72786e-12
	1175.82	9.41744e-10	2.26527e-11	4.94554e-12
	1176.42	9.80004e-10	2.3082e-11	5.00043e-12
	1177.02	9.92788e-10	2.43193e-11	4.89802e-12
	1177.62	1.02825e-09	2.56043e-11	4.87814e-12
	1178.22	1.05676e-09	2.63137e-11	4.89057e-12
	1178.82	1.1044e-09	2.80162e-11	5.53872e-12
	1179.42	1.13654e-09	2.90885e-11	5.27486e-12
	1180.02	1.16929e-09	3.04674e-11	5.31237e-12
	1180.62	1.21643e-09	3.17919e-11	5.29619e-12
	1181.22	1.25691e-09	3.249e-11	5.54985e-12
	1181.82	1.32299e-09	3.44955e-11	5.60426e-12
	1182.42	1.35363e-09	3.61397e-11	5.77891e-12
	1183.02	1.4204e-09	3.73874e-11	5.61652e-12
	1183.62	1.48162e-09	3.90831e-11	5.44647e-12
	1184.22	1.53906e-09	4.04689e-11	5.76567e-12
	1184.82	1.60034e-09	4.27136e-11	6.04362e-12
	1185.42	1.66495e-09	4.54761e-11	5.81151e-12
	1186.02	1.74444e-09	4.71547e-11	5.80901e-12
	1186.62	1.80684e-09	4.88809e-11	6.05377e-12
	1187.22	1.89806e-09	5.18872e-11	5.82059e-12
	1187.82	1.9841e-09	5.37047e-11	5.66187e-12
	1188.42	2.06842e-09	5.54853e-11	5.81516e-12
	1189.02	2.16709e-09	5.88137e-11	5.83766e-12
	1189.62	2.25224e-09	6.17153e-11	6.36041e-12
	1190.22	2.37122e-09	6.38232e-11	6.44348e-12
	1190.82	2.44507e-09	6.6039e-11	6.2198e-12
	1191.42	2.55853e-09	6.77635e-11	6.39262e-12
	1192.02	2.67717e-09	7.12935e-11	6.38041e-12
	1192.62	2.76609e-09	7.45866e-11	6.14123e-12
	1193.22	2.89215e-09	7.62101e-11	6.8546e-12
	1193.82	3.04059e-09	7.94693e-11	6.32094e-12
	1194.42	3.14247e-09	8.24228e-11	6.55362e-12
	1195.02	3.29511e-09	8.56816e-11	6.51792e-12
	1195.62	3.44246e-09	8.90623e-11	6.88135e-12
	1196.22	3.54403e-09	9.20097e-11	7.33696e-12
	1196.82	3.72572e-09	9.59209e-11	7.43289e-12
	1197.42	3.91247e-09	9.90679e-11	7.41823e-12
	1198.02	4.06101e-09	1.00675e-10	7.29049e-12
	1198.62	4.24966e-09	1.06215e-10	7.2997e-12
	1199.22	4.39888e-09	1.08486e-10	7.42112e-12
	1199.82	4.61917e-09	1.12229e-10	7.69844e-12
	1200.42	4.90037e-09	1.16519e-10	7.80601e-12
	1201.02	5.11178e-09	1.19373e-10	7.79606e-12
	1201.62	5.44376e-09	1.24763e-10	8.09861e-12
	1202.22	5.62193e-09	1.28796e-10	8.02642e-12
	1202.82	6.01298e-09	1.31173e-10	8.07426e-12
	1203.42	6.29667e-09	1.3797e-10	7.95758e-12
	1204.02	6.6095e-09	1.40062e-10	8.45947e-12
	1204.62	6.90619e-09	1.45828e-10	8.36446e-12
	1205.22	7.27126e-09	1.48884e-10	8.15885e-12
	1205.82	7.4951e-09	1.54561e-10	8.34648e-12
[truncated: 2,439 more rows]

## Sheet: Figure 5
	Fig. 5f					Fig. 5g					Fig. 5h					Fig. 5i
		PBCC	BCS-PBCC	BCS-PBCC (H* trans)			PBCC	BCS-PBCC	BCS-PBCC (H* trans)			PBCC	BCS-PBCC	BCS-PBCC (H* trans)			PBCC	BCS-PBCC	BCS-PBCC (H* trans)
	Reaction coordinate	Free energy (eV)				Reaction coordinate	Free energy (eV)				Reaction coordinate	Free energy (eV)				Reaction coordinate	Free energy (eV)
	0	0	0	--		0	0	0	--		0	0	0	--		0	0	0	--
	1	0	0	--		1	0	0	--		1	0	0	--		1	0	0	--
	2	--	--	0.10898		2	--	--	0.25498		2	--	--	0.6858		2	--	--	0.2118
	3	--	--	0.10898		3	--	--	0.25498		3	--	--	0.6858		3	--	--	0.2118
	4	0.887	0.60972	0.64972		4	1.58557	0.29604	0.31604		4	-0.93896	0.6057	0.6357		4	0.86371	1.23743	0.89371
	5	0.887	0.60972	0.64972		5	1.58557	0.29604	0.31604		5	-0.93896	0.6057	0.6357		5	0.86371	1.23743	0.89371
	6	1.89385	1.7315	1.7715		6	0.66856	0.01248	-0.00752		6	0.42896	1.63374	1.65374		6	1.15309	2.21391	1.18309
	7	1.89385	1.7315	1.7715		7	0.66856	0.01248	-0.00752		7	0.42896	1.63374	1.65374		7	1.15309	2.21391	1.18309
	8	0.92666	0.62758	0.65758		8	1.07664	0.146	0.146		8	-1.05135	0.0013	-0.0187		8	0.16071	0.52406	0.19071
	9	0.92666	0.62758	0.65758		9	1.07664	0.146	0.146		9	-1.05135	0.0013	-0.0187		9	0.16071	0.52406	0.19071
	10	1.2136	-0.73933	-0.77933							10	-0.68204	0.34304	0.34304		10	0.78463	0.48241	0.81463
	11	1.2136	-0.73933	-0.77933							11	-0.68204	0.34304	0.34304		11	0.78463	0.48241	0.81463
	12	-4.08562e-14	7.28306e-14	7.28306e-14
	13	-4.08562e-14	7.28306e-14	7.28306e-14

## Sheet: Figure 6
		Fig. 6b					Fig. 6c				Fig. 6d					Fig. 6f
		BCS-PBCC + Pt/C		RuO2 + Pt/C				BCS-PBCC + Pt/C	RuO2+Pt/C		BCS-PBCC + Pt/C	BCS-PBCC + Pt/C	RuO2+Pt/C	RuO2+Pt/C		BCS-PBCC || Pt/C		RuO2 || Pt/C
		Time (min)	Voltage (V)	Time (min)	Voltage (V)		1th	1.9368	1.9501		Time (min)	Voltage (V)	Time (min)	Voltage (V)		Voltage (V)	Current Density (mA cm-2)	Voltage (V)	Current Density (mA cm-2)
		5	1.4611	5	1.3828		50th	1.9353	2.0001		0.5	1.29	0.5	1.3374		1.13971	-0.29173	0.68256	-0.86212
		5.17	1.5892	5.17	1.6386		100th	1.9345	2.2841		0.5	1.29	0.5	1.3374		1.13982	-0.17939	0.68497	-0.79346
		5.33	1.6806	5.33	1.6894		300th	1.9399			0.5	1.29	0.5	1.3374		1.14016	-0.09281	0.68747	-0.74768
		5.5	1.7318	5.5	1.7155		500th	1.9479			0.5	1.2897	0.5	1.3374		1.14058	-0.03224	0.68991	-0.72479
		5.67	1.7708	5.67	1.7344						0.5	1.29	0.5	1.3374		1.14103	0.01072	0.69232	-0.19836
		5.83	1.8037	5.83	1.7502						0.5	1.2897	0.5	1.3374		1.14149	0.04338	0.69476	-0.18082
		6	1.8282	6	1.7644						0.5	1.2897	0.5	1.3374		1.14196	0.06961	0.6972	-0.16556
		6.17	1.8452	6.17	1.7778						0.5	1.2897	0.5	1.3374		1.14244	0.09238	0.69968	-0.15259
		6.33	1.8545	6.33	1.7889						0.5	1.2897	0.5	1.3374		1.14292	0.11401	0.70221	-0.14267
		6.5	1.8592	6.5	1.7992						0.5	1.29	0.5	1.3374		1.1434	0.1333	0.70464	-0.08202
		6.67	1.862	6.67	1.8069						0.5	1.29	0.5	1.3374		1.14388	0.14995	0.7071	-0.07263
		6.83	1.8638	6.83	1.8134						0.5	1.2897	0.5	1.3374		1.14437	0.16599	0.70953	-0.06493
		7	1.8654	7	1.8184						0.5	1.2897	0.5	1.3374		1.14485	0.18105	0.71196	-0.05844
		7.17	1.8663	7.17	1.823						0.5	1.2897	0.5	1.3374		1.14534	0.19481	0.71443	-0.05142
		7.33	1.8669	7.33	1.8264						0.5	1.2897	0.5	1.3374		1.14582	0.20763	0.71686	-0.03861
		7.5	1.8679	7.5	1.8299						0.5	1.2897	0.5	1.3374		1.14631	0.21945	0.71931	-0.03321
		7.67	1.8682	7.67	1.8323						0.5	1.2897	0.5	1.3374		1.1468	0.23089	0.72173	-0.02834
		7.83	1.8685	7.83	1.8351						0.5	1.2897	0.5	1.3374		1.14729	0.24188	0.72417	-0.02332
		8	1.8688	8	1.837						0.5	1.2897	0.5	1.3371		1.14778	0.25219	0.72662	-0.01759
		8.17	1.8694	8.17	1.8388						0.5	1.2897	0.5	1.3371		1.14827	0.26212	0.72907	-0.01238
		8.33	1.8694	8.33	1.8407						0.5	1.2897	0.5	1.3371		1.14876	0.27165	0.73152	-0.00785
		8.5	1.87	8.5	1.8423						0.5	1.2897	0.5	1.3371		1.14925	0.28088	0.73393	-0.0022
		8.67	1.8703	8.67	1.8438						0.5	1.2897	0.5	1.3371		1.14975	0.28991	0.73643	3.05176e-05
		8.83	1.8707	8.83	1.8454						0.5	1.2897	0.5	1.3371		1.15024	0.29847	0.7388	0.00514
		9	1.8707	9	1.8463						0.5	1.2897	0.5	1.3371		1.15073	0.30652	0.74119	0.01055
		9.17	1.871	9.17	1.8475						0.5	1.2894	0.5	1.3371		1.15122	0.3143	0.7436	0.01295
		9.33	1.871	9.33	1.8488						0.5	1.2897	0.5	1.3371		1.15171	0.32201	0.74608	0.01674
		9.5	1.8713	9.5	1.8497						0.5	1.2897	0.5	1.3371		1.15221	0.32958	0.74858	0.02007
		9.67	1.8713	9.67	1.8506						0.5	1.2897	0.5	1.3371		1.1527	0.33682	0.75091	0.02506
		9.83	1.8713	9.83	1.8516						0.5	1.2897	0.5	1.3371		1.15319	0.34376	0.75337	0.02823
		10	1.8716	10	1.8522						0.5	1.2897	0.5	1.3371		1.15368	0.35063	0.75589	0.03307
		10.17	1.8716	10.17	1.8531						0.5	1.2894	0.5	1.3371		1.15417	0.35748	0.7583	0.03477
		10.33	1.8719	10.33	1.854						0.5	1.2894	0.5	1.3368		1.15467	0.36421	0.76075	0.03921
		10.5	1.8722	10.5	1.8547						0.5	1.2894	0.5	1.3368		1.15516	0.37065	0.76308	0.04135
		10.67	1.8719	10.67	1.8553						0.5	1.2897	0.5	1.3368		1.15566	0.3766	0.76559	0.04641
		10.83	1.8722	10.83	1.8562						0.5	1.2897	0.5	1.3371		1.15615	0.38231	0.76795	0.05004
		11	1.8722	11	1.8565						0.51	1.2897	0.51	1.3368		1.15664	0.38823	0.77059	0.0523
		11.17	1.8725	11.17	1.8575						0.51	1.2894	0.51	1.3368		1.15714	0.39417	0.77289	0.05646
		11.33	1.8725	11.33	1.8578						0.51	1.2894	0.51	1.3368		1.15764	0.39979	0.77525	0.06038
		11.5	1.8728	11.5	1.8584						0.51	1.2897	0.51	1.3368		1.15813	0.4052	0.77775	0.06337
		11.67	1.8728	11.67	1.859						0.51	1.2894	0.51	1.3368		1.15862	0.41067	0.78021	0.06767
		11.83	1.8728	11.83	1.8596						0.51	1.2897	0.51	1.3368		1.15912	0.41623	0.78261	0.07343
		12	1.8728	12	1.8602						0.51	1.2894	0.51	1.3368		1.15962	0.42151	0.78505	0.07618
		12.17	1.8728	12.17	1.8609						0.51	1.2894	0.51	1.3368		1.16011	0.42631	0.78751	0.08092
		12.33	1.8731	12.33	1.8612						0.51	1.2894	0.51	1.3368		1.16061	0.431	0.78996	0.08533
		12.5	1.8731	12.5	1.8618						0.51	1.2894	0.51	1.3368		1.1611	0.43572	0.79243	0.08867
		12.67	1.8731	12.67	1.8621						0.51	1.2894	0.51	1.3368		1.1616	0.44043	0.79486	0.09407
		12.83	1.8734	12.83	1.8627						0.51	1.2894	0.51	1.3368		1.16209	0.4452	0.79728	0.09903
		13	1.8734	13	1.863						0.51	1.2894	0.51	1.3368		1.16259	0.44976	0.79981	0.10399
		13.17	1.8734	13.17	1.8637						0.51	1.2894	0.51	1.3368		1.16308	0.45397	0.80197	0.10956
		13.33	1.8738	13.33	1.864						0.51	1.2894	0.51	1.3368		1.16358	0.45816	0.80441	0.11368
		13.5	1.8738	13.5	1.8646						0.51	1.2894	0.51	1.3365		1.16407	0.46257	0.80679	0.11948
		13.67	1.8734	13.67	1.8649						0.51	1.2897	0.51	1.3368		1.16457	0.46681	0.80923	0.12543
		13.83	1.8738	13.83	1.8658						0.51	1.2894	0.51	1.3365		1.16507	0.4705	0.81171	0.13046
		14	1.8738	14	1.8661						0.51	1.2894	0.51	1.3368		1.16556	0.47395	0.81412	0.13687
		14.17	1.8741	14.17	1.8661						0.51	1.2894	0.51	1.3365		1.16605	0.47779	0.81656	0.14359
		14.33	1.8741	14.33	1.8668						0.51	1.2894	0.51	1.3365		1.16655	0.48193	0.81897	0.15099
		14.5	1.8741	14.5	1.8671						0.51	1.2894	0.51	1.3365		1.16705	0.48586	0.82141	0.15701
		14.67	1.8741	14.67	1.8674						0.51	1.2894	0.51	1.3365		1.16754	0.48944	0.82385	0.16487
		14.83	1.8744	14.83	1.868						0.51	1.2894	0.51	1.3365		1.16804	0.49294	0.82632	0.17235
		15	1.8744	15	1.8683						0.51	1.2894	0.51	1.3365		1.16854	0.49666	0.82874	0.17975
		15.17	1.8744	15.17	1.8686						0.51	1.2894	0.51	1.3365		1.16903	0.50066	0.83115	0.18867
		15.33	1.8744	15.33	1.8692						0.51	1.2891	0.51	1.3365		1.16953	0.50449	0.83353	0.19737
		15.5	1.8744	15.5	1.8695						0.51	1.2894	0.51	1.3365		1.17003	0.50789	0.83609	0.20409
		15.67	1.8744	15.67	1.8695						0.51	1.2894	0.51	1.3365		1.17053	0.51105	0.83844	0.21179
		15.83	1.8747	15.83	1.8702						0.51	1.2894	0.51	1.3365		1.17102	0.51435	0.84088	0.22118
		16	1.8747	16	1.8705						0.51	1.2894	0.51	1.3365		1.17152	0.51786	0.84329	0.22842
		16.17	1.8747	16.17	1.8708						0.51	1.2894	0.51	1.3365		1.17201	0.52124	0.84573	0.23651
		16.33	1.8747	16.33	1.8711						0.51	1.2891	0.51	1.3365		1.17251	0.5244	0.84821	0.24323
		16.5	1.875	16.5	1.8714						0.51	1.2891	0.51	1.3365		1.17301	0.52763	0.85065	0.25185
		16.67	1.875	16.67	1.8717						0.51	1.2891	0.51	1.3365		1.17351	0.531	0.85303	0.25856
		16.83	1.875	16.83	1.872						0.51	1.2894	0.51	1.3362		1.174	0.53434	0.85544	0.26642
		17	1.875	17	1.8723						0.52	1.2894	0.52	1.3365		1.1745	0.53743	0.85788	0.27237
		17.17	1.875	17.17	1.8726						0.52	1.2891	0.52	1.3362		1.17499	0.54033	0.86032	0.27794
		17.33	1.8753	17.33	1.873						0.52	1.2894	0.52	1.3365		1.17549	0.54335	0.86279	0.28419
		17.5	1.875	17.5	1.8733						0.52	1.2891	0.52	1.3362		1.17599	0.54651	0.86526	0.29053
		17.67	1.875	17.67	1.8736						0.52	1.2894	0.52	1.3362		1.17649	0.54975	0.86761	0.29732
		17.83	1.8753	17.83	1.8739						0.52	1.2891	0.52	1.3362		1.17698	0.55284	0.87009	0.30464
		18	1.8753	18	1.8742						0.52	1.2894	0.52	1.3362		1.17748	0.55561	0.87256	0.30838
		18.17	1.8753	18.17	1.8745						0.52	1.2891	0.52	1.3362		1.17798	0.5584	0.87494	0.31502
		18.33	1.8753	18.33	1.8748						0.52	1.2891	0.52	1.3362		1.17848	0.56158	0.87744	0.32074
		18.5	1.8753	18.5	1.8751						0.52	1.2891	0.52	1.3362		1.17898	0.56456	0.87982	0.32631
		18.67	1.8753	18.67	1.8754						0.52	1.2891	0.52	1.3362		1.17947	0.56683	0.88226	0.33173
		18.83	1.8753	18.83	1.8757						0.52	1.2894	0.52	1.3362		1.17997	0.56889	0.88467	0.33653
		19	1.8756	19	1.8757						0.52	1.2891	0.52	1.3362		1.18047	0.57125	0.88712	0.34279
		19.17	1.8753	19.17	1.8761						0.52	1.2891	0.52	1.3362		1.18097	0.574	0.88956	0.34981
		19.33	1.8756	19.33	1.8761						0.52	1.2891	0.52	1.3362		1.18146	0.57694	0.89197	0.35759
		19.5	1.8756	19.5	1.8767						0.52	1.2891	0.52	1.3362		1.18196	0.57976	0.89435	0.36194
		19.67	1.8756	19.67	1.8767						0.52	1.2891	0.52	1.3362		1.18245	0.58236	0.89685	0.36964
		19.83	1.8759	19.83	1.877						0.52	1.2894	0.52	1.3362		1.18295	0.58488	0.89929	0.37575
		20	1.8759	20	1.8773						0.52	1.2891	0.52	1.3362		1.18345	0.58743	0.9017	0.38101
		20.17	1.8756	20.17	1.8776						0.52	1.2891	0.52	1.3362		1.18395	0.59011	0.90411	0.38559
		20.33	1.8759	20.33	1.8779						0.52	1.2891	0.52	1.3362		1.18444	0.59271	0.90652	0.39253
		20.5	1.8759	20.5	1.8782						0.52	1.2891	0.52	1.3362		1.18494	0.59503	0.90894	0.39864
		20.67	1.8759	20.67	1.8782						0.52	1.2891	0.52	1.3359		1.18544	0.59732	0.91147	0.40565
		20.83	1.8759	20.83	1.8785						0.52	1.2891	0.52	1.3359		1.18594	0.59993	0.91385	0.41298
		21	1.8762	21	1.8785						0.52	1.2891	0.52	1.3362		1.18644	0.60273	0.91623	0.41832
		21.17	1.8762	21.17	1.8788						0.52	1.2891	0.52	1.3362		1.18693	0.60536	0.91876	0.42587
		21.33	1.8759	21.33	1.8792						0.52	1.2891	0.52	1.3362		1.18743	0.60788	0.92114	0.43259
		21.5	1.8762	21.5	1.8795						0.52	1.2891	0.52	1.3359		1.18793	0.61055	0.92358	0.44151
		21.67	1.8762	21.67	1.8798						0.52	1.2891	0.52	1.3359		1.18843	0.61332	0.92596	0.44678
		21.83	1.8762	21.83	1.8801						0.52	1.2891	0.52	1.3359		1.18893	0.61583	0.92847	0.45357
		22	1.8762	22	1.8801						0.52	1.2891	0.52	1.3359		1.18943	0.61803	0.93091	0.46165
		22.17	1.8762	22.17	1.8804						0.52	1.2884	0.52	1.3359		1.18992	0.62009	0.93329	0.46883
		22.33	1.8766	22.33	1.8807						0.52	1.2891	0.52	1.3362		1.19042	0.62229	0.9357	0.47684
		22.5	1.8762	22.5	1.881						0.52	1.2891	0.52	1.3359		1.19091	0.62473	0.93817	0.48401
		22.67	1.8766	22.67	1.881						0.52	1.2891	0.52	1.3359		1.19141	0.62714	0.94055	0.49171
		22.83	1.8766	22.83	1.8813						0.52	1.2891	0.52	1.3359		1.19191	0.62941	0.94305	0.49858
		23	1.8769	23	1.8816						0.53	1.2891	0.53	1.3359		1.19241	0.63169	0.94537	0.50728
		23.17	1.8769	23.17	1.8816						0.53	1.2891	0.53	1.3359		1.19291	0.63421	0.94785	0.51636
		23.33	1.8769	23.33	1.8819						0.53	1.2884	0.53	1.3359		1.19341	0.63682	0.95035	0.52185
		23.5	1.8766	23.5	1.8823						0.53	1.2891	0.53	1.3359		1.19391	0.63909	0.95276	0.53139
		23.67	1.8769	23.67	1.8826						0.53	1.2891	0.53	1.3359		1.1944	0.64102	0.95517	0.53757
		23.83	1.8769	23.83	1.8826						0.53	1.2891	0.53	1.3359		1.1949	0.64317	0.95767	0.54665
		24	1.8766	24	1.8829						0.53	1.2891	0.53	1.3359		1.1954	0.64576	0.96005	0.55405
		24.17	1.8769	24.17	1.8832						0.53	1.2891	0.53	1.3359		1.19589	0.64833	0.9624	0.56107
		24.33	1.8769	24.33	1.8832						0.53	1.2884	0.53	1.3359		1.19639	0.6507	0.9649	0.56786
		24.5	1.8769	24.5	1.8835						0.53	1.2891	0.53	1.3359		1.19689	0.65315	0.96729	0.57381
		24.67	1.8769	24.67	1.8838						0.53	1.2884	0.53	1.3359		1.19739	0.65561	0.96979	0.58144
		24.83	1.8769	24.83	1.8841						0.53	1.2891	0.53	1.3359		1.19789	0.65798	0.9722	0.59021
		25	1.8769	25	1.8841						0.53	1.2884	0.53	1.3359		1.19838	0.66023	0.97464	0.59532
		25.17	1.8769	25.17	1.8844						0.53	1.2891	0.53	1.3359		1.19888	0.66224	0.97708	0.60402
		25.33	1.8769	25.33	1.8844						0.53	1.2884	0.53	1.3356		1.19938	0.66398	0.97949	0.61348
		25.5	1.8769	25.5	1.8847						0.53	1.2884	0.53	1.3356		1.19988	0.66574	0.9819	0.62103
		25.67	1.8772	25.67	1.885						0.53	1.2884	0.53	1.3359		1.20037	0.66784	0.98434	0.62515
		25.83	1.8772	25.83	1.885						0.53	1.2891	0.53	1.3359		1.20087	0.67009	0.98676	0.63263
		26	1.8772	26	1.885						0.53	1.2884	0.53	1.3359		1.20137	0.67211	0.98926	0.64056
		26.17	1.8772	26.17	1.8854						0.53	1.2884	0.53	1.3359		1.20186	0.67396	0.99155	0.64758
		26.33	1.8772	26.33	1.8857						0.53	1.2884	0.53	1.3359		1.20236	0.67595	0.99408	0.65063
		26.5	1.8772	26.5	1.8857						0.53	1.2884	0.53	1.3356		1.20286	0.67813	0.99646	0.65857
		26.67	1.8772	26.67	1.886						0.53	1.2891	0.53	1.3356		1.20336	0.68028	0.99896	0.66338
		26.83	1.8772	26.83	1.886						0.53	1.2884	0.53	1.3356		1.20386	0.68218	1.00137	0.6707
		27	1.8772	27	1.8863						0.53	1.2884	0.53	1.3359		1.20435	0.68376	1.00378	0.67566
		27.17	1.8772	27.17	1.8866						0.53	1.2884	0.53	1.3359		1.20485	0.68549	1.00626	0.68321
		27.33	1.8772	27.33	1.8866						0.53	1.2884	0.53	1.3356		1.20535	0.68764	1.00864	0.68649
		27.5	1.8772	27.5	1.8869						0.53	1.2884	0.53	1.3356		1.20585	0.68995	1.01108	0.69069
		27.67	1.8775	27.67	1.8869						0.53	1.2891	0.53	1.3356		1.20634	0.69205	1.01352	0.69839
		27.83	1.8775	27.83	1.8872						0.53	1.2884	0.53	1.3356		1.20684	0.69394	1.01599	0.70389
		28	1.8775	28	1.8872						0.53	1.2884	0.53	1.3356		1.20734	0.69599	1.0184	0.70908
		28.17	1.8775	28.17	1.8878						0.53	1.2884	0.53	1.3356		1.20784	0.69825	1.02075	0.71358
		28.33	1.8775	28.33	1.8881						0.53	1.2884	0.53	1.3356		1.20834	0.70038	1.02322	0.71899
		28.5	1.8775	28.5	1.8881						0.53	1.2884	0.53	1.3356		1.20884	0.70204	1.0257	0.7254
		28.67	1.8775	28.67	1.8885						0.53	1.2884	0.53	1.3356		1.20933	0.70355	1.02811	0.72998
		28.83	1.8775	28.83	1.8885						0.53	1.2884	0.53	1.3356		1.20983	0.70543	1.03058	0.73532
		29	1.8775	29	1.8885						0.54	1.2884	0.54	1.3356		1.21033	0.70751	1.03296	0.73837
		29.17	1.8778	29.17	1.8888						0.54	1.2884	0.54	1.3356		1.21083	0.70943	1.03543	0.74219
		29.33	1.8775	29.33	1.8891						0.54	1.2884	0.54	1.3356		1.21132	0.71132	1.0379	0.74631
		29.5	1.8778	29.5	1.8891						0.54	1.2884	0.54	1.3356		1.21182	0.71318	1.04028	0.75439
		29.67	1.8775	29.67	1.8894						0.54	1.2884	0.54	1.3356		1.21232	0.71518	1.04318	0.75706
		29.83	1.8775	29.83	1.8897						0.54	1.2884	0.54	1.3356		1.21282	0.71743	1.04568	0.76118
		30	1.8778	30	1.8897						0.54	1.2884	0.54	1.3356		1.21332	0.71951	1.0481	0.76714
		30.17	1.8778	30.17	1.8897						0.54	1.2884	0.54	1.3356		1.21382	0.72125	1.05054	0.76805
		30.33	1.8778	30.33	1.89						0.54	1.2884	0.54	1.3356		1.21431	0.72285	1.05298	0.77377
		30.5	1.8778	30.5	1.89						0.54	1.2884	0.54	1.3356		1.21481	0.72461	1.05542	0.77934
		30.67	1.8778	30.67	1.8903						0.54	1.2884	0.54	1.3356		1.21531	0.72655	1.05783	0.78316
		30.83	1.8778	30.83	1.8903						0.54	1.2881	0.54	1.3356		1.21581	0.7284	1.0603	0.78545
		31	1.8778	31	1.8906						0.54	1.2884	0.54	1.3356		1.21631	0.73019	1.06281	0.79216
		31.17	1.8778	31.17	1.8909						0.54	1.2884	0.54	1.3356		1.21681	0.73212	1.06519	0.79605
		31.34	1.8781	31.34	1.8909						0.54	1.2884	0.54	1.3356		1.2173	0.73422	1.06763	0.79819
		31.5	1.8781	31.5	1.8909						0.54	1.2884	0.54	1.3356		1.2178	0.73634	1.07007	0.80009
		31.67	1.8781	31.67	1.8912						0.54	1.2884	0.54	1.3356		1.2183	0.73821	1.07251	0.80261
		31.83	1.8784	31.83	1.8916						0.54	1.2881	0.54	1.3356		1.2188	0.7397	1.07489	0.80658
		32	1.8781	32	1.8916						0.54	1.2881	0.54	1.3353		1.2193	0.74103	1.07739	0.80757
		32.17	1.8781	32.17	1.8916						0.54	1.2884	0.54	1.3353		1.21979	0.74269	1.07983	0.81223
		32.33	1.8781	32.33	1.8919						0.54	1.2884	0.54	1.3353		1.22029	0.74483	1.08224	0.81848
		32.5	1.8781	32.5	1.8922						0.54	1.2884	0.54	1.3356		1.22079	0.74681	1.08466	0.81909
		32.67	1.8781	32.67	1.8922						0.54	1.2884	0.54	1.3356		1.22129	0.74845	1.0871	0.82405
		32.83	1.8781	32.83	1.8925						0.54	1.2881	0.54	1.3356		1.22179	0.75023	1.08951	0.82764
		33	1.8781	33	1.8925						0.54	1.2884	0.54	1.3356		1.22229	0.75225	1.09195	0.82863
		33.17	1.8784	33.17	1.8928						0.54	1.2884	0.54	1.3353		1.22278	0.75428	1.09445	0.8326
		33.33	1.8787	33.33	1.8928						0.54	1.2884	0.54	1.3356		1.22328	0.75603	1.09686	0.83252
		33.5	1.8784	33.5	1.8931						0.54	1.2884	0.54	1.3353		1.22378	0.7576	1.09933	0.83687
		33.67	1.8784	33.67	1.8931						0.54	1.2881	0.54	1.3356		1.22428	0.75931	1.10175	0.84297
		33.83	1.8787	33.83	1.8931						0.54	1.2884	0.54	1.3356		1.22477	0.76109	1.10416	0.84663
		34	1.8784	34	1.8934						0.54	1.2881	0.54	1.3356		1.22527	0.76284	1.1066	0.85068
		34.17	1.8784	34.17	1.8934						0.54	1.2884	0.54	1.3353		1.22577	0.76455	1.10907	0.85304
		34.33	1.8787	34.33	1.8937						0.54	1.2881	0.54	1.3353		1.22627	0.76627	1.11151	0.85884
		34.5	1.8787	34.5	1.894						0.54	1.2884	0.54	1.3353		1.22677	0.76813	1.11389	0.85915
		34.67	1.8787	34.67	1.894						0.54	1.2881	0.54	1.3353		1.22727	0.77034	1.11639	0.86304
		34.83	1.8787	34.83	1.894						0.54	1.2881	0.54	1.3356		1.22777	0.77249	1.11877	0.86739
		35	1.8787	35	1.894						0.55	1.2881	0.55	1.3353		1.22826	0.77419	1.12125	0.87143
		35	1.8787	35	1.894						0.55	1.2884	0.55	1.3353		1.22876	0.77568	1.12372	0.87059
		35	1.8921	35	1.8961						0.55	1.2884	0.55	1.3353		1.22926	0.7774	1.12613	0.87662
		35.17	1.9007	35.17	1.907						0.55	1.2881	0.55	1.3353		1.22976	0.77942	1.12854	0.87898
		35.33	1.9017	35.34	1.9091						0.55	1.2881	0.55	1.3353		1.23025	0.78139	1.13098	0.88165
		35.5	1.902	35.5	1.911						0.55	1.2881	0.55	1.3356		1.23075	0.7832	1.13342	0.88318
		35.67	1.9023	35.67	1.9122						0.55	1.2884	0.55	1.3353		1.23125	0.78506	1.13586	0.88516
		35.83	1.9026	35.83	1.9132						0.55	1.2881	0.55	1.3353		1.23175	0.78701	1.13824	0.88966
		36	1.9029	36	1.9141						0.55	1.2881	0.55	1.3353		1.23225	0.78887	1.14069	0.89333
		36.17	1.9029	36.17	1.9153						0.55	1.2881	0.55	1.3353		1.23275	0.79066	1.14316	0.89485
		36.33	1.9032	36.33	1.916						0.55	1.2881	0.55	1.3353		1.23324	0.79235	1.14563	0.89722
		36.5	1.9032	36.5	1.9169						0.55	1.2881	0.55	1.3353		1.23374	0.79386	1.14804	0.90073
		36.67	1.9035	36.67	1.9175						0.55	1.2881	0.55	1.3356		1.23424	0.79547	1.15042	0.89844
		36.83	1.9035	36.83	1.9181						0.55	1.2881	0.55	1.3353		1.23474	0.79744	1.15286	0.9024
		37	1.9035	37	1.9187						0.55	1.2881	0.55	1.3353		1.23524	0.79936	1.1553	0.90637
		37.17	1.9038	37.17	1.9197						0.55	1.2881	0.55	1.3353		1.23574	0.80095	1.15775	0.90561
		37.33	1.9038	37.33	1.9203						0.55	1.2881	0.55	1.3353		1.23624	0.80265	1.16019	0.91095
		37.5	1.9038	37.5	1.9209						0.55	1.2881	0.55	1.3353		1.23673	0.80474	1.16269	0.91019
		37.67	1.9041	37.67	1.9215						0.55	1.2881	0.55	1.3356		1.23723	0.80672	1.1651	0.91553
		37.83	1.9041	37.83	1.9222						0.55	1.2881	0.55	1.3353		1.23773	0.80834	1.16748	0.91805
		38	1.9038	38	1.9228						0.55	1.2881	0.55	1.3353		1.23823	0.80971	1.16992	0.91682
		38.17	1.9041	38.17	1.9234						0.55	1.2881	0.55	1.3353		1.23873	0.81107	1.17236	0.91721
		38.33	1.9038	38.33	1.9237						0.55	1.2881	0.55	1.3353		1.23923	0.81279	1.1748	0.92178
		38.5	1.9041	38.5	1.9243						0.55	1.2881	0.55	1.3353		1.23972	0.81472	1.17725	0.92239
		38.67	1.9041	38.67	1.9249						0.55	1.2881	0.55	1.3353		1.24022	0.81657	1.17972	0.92323
		38.83	1.9041	38.83	1.9253						0.55	1.2881	0.55	1.3353		1.24072	0.81823	1.18216	0.92903
		39	1.9041	39	1.9259						0.55	1.2881	0.55	1.3353		1.24122	0.8199	1.18457	0.9301
		39.17	1.9045	39.17	1.9262						0.55	1.2881	0.55	1.3353		1.24172	0.82182	1.18704	0.93727
		39.33	1.9045	39.33	1.9271						0.55	1.2881	0.55	1.3353		1.24221	0.82382	1.18939	0.93544
		39.5	1.9045	39.5	1.9274						0.55	1.2881	0.55	1.3353		1.24271	0.8255	1.19189	0.93552
		39.67	1.9045	39.67	1.928						0.55	1.2881	0.55	1.3353		1.24321	0.82685	1.19434	0.94223
		39.83	1.9045	39.83	1.9284						0.55	1.2878	0.55	1.3353		1.24371	0.8284	1.19678	0.94444
		40	1.9045	40	1.929						0.55	1.2881	0.55	1.3353		1.24421	0.83038	1.19922	0.9491
		40.17	1.9045	40.17	1.9293						0.55	1.2881	0.55	1.3353		1.24471	0.8324	1.20163	0.95177
		40.33	1.9045	40.33	1.9299						0.55	1.2881	0.55	1.3353		1.2452	0.83424	1.20407	0.95535
		40.5	1.9048	40.5	1.9302						0.55	1.2881	0.55	1.3353		1.2457	0.83603	1.20645	0.95917
		40.67	1.9048	40.67	1.9305						0.56	1.2881	0.56	1.3353		1.2462	0.83791	1.20892	0.96146
		40.83	1.9048	40.83	1.9308						0.56	1.2881	0.56	1.3353		1.2467	0.8399	1.21133	0.9668
		41	1.9048	41	1.9315						0.56	1.2878	0.56	1.3353		1.2472	0.84177	1.21378	0.96657
		41.17	1.9048	41.17	1.9318						0.56	1.2878	0.56	1.3353		1.24769	0.8434	1.21628	0.97038
		41.33	1.9048	41.33	1.9321						0.56	1.2881	0.56	1.3353		1.24819	0.84482	1.21866	0.96619
		41.5	1.9051	41.5	1.9324						0.56	1.2881	0.56	1.3353		1.24869	0.84627	1.22116	0.97633
		41.67	1.9051	41.67	1.9327						0.56	1.2878	0.56	1.3353		1.24919	0.84807	1.2236	0.98236
		41.83	1.9051	41.83	1.9333						0.56	1.2881	0.56	1.3353		1.24969	0.84996	1.22598	0.98694
		42	1.9051	42	1.9336						0.56	1.2878	0.56	1.3353		1.25019	0.85158	1.22842	0.98892
		42.17	1.9051	42.17	1.9339						0.56	1.2881	0.56	1.3353		1.25068	0.85312	1.23083	0.99564
		42.33	1.9051	42.33	1.9346						0.56	1.2878	0.56	1.3353		1.25118	0.85499	1.23334	0.99396
		42.5	1.9051	42.5	1.9349						0.56	1.2881	0.56	1.3353		1.25168	0.8571	1.23572	0.99998
		42.67	1.9051	42.67	1.9349						0.56	1.2881	0.56	1.3353		1.25218	0.85897	1.23819	1.00365
		42.83	1.9054	42.83	1.9352						0.56	1.2881	0.56	1.3353		1.25268	0.86056	1.2406	1.00739
		43	1.9051	43	1.9358						0.56	1.2878	0.56	1.3349		1.25318	0.86207	1.24301	1.01196
		43.17	1.9051	43.17	1.9358						0.56	1.2878	0.56	1.3353		1.25367	0.86372	1.24548	1.01967
		43.33	1.9054	43.33	1.9364						0.56	1.2878	0.56	1.3353		1.25417	0.86568	1.24792	1.02669
		43.5	1.9051	43.5	1.9364						0.56	1.2881	0.56	1.3353		1.25467	0.86771	1.25027	1.0305
		43.67	1.9051	43.67	1.937						0.56	1.2881	0.56	1.3353		1.25517	0.86945	1.25278	1.03302
		43.83	1.9054	43.83	1.9373						0.56	1.2881	0.56	1.3353		1.25567	0.87095	1.25522	1.03752
		44	1.9051	44	1.9377						0.56	1.2878	0.56	1.3353		1.25617	0.87261	1.25763	1.04332
		44.17	1.9054	44.17	1.938						0.56	1.2878	0.56	1.3353		1.25667	0.87466	1.26007	1.0498
		44.33	1.9051	44.33	1.9383						0.56	1.2881	0.56	1.3353		1.25717	0.87646	1.26248	1.0569
		44.5	1.9051	44.5	1.9383						0.56	1.2878	0.56	1.3353		1.25767	0.8778	1.26492	1.06346
		44.67	1.9054	44.67	1.9389						0.56	1.2881	0.56	1.3353		1.25817	0.8791	1.26733	1.0656
		44.83	1.9054	44.83	1.9392						0.56	1.2878	0.56	1.3353		1.25866	0.88057	1.26981	1.07704
		45	1.9054	45	1.9395						0.56	1.2878	0.56	1.3353		1.25916	0.88224	1.27228	1.08429
		45.17	1.9051	45.17	1.9398						0.56	1.2878	0.56	1.3353		1.25966	0.88412	1.27466	1.09352
		45.33	1.9051	45.33	1.9401						0.56	1.2878	0.56	1.3353		1.26016	0.88611	1.2771	1.10092
		45.5	1.9057	45.5	1.9404						0.56	1.2881	0.56	1.3349		1.26065	0.88813	1.27954	1.10497
		45.67	1.9054	45.67	1.9408						0.56	1.2878	0.56	1.3349		1.26115	0.89021	1.28198	1.11664
		45.83	1.9054	45.83	1.9411						0.56	1.2878	0.56	1.3353		1.26165	0.89232	1.28445	1.12015
		46	1.9057	46	1.9414						0.56	1.2878	0.56	1.3353		1.26215	0.89432	1.28683	1.1351
		46.17	1.9054	46.17	1.9417						0.56	1.2878	0.56	1.3353		1.26265	0.896	1.28928	1.14021
		46.33	1.9054	46.33	1.942						0.56	1.2878	0.56	1.3353		1.26314	0.89753	1.29169	1.14731
		46.5	1.9057	46.5	1.942						0.56	1.2881	0.56	1.3353		1.26364	0.89944	1.29419	1.15654
		46.67	1.9054	46.67	1.9423						0.57	1.2878	0.57	1.3353		1.26414	0.90164	1.29663	1.16447
		46.83	1.9057	46.83	1.9426						0.57	1.2878	0.57	1.3349		1.26464	0.90348	1.29901	1.1734
		47	1.9057	47	1.9429						0.57	1.2878	0.57	1.3349		1.26514	0.90507	1.30148	1.1821
		47.17	1.9057	47.17	1.9432						0.57	1.2878	0.57	1.3349		1.26564	0.90698	1.30396	1.18256
		47.33	1.9057	47.33	1.9435						0.57	1.2878	0.57	1.3353		1.26613	0.90904	1.30634	1.19759
		47.5	1.9057	47.5	1.9439						0.57	1.2881	0.57	1.3353		1.26664	0.91072	1.30878	1.20773
		47.67	1.9057	47.67	1.9442						0.57	1.2878	0.57	1.3353		1.26714	0.91192	1.31125	1.2146
		47.83	1.9057	47.83	1.9445						0.57	1.2878	0.57	1.3353		1.26763	0.91284	1.31366	1.22299
		48	1.9057	48	1.9448						0.57	1.2878	0.57	1.3353		1.26813	0.914	1.31607	1.23901
		48.17	1.906	48.17	1.9448						0.57	1.2878	0.57	1.3353		1.26863	0.9158	1.31857	1.24283
		48.33	1.9057	48.33	1.9451						0.57	1.2878	0.57	1.3353		1.26912	0.91809	1.32095	1.25732
		48.5	1.906	48.5	1.9451						0.57	1.2878	0.57	1.3349		1.26962	0.92034	1.32346	1.26419
		48.67	1.906	48.67	1.9454						0.57	1.2878	0.57	1.3349		1.27012	0.92222	1.32581	1.27563
		48.83	1.906	48.83	1.9457						0.57	1.2878	0.57	1.3349		1.27062	0.92412	1.32831	1.2886
		49	1.906	49	1.946						0.57	1.2878	0.57	1.3353		1.27112	0.92623	1.33069	1.30386
		49.17	1.906	49.17	1.946						0.57	1.2878	0.57	1.3353		1.27162	0.92799	1.3331	1.31226
		49.34	1.9057	49.33	1.9463						0.57	1.2878	0.57	1.3349		1.27212	0.92922	1.3356	1.32523
		49.5	1.906	49.5	1.9466						0.57	1.2878	0.57	1.3353		1.27262	0.93041	1.33804	1.34659
		49.67	1.906	49.67	1.947						0.57	1.2878	0.57	1.3353		1.27311	0.93211	1.34048	1.36337
		49.83	1.906	49.83	1.9473						0.57	1.2878	0.57	1.3353		1.27361	0.93422	1.34286	1.37482
		50	1.906	50	1.9473						0.57	1.2875	0.57	1.3353		1.27411	0.93631	1.34534	1.38245
		50.17	1.906	50.17	1.9476						0.57	1.2878	0.57	1.3353		1.27461	0.93838	1.34778	1.39542
		50.33	1.906	50.33	1.9479						0.57	1.2878	0.57	1.3353		1.27511	0.94045	1.35019	1.40991
		50.5	1.9063	50.5	1.9482						0.57	1.2878	0.57	1.3349		1.27561	0.94234	1.35266	1.42899
		50.67	1.9063	50.67	1.9488						0.57	1.2878	0.57	1.3349		1.2761	0.94386	1.35507	1.45187
		50.83	1.9057	50.83	1.9491						0.57	1.2878	0.57	1.3349		1.2766	0.94506	1.35745	1.47171
		51	1.906	51	1.9491						0.57	1.2875	0.57	1.3353		1.2771	0.94591	1.35995	1.48544
		51.17	1.906	51.17	1.9494						0.57	1.2878	0.57	1.3353		1.2776	0.94654	1.3624	1.50833
		51.33	1.906	51.33	1.9497						0.57	1.2878	0.57	1.3353		1.27809	0.94773	1.36481	1.52359
		51.5	1.906	51.5	1.9501						0.57	1.2878	0.57	1.3349		1.27859	0.94963	1.36728	1.54572
		51.67	1.906	51.67	1.9501						0.57	1.2878	0.57	1.3353		1.27909	0.95147	1.36966	1.56631
		51.83	1.9063	51.83	1.9504						0.57	1.2878	0.57	1.3349		1.27959	0.95298	1.37216	1.59302
		52	1.9063	52	1.9507						0.57	1.2878	0.57	1.3349		1.28009	0.95469	1.37454	1.62048
		52.17	1.906	52.17	1.951						0.57	1.2878	0.57	1.3353		1.28059	0.95666	1.37695	1.65176
		52.33	1.906	52.33	1.951						0.57	1.2875	0.57	1.3353		1.28109	0.95848	1.37939	1.68228
		52.5	1.9063	52.5	1.9513						0.57	1.2878	0.57	1.3353		1.28159	0.96019	1.38187	1.71738
		52.67	1.9063	52.67	1.9516						0.57	1.2878	0.58	1.3349		1.28208	0.9618	1.38431	1.75552
		52.83	1.9063	52.83	1.9516						0.58	1.2878	0.58	1.3349		1.28258	0.96322	1.38672	1.7868
		53	1.9063	53	1.9519						0.58	1.2878	0.58	1.3349		1.28308	0.96467	1.38916	1.83105
		53.17	1.9063	53.17	1.9522						0.58	1.2875	0.58	1.3353		1.28358	0.96643	1.39157	1.87225
		53.33	1.9063	53.33	1.9525						0.58	1.2878	0.58	1.3349		1.28407	0.96838	1.39404	1.91498
		53.5	1.9063	53.5	1.9528						0.58	1.2875	0.58	1.3353		1.28457	0.97026	1.39642	1.96381
		53.67	1.9063	53.67	1.9528						0.58	1.2875	0.58	1.3353		1.28507	0.97225	1.39893	2.01263
		53.83	1.9063	53.83	1.9528						0.58	1.2878	0.58	1.3353		1.28557	0.97455	1.40131	2.06757
		54	1.9063	54	1.9532						0.58	1.2878	0.58	1.3349		1.28607	0.97674	1.40375	2.1225
		54.17	1.9063	54.17	1.9535						0.58	1.2878	0.58	1.3349		1.28657	0.97831	1.40625	2.19193
		54.33	1.9063	54.33	1.9538						0.58	1.2878	0.58	1.3353		1.28706	0.97947	1.40866	2.25296
		54.5	1.9063	54.5	1.9538						0.58	1.2875	0.58	1.3353		1.28756	0.98076	1.4111	2.32544
		54.67	1.9063	54.67	1.9541						0.58	1.2875	0.58	1.3353		1.28806	0.98239	1.41354	2.40402
		54.83	1.9063	54.83	1.9544						0.58	1.2878	0.58	1.3349		1.28855	0.98413	1.41595	2.48642
		55	1.9063	55	1.9544						0.58	1.2875	0.58	1.3353		1.28905	0.98582	1.4184	2.57187
		55.17	1.9066	55.17	1.9547						0.58	1.2878	0.58	1.3349		1.28955	0.98748	1.42087	2.65427
		55.33	1.9066	55.33	1.9547						0.58	1.2875	0.58	1.3353		1.29005	0.98918	1.42325	2.7504
		55.5	1.9066	55.5	1.9547						0.58	1.2878	0.58	1.3349		1.29055	0.99111	1.42569	2.85339
		55.67	1.9066	55.67	1.955						0.58	1.2875	0.58	1.3353		1.29105	0.99323	1.42819	2.95944
		55.83	1.9063	55.83	1.9553						0.58	1.2875	0.58	1.3353		1.29155	0.99515	1.43054	3.06625
		56	1.9066	56	1.9556						0.58	1.2875	0.58	1.3349		1.29204	0.99677	1.43298	3.18069
		56.17	1.9063	56.17	1.9556						0.58	1.2878	0.58	1.3349		1.29254	0.99838	1.43542	3.31421
		56.33	1.9063	56.33	1.9559						0.58	1.2878	0.58	1.3353		1.29304	1.00019	1.43781	3.44696
		56.5	1.9063	56.5	1.9563						0.58	1.2878	0.58	1.3353		1.29354	1.0019	1.44028	3.58505
		56.67	1.9066	56.67	1.9563						0.58	1.2875	0.58	1.3349		1.29404	1.00329	1.44272	3.72238
		56.83	1.9066	56.83	1.9566						0.58	1.2875	0.58	1.3353		1.29454	1.0046	1.44513	3.87039
		57	1.9063	57	1.9566						0.58	1.2875	0.58	1.3349		1.29504	1.00603	1.44751	4.02451
		57.17	1.9066	57.17	1.9569						0.58	1.2875	0.58	1.3353		1.29554	1.00748	1.44992	4.18854
		57.33	1.9066	57.33	1.9572						0.58	1.2875	0.58	1.3349		1.29604	1.00873	1.45239	4.3663
		57.5	1.9066	57.5	1.9572						0.58	1.2878	0.58	1.3353		1.29653	1.00967	1.45477	4.54102
		57.67	1.9066	57.67	1.9575						0.58	1.2875	0.58	1.3353		1.29703	1.01064	1.45724	4.7287
		57.83	1.9066	57.83	1.9575						0.58	1.2875	0.58	1.3353		1.29753	1.01214	1.45966	4.91791
		58	1.9066	58	1.9578						0.58	1.2875	0.58	1.3353		1.29803	1.0142	1.46207	5.12085
		58.17	1.9066	58.17	1.9581											1.29852	1.01624	1.46451	5.3215
		58.33	1.9069	58.33	1.9581						0.58	1.3749	0.58	1.387		1.29902	1.01795	1.46686	5.52902
		58.5	1.9066	58.5	1.9581						0.58	1.3799	0.58	1.3892		1.29952	1.01962	1.4693	5.74036
		58.67	1.9069	58.67	1.9584						0.58	1.4497	0.58	1.4242		1.30002	1.02171	1.47177	5.95856
		58.83	1.9069	58.83	1.9587						0.58	1.5101	0.58	1.4503		1.30052	1.02397	1.47415	6.1882
		59	1.9069	59	1.9587						0.58	1.5625	0.58	1.4723		1.30102	1.02574	1.47659	6.41708
		59.17	1.9069	59.17	1.9591						0.58	1.6065	0.58	1.4906		1.30151	1.02719	1.479	6.64902
		59.33	1.9069	59.33	1.9591						0.58	1.6493	0.59	1.5061		1.30201	1.02893	1.48141	6.88705
		59.5	1.9069	59.5	1.9594						0.59	1.6868	0.59	1.5191		1.30251	1.03111	1.48376	7.13959
		59.67	1.9069	59.67	1.9597						0.59	1.7194	0.59	1.5309		1.30301	1.03342	1.48618	7.38831
		59.83	1.9069	59.83	1.9597						0.59	1.746	0.59	1.5417		1.3035	1.03553	1.48862	7.64923
		60	1.9066	60	1.96						0.59	1.7721	0.59	1.5523		1.304	1.03722	1.49176	7.92236
		60.17	1.9066	60.17	1.96						0.59	1.7969	0.59	1.5619		1.3045	1.03845	1.4942	8.19092
		60.33	1.9066	60.33	1.9603						0.59	1.8201	0.59	1.5706		1.305	1.03974	1.49664	8.47168
		60.5	1.9069	60.5	1.9606						0.59	1.8418	0.59	1.5799		1.3055	1.04145	1.49908	8.75549
		60.67	1.9066	60.67	1.9606						0.59	1.8623	0.59	1.5882		1.306	1.04301	1.50134	9.03625
		60.83	1.9069	60.83	1.9606						0.59	1.8784	0.59	1.5963		1.3065	1.04412	1.50409	9.31854
		61	1.9069	61	1.9609						0.59	1.8921	0.59	1.6037		1.307	1.04558	1.50623	9.6199
		61.17	1.9069	61.17	1.9609						0.59	1.9032	0.59	1.6115		1.30749	1.04787	1.50867	9.91135
		61.33	1.9072	61.33	1.9615						0.59	1.9094	0.59	1.6183		1.30799	1.05041	1.51111	10.2165
		61.5	1.9072	61.5	1.9615						0.59	1.9153	0.59	1.6254		1.30849	1.05256	1.51355	10.5125
		61.67	1.9069	61.67	1.9615						0.59	1.9184	0.59	1.6326		1.30899	1.0545	1.5163	10.8093
		61.83	1.9069	61.83	1.9618						0.59	1.9212	0.59	1.6394		1.30948	1.05647	1.51813	11.1053
		62	1.9069	62	1.9618						0.59	1.9234	0.59	1.6462		1.30998	1.05834	1.52087	11.4014
		62.17	1.9069	62.17	1.9622						0.59	1.9246	0.59	1.6521		1.31048	1.05996	1.52332	11.7271
		62.33	1.9069	62.33	1.9622						0.59	1.9258	0.59	1.6586		1.31098	1.06142	1.52606	12.0361
		62.5	1.9069	62.5	1.9625						0.59	1.9268	0.59	1.6645		1.31148	1.06263	1.5285	12.3673
		62.67	1.9069	62.67	1.9628						0.59	1.9277	0.59	1.6707		1.31198	1.06384	1.53064	12.7029
		62.83	1.9069	62.83	1.9628						0.59	1.9286	0.59	1.6763		1.31248	1.06566	1.53278	13.0463
		63	1.9069	63	1.9631						0.59	1.9293	0.59	1.6819		1.31298	1.06787	1.53522	13.382
		63.17	1.9072	63.17	1.9631						0.59	1.9299	0.59	1.6874		1.31347	1.06975	1.53796	13.7329
		63.33	1.9072	63.33	1.9634						0.59	1.9302	0.59	1.6921		1.31397	1.07131	1.53979	14.0762
		63.5	1.9069	63.5	1.9634						0.59	1.9308	0.59	1.698		1.31447	1.07289	1.54254	14.4196
		63.67	1.9072	63.67	1.9634						0.59	1.9311	0.59	1.7023		1.31497	1.07454	1.54529	14.7705
		63.83	1.9072	63.83	1.9637						0.59	1.9317	0.59	1.7073		1.31547	1.07578	1.54712	15.1215
		64	1.9076	64	1.964						0.59	1.932	0.59	1.7116		1.31597	1.07661	1.55017	15.4877
		64.17	1.9076	64.17	1.964						0.59	1.9324	0.59	1.7166		1.31647	1.07764	1.55292	15.8386
		64.33	1.9072	64.33	1.9643						0.59	1.9327	0.59	1.7206		1.31696	1.07912	1.55505	16.2048
		64.5	1.9072	64.5	1.9643						0.59	1.933	0.59	1.7253		1.31746	1.08072	1.55688	16.5787
		64.67	1.9072	64.67	1.9646						0.59	1.933	0.59	1.7293		1.31796	1.08239	1.55994	16.9449
		64.83	1.9076	64.83	1.9646						0.59	1.9336	0.59	1.7333		1.31846	1.08418	1.56268	17.3111
		65	1.9072	65	1.9646						0.59	1.9342	0.59	1.7374		1.31896	1.08584	1.56421	17.6849
		65	1.9072	65	1.9646						0.59	1.9342	0.59	1.7411		1.31946	1.08751	1.56726	18.0664
		65	1.9224	65	1.9682						0.6	1.9345	0.6	1.7448		1.31995	1.08936	1.56909	18.4402
		65.17	1.9274	65.17	1.9785						0.6	1.9348	0.6	1.7485		1.32045	1.09087	1.57153	18.8294
		65.33	1.9277	65.33	1.9844						0.6	1.9348	0.6	1.7519		1.32095	1.09186	1.57489	19.1956
		65.5	1.9283	65.5	1.9896						0.6	1.9351	0.6	1.755		1.32145	1.09291	1.57672	19.5694
		65.67	1.9286	65.67	1.9886						0.6	1.9351	0.6	1.7584		1.32194	1.09446	1.58008	19.9509
		65.83	1.9289	65.83	1.9854						0.6	1.9351	0.6	1.7622		1.32244	1.09615	1.5813	20.3247
		66	1.9283	66	1.9819						0.6	1.9355	0.6	1.7653		1.32294	1.0976	1.58466	20.7062
		66.17	1.9286	66.17	1.9872						0.6	1.9358	0.6	1.768		1.32344	1.09916	1.58679	21.0953
		66.33	1.9286	66.33	1.9815						0.6	1.9358	0.6	1.7711		1.32394	1.10095	1.58923	21.4844
		66.5	1.9293	66.5	1.984						0.6	1.9361	0.6	1.7739		1.32444	1.10295	1.59198	21.8735
		66.67	1.9296	66.67	1.9856						0.6	1.9361	0.6	1.7767		1.32494	1.10517	1.59442	22.2702
		66.83	1.9286	66.83	1.988						0.6	1.9361	0.6	1.7795		1.32543	1.10717	1.59656	22.6517
		67	1.9293	67	1.979						0.6	1.9364	0.6	1.782		1.32593	1.10863	1.59839	23.056
		67.17	1.9289	67.17	1.9808						0.6	1.9364	0.6	1.7851		1.32643	1.10987	1.60114	23.4604
		67.33	1.9289	67.33	1.9808						0.6	1.9364	0.6	1.7876		1.32693	1.11155	1.60358	23.8648
		67.5	1.9293	67.5	1.9836						0.6	1.9367	0.6	1.7901		1.32742	1.11355	1.60632	24.292
		67.67	1.9289	67.67	1.9849						0.6	1.9367	0.6	1.7922		1.32792	1.11526	1.60876	24.704
		67.83	1.9293	67.83	1.9861						0.6	1.9367	0.6	1.7944		1.32842	1.11674	1.6109	25.1083
		68	1.9296	68	1.9886						0.6	1.937	0.6	1.7966		1.32892	1.1185	1.61365	25.5051
		68.17	1.9296	68.17	1.9904						0.6	1.9367	0.6	1.7987		1.32942	1.12064	1.61609	25.917
		68.33	1.9296	68.33	1.9895						0.6	1.937	0.6	1.8012		1.32992	1.1226	1.61853	26.3214
		68.5	1.9299	68.5	1.9904						0.6	1.9367	0.6	1.8031		1.33042	1.12413	1.62067	26.7487
		68.67	1.9299	68.67	1.9926						0.6	1.937	0.6	1.8056		1.33092	1.12564	1.6228	27.1683
		68.83	1.9296	68.83	1.9923						0.6	1.937	0.6	1.8077		1.33141	1.12736	1.62585	27.5955
		69	1.9299	69	1.9939						0.6	1.9373	0.6	1.8093		1.33191	1.12913	1.6286	28.0075
		69.17	1.9299	69.17	1.9963						0.6	1.9373	0.6	1.8111		1.33241	1.13102	1.63104	28.4348
		69.33	1.9299	69.33	1.996						0.6	1.9373	0.6	1.8133		1.33291	1.13306	1.63318	28.8544
		69.5	1.9299	69.5	1.997						0.6	1.9376	0.6	1.8149		1.33341	1.13498	1.63593	29.2816
		69.67	1.9296	69.67	1.9954						0.6	1.9376	0.6	1.8167		1.33391	1.13688	1.63776	29.6783
		69.83	1.9296	69.83	1.9963						0.6	1.9376	0.6	1.8186		1.33441	1.13925	1.6405	30.0369
		70	1.9299	70	1.9997						0.6	1.9376	0.6	1.8201		1.3349	1.1416	1.64294	30.4794
		70.17	1.9296	70.17	2.001						0.6	1.9376	0.6	1.8217		1.3354	1.14305	1.64539	30.9296
		70.33	1.9299	70.33	2.0013						0.6	1.9376	0.6	1.8232		1.3359	1.1439	1.64783	31.3568
		70.5	1.9296	70.5	2.0028						0.6	1.9379	0.6	1.8251		1.3364	1.14505	1.64996	31.7993
		70.67	1.9296	70.67	2.0007						0.6	1.9379	0.6	1.8263		1.3369	1.14664	1.6524	32.196
		70.83	1.9299	70.83	2.0013						0.6	1.9379	0.6	1.8282		1.33739	1.14825	1.65485	32.6462
		71	1.9296	71	2.0035						0.6	1.9379	0.61	1.8297		1.33789	1.14976	1.6579	33.0887
		71.17	1.9299	71.17	2.0053						0.61	1.9379	0.61	1.831		1.33839	1.1514	1.65973	33.5541
		71.33	1.9296	71.33	2.005						0.61	1.9382	0.61	1.8325		1.33889	1.15318	1.66278	33.9813
		71.5	1.9296	71.5	2.005						0.61	1.9382	0.61	1.8338		1.33939	1.15495	1.66492	34.4467
		71.67	1.9299	71.67	2.0069						0.61	1.9382	0.61	1.8353		1.33989	1.15667	1.66736	34.8892
		71.83	1.9299	71.83	2.0081						0.61	1.9382	0.61	1.8366		1.34039	1.1581	1.6698	35.3546
		72	1.9299	72	2.0072						0.61	1.9382	0.61	1.8378		1.34089	1.15928	1.67194	35.8124
		72.17	1.9299	72.17	2.0044						0.61	1.9382	0.61	1.8387		1.34138	1.1609	1.67438	36.2701
		72.33	1.9299	72.33	2.0056						0.61	1.9382	0.61	1.8403		1.34188	1.1633	1.67682	36.7203
		72.5	1.9296	72.5	2.0087						0.61	1.9386	0.61	1.8415		1.34238	1.16581	1.67926	37.1628
		72.67	1.9296	72.67	2.0084						0.61	1.9386	0.61	1.8424		1.34288	1.16783	1.6817	37.5977
		72.83	1.9296	72.83	2.0094						0.61	1.9386	0.61	1.8437		1.34338	1.16979	1.68445	38.0478
		73	1.9296	73	2.009						0.61	1.9386	0.61	1.8449		1.34387	1.17205	1.68628	38.5361
		73.17	1.9296	73.17	2.0087						0.61	1.9386	0.61	1.8459		1.34437	1.17429	1.68933	38.9938
		73.33	1.9296	73.33	2.0087						0.61	1.9386	0.61	1.8468		1.34487	1.17611	1.69208	39.4745
		73.5	1.9293	73.5	2.0103						0.61	1.9386	0.61	1.8483		1.34537	1.17757	1.69391	39.9323
		73.67	1.9296	73.67	2.0115						0.61	1.9386	0.61	1.8493		1.34587	1.17904	1.69635	40.4053
		73.83	1.9296	73.83	2.0103						0.61	1.9389	0.61	1.8502		1.34636	1.1807	1.6991	40.8859
		74	1.9293	74	2.0084						0.61	1.9386	0.61	1.8514		1.34686	1.18249	1.70093	41.3284
		74.17	1.9293	74.17	2.0103						0.61	1.9386	0.61	1.8524		1.34736	1.1842	1.70398	41.7862
		74.33	1.9293	74.33	2.0115						0.61	1.9386	0.61	1.8533		1.34786	1.18578	1.70642	42.2363
		74.5	1.9293	74.5	2.0134						0.61	1.9386	0.61	1.8542		1.34836	1.18732	1.70886	42.717
		74.67	1.9293	74.67	2.0121						0.61	1.9389	0.61	1.8552		1.34885	1.18919	1.711	43.1976
		74.83	1.9296	74.83	2.0121						0.61	1.9389	0.61	1.8558		1.34935	1.1913	1.71375	43.6859
		75	1.9296	75	2.014						0.61	1.9389	0.61	1.8567		1.34985	1.19272	1.71619	44.2047
		75.17	1.9293	75.17	2.0125						0.61	1.9389	0.61	1.8576		1.35035	1.19355	1.71832	44.6701
		75.33	1.9296	75.33	2.0115						0.61	1.9389	0.61	1.8583		1.35085	1.19472	1.72076	45.166
		75.5	1.9296	75.5	2.0128						0.61	1.9389	0.61	1.8592		1.35135	1.19663	1.72351	45.6543
		75.67	1.9296	75.67	2.0146						0.61	1.9389	0.61	1.8601		1.35185	1.19875	1.72626	46.135
		75.83	1.9296	75.83	2.0137						0.61	1.9389	0.61	1.861		1.35235	1.20062	1.72839	46.5927
		76	1.9296	76	2.0152						0.61	1.9392	0.61	1.8617		1.35284	1.20238	1.73083	47.1039
		76.17	1.9293	76.17	2.014						0.61	1.9392	0.61	1.8626		1.35335	1.20398	1.73328	47.5922
		76.33	1.9293	76.33	2.0152						0.61	1.9392	0.61	1.8632		1.35385	1.20534	1.73572	48.111
		76.5	1.9289	76.5	2.0143						0.61	1.9389	0.61	1.8641		1.35435	1.20659	1.73785	48.6374
		76.67	1.9289	76.67	2.0165						0.61	1.9389	0.61	1.8648		1.35484	1.2077	1.7406	49.1257
		76.84	1.9289	76.83	2.0162						0.61	1.9389	0.61	1.8654		1.35534	1.20868	1.74335	49.6445
		77	1.9283	77	2.0165						0.61	1.9392	0.61	1.8663		1.35584	1.20993	1.74548	50.1633
		77.17	1.9286	77.17	2.0159						0.62	1.9392	0.62	1.8669		1.35633	1.21186	1.74792	50.6592
		77.33	1.9286	77.33	2.0162						0.62	1.9389	0.62	1.8676		1.35683	1.21393	1.75006	51.1703
		77.5	1.9286	77.5	2.0168						0.62	1.9392	0.62	1.8682		1.35733	1.2155	1.75281	51.6968
		77.67	1.9286	77.67	2.018						0.62	1.9392	0.62	1.8691		1.35783	1.21694	1.75555	52.2461
		77.83	1.9283	77.83	2.0125						0.62	1.9392	0.62	1.87		1.35832	1.21866	1.75739	52.7268
		78	1.9283	78	2.0171						0.62	1.9392	0.62	1.8707		1.35882	1.22061	1.75983	53.2455
		78.17	1.9283	78.17	2.0168						0.62	1.9392	0.62	1.8713		1.35932	1.2224	1.76257	53.7491
		78.33	1.9286	78.33	2.0177						0.62	1.9392	0.62	1.8719		1.35982	1.22398	1.76501	54.2755
		78.5	1.9283	78.5	2.018						0.62	1.9392	0.62	1.8725		1.36032	1.22558	1.76776	54.7714
		78.67	1.9286	78.67	2.0183						0.62	1.9392	0.62	1.8731		1.36081	1.22735	1.76959	55.2902
		78.83	1.9283	78.83	2.0156						0.62	1.9392	0.62	1.8738		1.36131	1.22942	1.77173	55.8243
		79	1.9283	79	2.018						0.62	1.9392	0.62	1.8744		1.36181	1.2315	1.77448	56.3736
		79.17	1.9283	79.17	2.0177						0.62	1.9392	0.62	1.8747		1.36231	1.23335	1.77722	56.9076
		79.33	1.9283	79.33	2.0174						0.62	1.9392	0.62	1.8753		1.36281	1.23504	1.77966	57.4112
		79.5	1.9283	79.5	2.0168						0.62	1.9392	0.62	1.8759		1.36331	1.23706	1.7821	57.9224
		79.67	1.9283	79.67	2.018						0.62	1.9392	0.62	1.8766		1.36381	1.23941	1.78455	58.4869
		79.83	1.9283	79.83	2.0199						0.62	1.9392	0.62	1.8772		1.3643	1.24143	1.78729	58.9905
		80	1.9283	80	2.0193						0.62	1.9395	0.62	1.8775		1.3648	1.24299	1.78912	59.5016
		80.17	1.9283	80.17	2.018						0.62	1.9392	0.62	1.8781		1.3653	1.24463	1.79156	60.0891
		80.33	1.9283	80.33	2.0205						0.62	1.9395	0.62	1.8784		1.3658	1.24673	1.79431	60.6384
		80.5	1.9283	80.5	2.0193						0.62	1.9392	0.62	1.879		1.36629	1.24892	1.79675	61.2106
		80.67	1.9283	80.67	2.0202						0.62	1.9392	0.62	1.8797		1.36679	1.25092	1.79889	61.7447
		80.83	1.9283	80.83	2.0211						0.62	1.9392	0.62	1.8803		1.36729	1.25274	1.80164	62.3321
		81	1.9283	81	2.0208						0.62	1.9392	0.62	1.8806		1.36779	1.25456	1.80408	62.8891
		81.17	1.928	81.17	2.0202						0.62	1.9395	0.62	1.8812		1.36829	1.2565	1.80621	63.4613
		81.33	1.928	81.33	2.018						0.62	1.9392	0.62	1.8815		1.36879	1.25846	1.80896	64.0106
		81.5	1.9283	81.5	2.0187						0.62	1.9392	0.62	1.8821		1.36929	1.26032	1.8114	64.5142
		81.67	1.9283	81.67	2.0221						0.62	1.9392	0.62	1.8824		1.36978	1.26183	1.81445	65.0406
		81.83	1.9283	81.83	2.0202						0.62	1.9392	0.62	1.8831		1.37028	1.2632	1.81598	65.5289
		82	1.9286	82	2.0214						0.62	1.9395	0.62	1.8837		1.37078	1.26502	1.81842	65.9943
		82.17	1.928	82.17	2.0214						0.62	1.9392	0.62	1.8843		1.37128	1.26722	1.82147	66.5207
		82.33	1.9283	82.34	2.019						0.62	1.9395	0.62	1.8846		1.37178	1.26923	1.823	67.131
		82.5	1.9283	82.5	2.0208						0.62	1.9392	0.62	1.8849		1.37228	1.27111	1.82605	67.6727
		82.67	1.9283	82.67	2.0224						0.62	1.9395	0.62	1.8852		1.37277	1.27327	1.82849	68.2068
		82.83	1.9283	82.83	2.0171						0.62	1.9395	0.62	1.8859		1.37327	1.2758	1.83093	68.7714
		83	1.928	83	2.0227						0.62	1.9395	0.63	1.8862		1.37377	1.27823	1.83337	69.3512
		83.17	1.928	83.17	2.0205						0.63	1.9395	0.63	1.8865		1.37427	1.28006	1.83582	69.9539
		83.33	1.9283	83.33	2.0218						0.63	1.9395	0.63	1.8871		1.37477	1.28142	1.83826	70.4727
		83.5	1.9283	83.5	2.0218						0.63	1.9392	0.63	1.8874		1.37527	1.28286	1.841	71.106
		83.67	1.928	83.67	2.0245						0.63	1.9392	0.63	1.8877		1.37576	1.28482	1.84314	71.6095
		83.83	1.9286	83.83	2.0221						0.63	1.9392	0.63	1.888		1.37626	1.28724	1.84589	72.2351
		84	1.9283	84	2.0227						0.63	1.9392	0.63	1.8886		1.37676	1.28959	1.84802	72.8531
		84.17	1.9283	84.17	2.0227						0.63	1.9392	0.63	1.889		1.37726	1.29174	1.84985	73.3566
		84.33	1.9283	84.33	2.0261						0.63	1.9392	0.63	1.8893		1.37775	1.29425	1.8526	73.9365
		84.5	1.9283	84.5	2.0218						0.63	1.9392	0.63	1.8899		1.37825	1.29727	1.85535	74.5163
		84.67	1.9283	84.67	2.0249						0.63	1.9392	0.63	1.8902		1.37875	1.30005	1.85748	75.0427
		84.83	1.9283	84.83	2.0249						0.63	1.9392	0.63	1.8905		1.37925	1.30227	1.85992	75.6683
		85	1.9283	85	2.0249						0.63	1.9395	0.63	1.8908		1.37974	1.30434	1.86237	76.2329
		85.17	1.928	85.17	2.023						0.63	1.9395	0.63	1.8914		1.38024	1.30674	1.86511	76.8356
		85.33	1.9283	85.33	2.0245						0.63	1.9395	0.63	1.8917		1.38074	1.30935	1.86786	77.4307
		85.5	1.9283	85.5	2.0214						0.63	1.9392	0.63	1.8924		1.38124	1.31167	1.86969	78.0029
		85.67	1.9283	85.67	2.0242						0.63	1.9392	0.63	1.8927		1.38173	1.31378	1.87244	78.6285
		85.83	1.9283	85.83	2.0249						0.63	1.9392	0.63	1.8933		1.38223	1.31584	1.87457	79.2236
		86	1.9283	86	2.0249						0.63	1.9392	0.63	1.8933		1.38273	1.31812	1.87732	79.8187
		86.17	1.9283	86.17	2.0233						0.63	1.9392	0.63	1.8939		1.38323	1.3207	1.87946	80.368
		86.33	1.9283	86.33	2.0258						0.63	1.9392	0.63	1.8939		1.38373	1.32314		79.628
		86.5	1.9283	86.5	2.0233						0.63	1.9392	0.63	1.8942		1.38423	1.32509		78.9413
		86.67	1.9283	86.67	2.0267						0.63	1.9392	0.63	1.8948		1.38472	1.32688		78.1326
		86.83	1.9283	86.83	2.0239						0.63	1.9392	0.63	1.8952		1.38522	1.32912		77.4307
		87	1.9283	87	2.0236						0.63	1.9392	0.63	1.8955		1.38572	1.3318		76.7365
		87.17	1.9283	87.17	2.0255						0.63	1.9392	0.63	1.8958		1.38622	1.33424		75.9964
		87.33	1.9283	87.33	2.0267						0.63	1.9392	0.63	1.8961		1.38672	1.33654		75.3326
		87.5	1.9283	87.5	2.0267						0.63	1.9392	0.63	1.8961		1.38721	1.33921		74.6155
		87.67	1.9286	87.67	2.0273						0.63	1.9392	0.63	1.8964		1.38771	1.3422		73.9517
		87.83	1.9283	87.83	2.0286						0.63	1.9392	0.63	1.8967		1.38821	1.34518		73.3261
		88	1.9283	88	2.023						0.63	1.9392	0.63	1.897		1.38871	1.34791		72.731
		88.17	1.9283	88.17	2.0267						0.63	1.9389	0.63	1.8976		1.38921	1.35057		72.0444
		88.34	1.9283	88.33	2.0283						0.63	1.9392	0.63	1.8979		1.3897	1.3533		71.4188
		88.5	1.9286	88.5	2.0273						0.63	1.9389	0.63	1.8983		1.3902	1.35619		70.7169
		88.67	1.9286	88.67	2.0301						0.63	1.9392	0.63	1.8983		1.3907	1.35936		70.0684
		88.83	1.9286	88.83	2.027						0.63	1.9389	0.63	1.8989		1.3912	1.36258		69.3893
		89	1.9286	89	2.0261						0.64	1.9389	0.64	1.8989		1.39169	1.36554		68.7485
		89.17	1.9286	89.17	2.0273						0.64	1.9389	0.64	1.8992		1.39219	1.36861		68.0695
		89.33	1.9289	89.33	2.027						0.64	1.9389	0.64	1.8995		1.39269	1.37208		67.4438
		89.5	1.9289	89.5	2.0242						0.64	1.9392	0.64	1.8998		1.39318	1.37542		66.7572
		89.67	1.9289	89.67	2.0301						0.64	1.9389	0.64	1.9001		1.39368	1.37802		66.1316
		89.83	1.9286	89.83	2.0286						0.64	1.9392	0.64	1.9004		1.39418	1.38028		65.4526
		90	1.9286	90	2.0283						0.64	1.9392	0.64	1.9007		1.39467	1.3829		64.8041
		90.17	1.9289	90.17	2.028						0.64	1.9392	0.64	1.901		1.39517	1.38596		64.1479
		90.33	1.9289	90.33	2.0267						0.64	1.9392	0.64	1.9014		1.39567	1.38916		63.5452
		90.5	1.9289	90.5	2.0283						0.64	1.9392	0.64	1.9014		1.39616	1.39248		62.8815
		90.67	1.9289	90.67	2.0298						0.64	1.9392	0.64	1.9017		1.39666	1.39576		62.2482
		90.83	1.9289	90.83	2.0264						0.64	1.9389	0.64	1.902		1.39715	1.39882		61.5311
		91	1.9289	91	2.027						0.64	1.9392	0.64	1.9023		1.39765	1.40214		60.7376
		91.17	1.9289	91.17	2.0286						0.64	1.9392	0.64	1.9026		1.39815	1.40584		60.051
		91.33	1.9289	91.33	2.0273						0.64	1.9392	0.64	1.9029		1.39865	1.40916		59.3719
		91.5	1.9289	91.5	2.0301						0.64	1.9389	0.64	1.9029		1.39915	1.41206		58.8303
		91.67	1.9289	91.67	2.0289						0.64	1.9389	0.64	1.9032		1.39964	1.41534		58.2352
		91.83	1.9289	91.83	2.0283						0.64	1.9389	0.64	1.9035		1.40014	1.41919		57.5867
		92	1.9289	92	2.0295						0.64	1.9389	0.64	1.9035		1.40064	1.42288		56.8466
		92.17	1.9289	92.17	2.0301						0.64	1.9389	0.64	1.9038		1.40113	1.42614		55.9998
		92.33	1.9289	92.33	2.0295						0.64	1.9389	0.64	1.9041		1.40163	1.42949		55.3055
		92.5	1.9289	92.5	2.0301						0.64	1.9389	0.64	1.9045		1.40213	1.4333		54.6341
		92.67	1.9289	92.67	2.0301						0.64	1.9389	0.64	1.9048		1.40262	1.4374		53.8864
		92.83	1.9289	92.83	2.0298						0.64	1.9389	0.64	1.9051		1.40312	1.44127		53.0701
		93	1.9286	93	2.0304						0.64	1.9389	0.64	1.9051		1.40362	1.44471		51.9257
		93.17	1.9289	93.17	2.0289						0.64	1.9389	0.64	1.9054		1.40411	1.44791		51.2161
		93.33	1.9289	93.34	2.0304						0.64	1.9389	0.64	1.9054		1.40461	1.45131		50.6134
		93.5	1.9289	93.5	2.0286						0.64	1.9386	0.64	1.9057		1.4051	1.45539		50.0336
		93.67	1.9293	93.67	2.0307						0.64	1.9389	0.64	1.9057		1.4056	1.45979		49.4766
		93.83	1.9289	93.83	2.0311						0.64	1.9389	0.64	1.906		1.4061	1.46393		48.7213
		94	1.9289	94	2.0286						0.64	1.9386	0.64	1.9063		1.40659	1.46801		48.1491
		94.17	1.9293	94.17	2.0317						0.64	1.9386	0.64	1.9066		1.40709	1.47249		47.5464
		94.33	1.9293	94.33	2.0326						0.64	1.9389	0.64	1.9069		1.40759	1.47723		46.9894
		94.5	1.9293	94.5	2.0307						0.64	1.9389	0.64	1.9069		1.40808	1.48158		46.402
		94.67	1.9293	94.67	2.032						0.64	1.9386	0.64	1.9072		1.40858	1.48566		45.845
		94.83	1.9293	94.83	2.032						0.64	1.9389	0.64	1.9072		1.40907	1.4899		45.2805
		95	1.9293	95	2.0301						0.64	1.9386	0.65	1.9076		1.40957	1.49475		44.7082
		95.01	1.9293	95.01	2.032						0.65	1.9389	0.65	1.9079		1.41007	1.50004		44.1666
		95.01	1.9404	95.01	2.0311						0.65	1.9389	0.65	1.9079		1.41056	1.50521		43.5715
		95.17	1.9435	95.17	2.0311						0.65	1.9389	0.65	1.9082		1.41106	1.51014		43.0374
		95.33	1.9441	95.33	2.0254						0.65	1.9389	0.65	1.9085		1.41156	1.515		42.4728
		95.5	1.9444	95.5	2.0375						0.65	1.9389	0.65	1.9085		1.41205	1.52049		41.9159
		95.67	1.9448	95.67	2.0403						0.65	1.9389	0.65	1.9088		1.41255	1.52644		41.3666
		95.83	1.9451	95.83	2.0449						0.65	1.9386	0.65	1.9088		1.41304	1.53186		40.802
		96	1.9451	96	2.0462						0.65	1.9389	0.65	1.9091		1.41354	1.53661		40.2679
		96.17	1.9454	96.17	2.0465						0.65	1.9389	0.65	1.9091		1.41403	1.54135		39.7492
		96.33	1.9454	96.33	2.0499						0.65	1.9386	0.65	1.9094		1.41453	1.54661		39.1998
		96.5	1.9454	96.5	2.0499						0.65	1.9386	0.65	1.9097		1.41502	1.55197		38.7039
		96.67	1.9454	96.67	2.0517						0.65	1.9386	0.65	1.91		1.41552	1.5571		38.1699
		96.83	1.9457	96.83	2.0517						0.65	1.9389	0.65	1.91		1.41601	1.56232		37.6205
		97	1.9457	97	2.0545						0.65	1.9386	0.65	1.9103		1.41651	1.5679		37.0636
		97.17	1.9457	97.17	2.0533						0.65	1.9389	0.65	1.9103		1.417	1.57372		36.5524
		97.33	1.9457	97.33	2.0545						0.65	1.9386	0.65	1.9107		1.4175	1.57955		36.0413
		97.5	1.9457	97.5	2.0558						0.65	1.9386	0.65	1.9107		1.41799	1.58528		35.4996
		97.67	1.9457	97.67	2.0573						0.65	1.9386	0.65	1.911		1.41849	1.59076		35.0037
		97.83	1.9457	97.83	2.0583						0.65	1.9386	0.65	1.911		1.41898	1.59631		34.5001
		98	1.9457	98	2.0583						0.65	1.9386	0.65	1.9113		1.41948	1.60257		33.9127
		98.17	1.946	98.17	2.0589						0.65	1.9386	0.65	1.9116		1.41997	1.60928		33.4168
		98.33	1.946	98.33	2.057						0.65	1.9386	0.65	1.9116		1.42047	1.61563		32.9132
		98.5	1.946	98.5	2.0592						0.65	1.9386	0.65	1.9119		1.42096	1.62164		32.4249
		98.67	1.946	98.67	2.0579						0.65	1.9386	0.65	1.9119		1.42145	1.62816		31.929
		98.83	1.946	98.83	2.0592						0.65	1.9386	0.65	1.9119		1.42195	1.63523		31.4179
		99	1.946	99	2.0604						0.65	1.9386	0.65	1.9122		1.42244	1.64186		30.9448
		99.17	1.9457	99.17	2.0598						0.65	1.9386	0.65	1.9122		1.42294	1.64807		30.4642
		99.33	1.946	99.33	2.0614						0.65	1.9386	0.65	1.9128		1.42343	1.65457		29.9912
		99.5	1.946	99.5	2.0623						0.65	1.9386	0.65	1.9128		1.42393	1.66139		29.4876
		99.67	1.946	99.67	2.0604						0.65	1.9386	0.65	1.9131		1.42442	1.6685		29.007
		99.83	1.946	99.83	2.062						0.65	1.9386	0.65	1.9134		1.42491	1.67596		28.5492
		100	1.946	100	2.0632						0.65	1.9386	0.65	1.9134		1.4254	1.68354		28.0762
		100.17	1.946	100.17	2.0626						0.65	1.9386	0.65	1.9138		1.4259	1.69096		27.626
		100.33	1.946	100.33	2.0617						0.65	1.9386	0.65	1.9138		1.42639	1.69853		27.153
		100.5	1.9463	100.5	2.0626						0.65	1.9386	0.65	1.9141		1.42688	1.70655		26.6953
		100.67	1.9463	100.67	2.062						0.66	1.9386	0.66	1.9141		1.42738	1.71432		26.2451
		100.83	1.9463	100.84	2.0641						0.66	1.9386	0.66	1.9141		1.42787	1.72142		25.7873
		101	1.9463	101	2.0638						0.66	1.9386	0.66	1.9144		1.42836	1.72867		25.322
		101.17	1.9463	101.17	2.0638						0.66	1.9386	0.66	1.9144		1.42886	1.73671		24.8871
		101.33	1.9466	101.33	2.0638						0.66	1.9386	0.66	1.9147		1.42935	1.74525		24.4598
		101.5	1.9463	101.5	2.0654						0.66	1.9386	0.66	1.9147		1.42984	1.75393		23.9945
		101.67	1.9466	101.67	2.0635						0.66	1.9386	0.66	1.915		1.43034	1.76267		23.5672
		101.83	1.9463	101.83	2.0645						0.66	1.9382	0.66	1.9153		1.43083	1.77163		23.1247
		102	1.9466	102	2.0638						0.66	1.9386	0.66	1.9153		1.43133	1.78096		22.7432
		102.17	1.9466	102.17	2.0645						0.66	1.9382	0.66	1.9153		1.43182	1.7904		22.3007
		102.33	1.9466	102.33	2.0641						0.66	1.9386	0.66	1.9153		1.43231	1.79933		21.8811
		102.5	1.9466	102.5	2.0638						0.66	1.9386	0.66	1.9156		1.4328	1.8076		21.4386
		102.67	1.9469	102.67	2.0651						0.66	1.9386	0.66	1.9156		1.4333	1.81572		21.0419
		102.83	1.9469	102.83	2.0651						0.66	1.9386	0.66	1.9156		1.43379	1.82464		20.6146
		103	1.9469	103	2.0654						0.66	1.9386	0.66	1.9159		1.43428	1.83429		20.2179
		103.17	1.9469	103.17	2.0654						0.66	1.9386	0.66	1.9159		1.43477	1.84383		19.8059
		103.33	1.9469	103.33	2.0645						0.66	1.9382	0.66	1.9162		1.43526	1.85328		19.4016
		103.5	1.9472	103.5	2.0654						0.66	1.9382	0.66	1.9162		1.43575	1.86328		19.0125
		103.67	1.9472	103.67	2.0654						0.66	1.9382	0.66	1.9165		1.43624	1.874		18.6081
		103.83	1.9472	103.83	2.066						0.66	1.9386	0.66	1.9165		1.43673	1.88468		18.2114
		104	1.9469	104	2.0648						0.66	1.9386	0.66	1.9165		1.43722	1.89488		17.8223
		104.17	1.9469	104.17	2.066						0.66	1.9386	0.66	1.9169		1.43771	1.90508		17.4484
		104.33	1.9472	104.33	2.0663						0.66	1.9382	0.66	1.9169		1.4382	1.91563		17.0517
		104.5	1.9472	104.5	2.0651						0.66	1.9386	0.66	1.9172		1.43869	1.92653		16.6855
		104.67	1.9472	104.67	2.0657						0.66	1.9386	0.66	1.9172		1.43919	1.93772		16.304
		104.83	1.9472	104.83	2.0654						0.66	1.9382	0.66	1.9172		1.43968	1.94904		15.9225
		105	1.9475	105	2.066						0.66	1.9382	0.66	1.9172		1.44016	1.96028		15.5563
		105.17	1.9472	105.17	2.066						0.66	1.9382	0.66	1.9175		1.44065	1.97188		15.1825
		105.33	1.9475	105.33	2.0657						0.66	1.9382	0.66	1.9175		1.44114	1.98436		14.8163
		105.5	1.9475	105.5	2.0654						0.66	1.9386	0.66	1.9178		1.44163	1.99717		14.4653
		105.67	1.9475	105.67	2.0654						0.66	1.9386	0.66	1.9178		1.44212	2.00967		14.1144
		105.83	1.9479	105.83	2.0663						0.66	1.9382	0.66	1.9178		1.44261	2.02193		13.7558
		106	1.9482	106	2.0654						0.66	1.9386	0.66	1.9181		1.4431	2.03457		13.4048
		106.17	1.9482	106.17	2.0657						0.66	1.9382	0.66	1.9181		1.44358	2.04766		13.0615
		106.33	1.9479	106.33	2.0654						0.66	1.9382	0.66	1.9181		1.44407	2.06065		12.7335
		106.5	1.9479	106.5	2.0651						0.66	1.9382	0.66	1.9184		1.44456	2.07362		12.3962
		106.67	1.9479	106.67	2.0645						0.67	1.9382	0.67	1.9184		1.44505	2.08699		12.0491
		106.83	1.9479	106.83	2.0654						0.67	1.9382	0.67	1.9184		1.44553	2.10088		11.7332
		107	1.9479	107	2.0663						0.67	1.9382	0.67	1.9187		1.44602	2.11519		11.4052
		107.17	1.9479	107.17	2.0657						0.67	1.9382	0.67	1.9187		1.44651	2.12958		11.0969
		107.33	1.9482	107.33	2.0666						0.67	1.9382	0.67	1.919		1.447	2.14393		10.7857
		107.5	1.9479	107.5	2.0666						0.67	1.9386	0.67	1.919		1.44749	2.15835		10.4858
		107.67	1.9482	107.67	2.0663						0.67	1.9382	0.67	1.919		1.44797	2.17331		10.1852
		107.83	1.9479	107.83	2.0663						0.67	1.9382	0.67	1.9193		1.44846	2.189		9.88541
		108	1.9479	108	2.0669						0.67	1.9382	0.67	1.9193		1.44895	2.2047		9.60541
		108.17	1.9482	108.17	2.0663						0.67	1.9382	0.67	1.9196		1.44943	2.22012		9.29947
		108.33	1.9482	108.33	2.0663						0.67	1.9386	0.67	1.9196		1.44992	2.23598		9.02405
		108.5	1.9482	108.5	2.0669						0.67	1.9382	0.67	1.92		1.4504	2.25269		8.74252
		108.67	1.9485	108.67	2.0663						0.67	1.9382	0.67	1.9196		1.45089	2.26963		8.47549
		108.83	1.9485	108.83	2.0657						0.67	1.9382	0.67	1.92		1.45138	2.28636		8.19244
		109	1.9485	109	2.0663						0.67	1.9382	0.67	1.92		1.45186	2.30323		7.9361
		109.17	1.9488	109.17	2.0663						0.67	1.9382	0.67	1.92		1.45235	2.32014		7.6767
		109.34	1.9488	109.33	2.066						0.67	1.9379	0.67	1.9203		1.45283	2.33711		7.41806
		109.5	1.9488	109.5	2.0663						0.67	1.9382	0.67	1.9203		1.45332	2.35454		7.18307
		109.67	1.9488	109.67	2.066						0.67	1.9382	0.67	1.9203		1.4538	2.37219		6.93512
		109.83	1.9488	109.83	2.0669						0.67	1.9382	0.67	1.9206		1.45428	2.38974		6.71234
		110	1.9488	110	2.0663						0.67	1.9382	0.67	1.9206		1.45477	2.4074		6.47812
		110.17	1.9488	110.17	2.0669						0.67	1.9379	0.67	1.9209		1.45525	2.42576		6.25229
		110.33	1.9488	110.33	2.0657						0.67	1.9382	0.67	1.9209		1.45574	2.44463		6.03714
		110.5	1.9488	110.5	2.066						0.67	1.9382	0.67	1.9209		1.45622	2.46327		5.79681
		110.67	1.9488	110.67	2.0666						0.67	1.9382	0.67	1.9209		1.4567	2.48189		5.58929
		110.83	1.9488	110.83	2.0663						0.67	1.9382	0.67	1.9212		1.45718	2.50127		5.37872
		111	1.9491	111	2.066						0.67	1.9379	0.67	1.9212		1.45767	2.52146		5.1796
		111.17	1.9491	111.17	2.066						0.67	1.9382	0.67	1.9212		1.45815	2.54182		4.98047
		111.33	1.9491	111.33	2.0666						0.67	1.9382	0.67	1.9212		1.45863	2.56232		4.79431
		111.5	1.9491	111.5	2.0666						0.67	1.9382	0.67	1.9215		1.45911	2.58311		4.60434
		111.67	1.9491	111.67	2.0657						0.67	1.9382	0.67	1.9215		1.45959	2.60413		4.43192
		111.83	1.9494	111.83	2.0666						0.67	1.9379	0.67	1.9215		1.46007	2.62547		4.25873
		112	1.9494	112	2.0663						0.67	1.9382	0.67	1.9218		1.46055	2.64719		4.09927
		112.17	1.9494	112.17	2.0663						0.67	1.9382	0.67	1.9218		1.46104	2.66901		3.936
		112.33	1.9497	112.34	2.066						0.67	1.9379	0.67	1.9221		1.46152	2.69066		3.77197
		112.5	1.95	112.5	2.0657						0.67	1.9382	0.67	1.9221		1.462	2.71271		3.62015
		112.67	1.95	112.67	2.0666						0.68	1.9379	0.68	1.9221		1.46248	2.73577		3.47214
		112.83	1.95	112.83	2.0654						0.68	1.9382	0.68	1.9221		1.46296	2.75922		3.3287
		113	1.95	113	2.066						0.68	1.9382	0.68	1.9221		1.46344	2.78268		3.1868
		113.17	1.9497	113.17	2.0657						0.68	1.9382	0.68	1.9224		1.46392	2.8065		3.05481
		113.33	1.9494	113.33	2.0663						0.68	1.9382	0.68	1.9224		1.4644	2.83088		2.92435
		113.5	1.9494	113.5	2.066						0.68	1.9379	0.68	1.9227		1.46487	2.85545		2.80151
		113.67	1.9494	113.67	2.0666						0.68	1.9379	0.68	1.9227		1.46535	2.88006		2.68555
		113.83	1.9497	113.83	2.0666						0.68	1.9382	0.68	1.9227		1.46583	2.90508		2.56729
		114	1.9494	114	2.0663						0.68	1.9379	0.68	1.9231		1.46631	2.93049		2.4559
		114.17	1.9494	114.17	2.0663						0.68	1.9379	0.68	1.9231		1.46678	2.95626		2.34985
		114.33	1.9497	114.33	2.0666						0.68	1.9379	0.68	1.9231		1.46726	2.98272		2.2438
		114.5	1.9497	114.5	2.0663						0.68	1.9379	0.68	1.9231		1.46773	3.00979		2.14386
		114.67	1.9497	114.67	2.0669						0.68	1.9379	0.68	1.9234		1.46821	3.03689		2.04697
		114.83	1.9497	114.83	2.0666						0.68	1.9379	0.68	1.9234		1.46869	3.06399		1.9577
		115	1.95	115	2.0663						0.68	1.9382	0.68	1.9234		1.46916	3.09189		1.86615
		115.17	1.95	115.17	2.0663						0.68	1.9379	0.68	1.9234		1.46964	3.12041		1.7807
		115.33	1.95	115.33	2.0666						0.68	1.9379	0.68	1.9237		1.47011	3.14845		1.70288
		115.5	1.95	115.5	2.0663						0.68	1.9379	0.68	1.9237		1.47059	3.17627		1.62735
		115.67	1.9497	115.67	2.0666						0.68	1.9379	0.68	1.9237		1.47106	3.20484		1.55334
		115.83	1.95	115.83	2.0666						0.68	1.9379	0.68	1.9237		1.47153	3.23458		1.48315
		116	1.9497	116	2.0666						0.68	1.9379	0.68	1.924		1.472	3.26506		1.40686
		116.17	1.95	116.17	2.0666						0.68	1.9379	0.68	1.924		1.47248	3.29589		1.34277
		116.33	1.95	116.33	2.0666						0.68	1.9382	0.68	1.9243		1.47295	3.32712		1.28021
		116.5	1.95	116.5	2.0666						0.68	1.9379	0.68	1.9243		1.47342	3.35865		1.21765
		116.67	1.95	116.67	2.0666						0.68	1.9382	0.68	1.9243		1.47389	3.39074		1.15654
		116.83	1.9503	116.83	2.0663						0.68	1.9379	0.68	1.9246		1.47437	3.42361		1.10031
		117	1.9503	117	2.0666						0.68	1.9379	0.68	1.9243		1.47484	3.45671		1.04866
		117.17	1.9503	117.17	2.0666						0.68	1.9379	0.68	1.9246		1.47531	3.48954		1.00044
		117.33	1.9503	117.33	2.0663						0.68	1.9379	0.68	1.9246		1.47578	3.52291		0.9536
		117.5	1.9503	117.5	2.0666						0.68	1.9379	0.68	1.9246		1.47625	3.55763		0.90477
		117.67	1.9506	117.67	2.0666						0.68	1.9379	0.68	1.9246		1.47672	3.59302		0.86021
		117.83	1.9506	117.83	2.0666						0.68	1.9379	0.68	1.9249		1.47718	3.62835		0.81146
		118	1.9506	118	2.0666						0.68	1.9379	0.68	1.9249		1.47765	3.66415		0.77744
		118.17	1.9506	118.17	2.0666						0.68	1.9379	0.68	1.9252		1.47812	3.70079		0.73547
		118.33	1.951	118.33	2.0666						0.68	1.9379	0.68	1.9252		1.47859	3.73786		0.69664
		118.5	1.951	118.5	2.0666						0.68	1.9379	0.68	1.9252		1.47905	3.77499		0.66528
		118.67	1.9506	118.67	2.0666						0.69	1.9379	0.68	1.9252		1.47952	3.8122		0.62302
		118.83	1.951	118.83	2.0669						0.69	1.9379	0.69	1.9255		1.47999	3.84956		0.59387
		119	1.951	119	2.0669						0.69	1.9379	0.69	1.9255		1.48046	3.88723		0.5616
		119.17	1.9513	119.17	2.0666						0.69	1.9379	0.69	1.9255		1.48092	3.92588		0.53574
		119.33	1.951	119.33	2.0666						0.69	1.9379	0.69	1.9255		1.48139	3.96562		0.50697
		119.5	1.951	119.5	2.0666						0.69	1.9379	0.69	1.9255		1.48185	4.00556		0.47913
		119.67	1.9513	119.67	2.0666						0.69	1.9379	0.69	1.9255		1.48232	4.04529		0.45776
		119.84	1.9513	119.83	2.066						0.69	1.9382	0.69	1.9255		1.48278	4.08584		0.43259
		120	1.951	120	2.0666						0.69	1.9379	0.69	1.9258		1.48324	4.12767		0.4068
		120.17	1.9513	120.17	2.066						0.69	1.9379	0.69	1.9258		1.48371	4.16969		0.38651
		120.33	1.9513	120.33	2.066						0.69	1.9379	0.69	1.9262		1.48417	4.21179		0.36621
		120.5	1.9513	120.5	2.0663						0.69	1.9379	0.69	1.9262		1.48463	4.25464		0.34836
		120.67	1.9516	120.67	2.066						0.69	1.9379	0.69	1.9262		1.48509	4.29834		0.32997
		120.83	1.9516	120.83	2.066						0.69	1.9379	0.69	1.9262		1.48555	4.34272		0.30823
		121	1.9516	121	2.0663						0.69	1.9379	0.69	1.9262		1.48601	4.3877		0.29243
		121.17	1.9519	121.17	2.0663						0.69	1.9379	0.69	1.9265		1.48647	4.4334		0.27679
		121.33	1.9519	121.33	2.066						0.69	1.9379	0.69	1.9265		1.48693	4.47963		0.26108
		121.5	1.9519	121.5	2.066						0.69	1.9379	0.69	1.9265		1.48739	4.52642		0.24689
		121.67	1.9519	121.67	2.066						0.69	1.9379	0.69	1.9268		1.48785	4.57406		0.23193
		121.83	1.9519	121.83	2.0663						0.69	1.9379	0.69	1.9268		1.48831	4.62177		0.22034
		122	1.9519	122	2.0657						0.69	1.9379	0.69	1.9268		1.48877	4.66886		0.21248
		122.17	1.9522	122.17	2.0654						0.69	1.9379	0.69	1.9268		1.48923	4.71623		0.20142
		122.33	1.9522	122.33	2.0657						0.69	1.9379	0.69	1.9268		1.48969	4.76517		0.18654
		122.5	1.9522	122.5	2.066						0.69	1.9379	0.69	1.9268		1.49014	4.81533		0.17479
		122.67	1.9519	122.67	2.0657						0.69	1.9379	0.69	1.9271		1.4906	4.86564		0.16342
		122.83	1.9522	122.83	2.0657						0.69	1.9379	0.69	1.9271		1.49105	4.91639		0.15221
		123	1.9528	123	2.0657						0.69	1.9379	0.69	1.9274		1.4915	4.96811		0.14305
		123.17	1.9522	123.17	2.0657						0.69	1.9379	0.69	1.9274		1.49196	5.02049		0.13474
		123.33	1.9528	123.33	2.0657						0.69	1.9379	0.69	1.9274		1.49241	5.07344		0.1313
		123.5	1.9528	123.5	2.0654						0.69	1.9379	0.69	1.9274		1.49286	5.12721		0.1181
		123.67	1.9531	123.67	2.0654						0.69	1.9379	0.69	1.9277		1.49332	5.1813		0.11024
		123.83	1.9528	123.83	2.0654						0.69	1.9382	0.69	1.9277		1.49377	5.23539		0.10338
		124	1.9531	124	2.0651						0.69	1.9379	0.69	1.9277		1.49422	5.29033		0.0972
		124.17	1.9531	124.17	2.0648						0.69	1.9379	0.69	1.9277		1.49467	5.34654		0.09247
		124.33	1.9531	124.33	2.0648						0.69	1.9379	0.69	1.9277		1.49512	5.40334		0.08369
		124.5	1.9531	124.5	2.0648						0.69	1.9379	0.69	1.928		1.49557	5.46032		0.07892
		124.67	1.9531	124.67	2.0651						0.7	1.9379	0.7	1.928		1.49602	5.51842		0.07545
		124.83	1.9534	124.83	2.0648						0.7	1.9379	0.7	1.928		1.49647	5.57834		0.06654
		125	1.9534	125	2.0648						0.7	1.9379	0.7	1.9283		1.49691	5.63871		0.06273
		125.01	1.9534	125.01	2.0648						0.7	1.9379	0.7	1.9283		1.49736	5.69861		0.06126
		125.01	1.9634	125.01	2.0648						0.7	1.9379	0.7	1.9283		1.49781	5.75899		0.05839
		125.17	1.9652	125.17	2.0648						0.7	1.9379	0.7	1.9283		1.49825	5.82033		0.05215
		125.33	1.9661	125.33							0.7	1.9379	0.7	1.9283		1.4987	5.88237		0.04398
		125.5	1.9668	125.5							0.7	1.9379	0.7	1.9283		1.49914	5.9452		0.04417
		125.67	1.9671	125.67							0.7	1.9379	0.7	1.9286		1.49958	6.00895		0.03924
		125.83	1.9677	125.83							0.7	1.9376	0.7	1.9286		1.50003	6.07315		0.03117
		126	1.9677	126							0.7	1.9379	0.7	1.9289		1.50047	6.13769		0.03374
		126.17	1.968	126.17							0.7	1.9379	0.7	1.9289		1.50091	6.20346		0.01687
		126.33	1.968	126.33							0.7	1.9379	0.7	1.9289		1.50136	6.27015		0.01939
		126.5	1.9683	126.5							0.7	1.9379	0.7	1.9289		1.5018	6.33665		0.02332
		126.67	1.9683	126.67							0.7	1.9379	0.7	1.9289		1.50224	6.40348		0.01932
		126.83	1.9683	126.83							0.7	1.9379	0.7	1.9289		1.50268	6.47194		0.01855
		127	1.9689	127							0.7	1.9379	0.7	1.9289		1.50312	6.54183		0.01431
		127.17	1.9686	127.17							0.7	1.9379	0.7	1.9293		1.50356	6.6121		0.01034
		127.33	1.9689	127.33							0.7	1.9376	0.7	1.9293		1.50399	6.68291		0.00904
		127.5	1.9689	127.5							0.7	1.9379	0.7	1.9293		1.50443	6.75479		0.00858
		127.67	1.9692	127.67							0.7	1.9379	0.7	1.9293		1.50487	6.82733		0.00816
		127.83	1.9692	127.83							0.7	1.9379	0.7	1.9296		1.50531	6.89991		-0.00372
		128	1.9699	128							0.7	1.9379	0.7	1.9296		1.50574	6.97283		-0.01197
		128.17	1.9702	128.17							0.7	1.9379	0.7	1.9299		1.50618	7.04643		-0.01749
		128.33	1.9699	128.33							0.7	1.9379	0.7	1.9299		1.50661	7.12045		-0.02174
		128.5	1.9699	128.5							0.7	1.9379	0.7	1.9299		1.50704	7.19545		-0.02248
		128.67	1.9705	128.67							0.7	1.9379	0.7	1.9299		1.50747	7.27205		-0.02827
		128.83	1.9705	128.83							0.7	1.9376	0.7	1.9299		1.50791	7.34951		-0.03156
		129	1.9705	129							0.7	1.9379	0.7	1.9299		1.50834	7.42725		-0.03642
		129.17	1.9705	129.17							0.7	1.9379	0.7	1.9302		1.50876	7.50607		-0.03738
		129.33	1.9705	129.33							0.7	1.9379	0.7	1.9302		1.50919	7.58643		-0.03752
		129.5	1.9705	129.5							0.7	1.9379	0.7	1.9302		1.50962	7.66728		-0.03938
		129.67	1.9705	129.67							0.7	1.9379	0.7	1.9302		1.51005	7.74795		-0.03786
		129.83	1.9711	129.83							0.7	1.9379	0.7	1.9302		1.51048	7.82936		-0.03833
		130	1.9708	130							0.7	1.9379	0.7	1.9302		1.51091	7.91186		-0.03857
		130.17	1.9714	130.17							0.7	1.9379	0.7	1.9305		1.51133	7.99498		-0.03976
		130.33	1.9714	130.33							0.71	1.9376	0.7	1.9305		1.51176	8.07914		-0.04353
		130.5	1.9714	130.5							0.71	1.9379	0.71	1.9305		1.51219	8.16457		-0.04128
		130.67	1.9717	130.67							0.71	1.9379	0.71	1.9308		1.51261	8.25064		-0.04433
		130.83	1.972	130.83							0.71	1.9379	0.71	1.9308		1.51303	8.33718		-0.04721
		131	1.9717	131							0.71	1.9379	0.71	1.9308		1.51346	8.42524		-0.04994
		131.17	1.9723	131.17							0.71	1.9379	0.71	1.9311		1.51388	8.51457		-0.05261
		131.33	1.972	131.33							0.71	1.9379	0.71	1.9311		1.5143	8.60382		-0.05096
		131.5	1.972	131.5							0.71	1.9376	0.71	1.9311		1.51472	8.69307		-0.04855
		131.67	1.9723	131.67							0.71	1.9379	0.71	1.9311		1.51514	8.78392		-0.04977
		131.83	1.9727	131.83							0.71	1.9379	0.71	1.9311		1.51556	8.87604		-0.04746
		132	1.9727	132							0.71	1.9379	0.71	1.9311		1.51598	8.96823		-0.04781
		132.17	1.973	132.17							0.71	1.9379	0.71	1.9311		1.51639	9.06091		-0.04666
		132.33	1.9733	132.33							0.71	1.9379	0.71	1.9314		1.51681	9.15502		-0.04645
		132.5	1.9733	132.5							0.71	1.9379	0.71	1.9314		1.51723	9.24992		-0.0466
		132.67	1.9736	132.67							0.71	1.9376	0.71	1.9314		1.51765	9.34546		-0.05054
		132.83	1.9736	132.83							0.71	1.9379	0.71	1.9317		1.51806	9.44228		-0.05295
		133	1.9739	133							0.71	1.9379	0.71	1.9317		1.51847	9.54029		-0.05441
		133.17	1.9742	133.17							0.71	1.9379	0.71	1.9317		1.51889	9.63861		-0.05779
		133.33	1.9742	133.33							0.71	1.9379	0.71	1.9317		1.5193	9.73774		-0.05495
		133.5	1.9742	133.5							0.71	1.9379	0.71	1.9317		1.51971	9.83861		-0.05848
		133.67	1.9751	133.67							0.71	1.9379	0.71	1.9317		1.52012	9.94037		-0.05785
		133.83	1.9754	133.83							0.71	1.9379	0.71	1.932		1.52053	10.042		-0.061
		134	1.9758	134							0.71	1.9379	0.71	1.932		1.52094	10.1443		-0.06406
		134.17	1.9754	134.17							0.71	1.9379	0.71	1.932		1.52135	10.2482		-0.06083
		134.33	1.9761	134.33							0.71	1.9379	0.71	1.932		1.52176	10.3528		-0.06223
		134.5	1.9761	134.5							0.71	1.9379	0.71	1.932		1.52217	10.4573		-0.06234
		134.67	1.9764	134.67							0.71	1.9379	0.71	1.9324		1.52258	10.5623		-0.06281
		134.83	1.9761	134.83							0.71	1.9379	0.71	1.9324		1.52298	10.6685		-0.06071
		135	1.9761	135							0.71	1.9379	0.71	1.9324		1.52339	10.7751		-0.06555
		135.17	1.9761	135.17							0.71	1.9379	0.71	1.9324		1.52379	10.8826		-0.06457
		135.33	1.9764	135.33							0.71	1.9379	0.71	1.9327		1.5242	10.992		-0.06404
		135.5	1.9767	135.5							0.71	1.9379	0.71	1.9327		1.5246	11.1024		-0.06561
		135.67	1.9767	135.67							0.71	1.9379	0.71	1.9327		1.525	11.2131		-0.0646
		135.83	1.9767	135.83							0.71	1.9376	0.71	1.9327		1.5254	11.3253		-0.06601
		136	1.9764	136							0.71	1.9379	0.71	1.9327		1.5258	11.4394		-0.06841
		136.17	1.9764	136.17							0.71	1.9379	0.71	1.933		1.5262	11.5537		-0.06724
		136.33	1.9767	136.33							0.71	1.9379	0.72	1.933		1.5266	11.668		-0.07246
		136.5	1.977	136.5							0.72	1.9379	0.72	1.933		1.527	11.7839		-0.07349
		136.67	1.977	136.67							0.72	1.9379	0.72	1.933		1.52739	11.9016		-0.07404
		136.83	1.9776	136.83							0.72	1.9379	0.72	1.933		1.52779	12.0195		-0.07496
		137	1.9779	137							0.72	1.9379	0.72	1.933		1.52819	12.138		-0.07516
		137.17	1.9782	137.17							0.72	1.9379	0.72	1.933		1.52858	12.2578		-0.08148
		137.33	1.9785	137.33							0.72	1.9379	0.72	1.9333		1.52898	12.3783		-0.07965
		137.5	1.9782	137.5							0.72	1.9379	0.72	1.9333		1.52937	12.4995		-0.0798
		137.67	1.9789	137.67							0.72	1.9379	0.72	1.9336		1.52976	12.6221		-0.08591
		137.83	1.9792	137.84							0.72	1.9379	0.72	1.9336		1.53016	12.7458		-0.08522
		138	1.9795	138							0.72	1.9376	0.72	1.9336		1.53055	12.8692		-0.08598
		138.17	1.9798	138.17							0.72	1.9379	0.72	1.9336		1.53094	12.9928		-0.09026
		138.33	1.9789	138.33							0.72	1.9379	0.72	1.9336		1.53133	13.1186		-0.09087
		138.5	1.9792	138.5							0.72	1.9379	0.72	1.9336		1.53171	13.2463		-0.09361
		138.67	1.9795	138.67							0.72	1.9379	0.72	1.9339		1.5321	13.375		-0.09567
		138.83	1.9801	138.83							0.72	1.9379	0.72	1.9339		1.53248	13.5049		-0.09659
		139	1.9804	139							0.72	1.9379	0.72	1.9339		1.53287	13.6361		-0.10033
		139.17	1.9804	139.17							0.72	1.9379	0.72	1.9339		1.53325	13.7677		-0.1033
		139.33	1.9807	139.33							0.72	1.9379	0.72	1.9339		1.53364	13.899		-0.10689
		139.5	1.9807	139.5							0.72	1.9379	0.72	1.9345		1.53403	14.0307		-0.10612
		139.67	1.981	139.67							0.72	1.9379	0.72	1.9345		1.53441	14.1634		-0.10834
		139.83	1.981	139.83							0.72	1.9379	0.72	1.9345		1.53479	14.2967		-0.10925
		140	1.9813	140							0.72	1.9379	0.72	1.9345		1.53517	14.4314		-0.11208
		140.17	1.9823	140.17							0.72	1.9379	0.72	1.9345		1.53555	14.5681		-0.11574
		140.33	1.9826	140.33							0.72	1.9379	0.72	1.9345		1.53593	14.7057		-0.1181
		140.5	1.9832	140.5							0.72	1.9379	0.72	1.9348		1.53631	14.8428		-0.11932
		140.67	1.9832	140.67							0.72	1.9379	0.72	1.9348		1.53669	14.981		-0.12238
		140.83	1.9829	140.83							0.72	1.9379	0.72	1.9348		1.53707	15.121		-0.12634
		141	1.9832	141							0.72	1.9379	0.72	1.9348		1.53745	15.2614		-0.12711
		141.17	1.9835	141.17							0.72	1.9379	0.72	1.9351		1.53782	15.4017		-0.12787
		141.34	1.9838	141.33							0.72	1.9379	0.72	1.9348		1.5382	15.5433		-0.13428
		141.5	1.9838	141.5							0.72	1.9379	0.72	1.9351		1.53857	15.6868		-0.13977
		141.67	1.9841	141.67							0.72	1.9379	0.72	1.9351		1.53894	15.8307		-0.13977
		141.83	1.9841	141.83							0.72	1.9379	0.72	1.9351		1.53931	15.9749		-0.14076
		142	1.9823	142							0.72	1.9379	0.72	1.9351		1.53968	16.1206		-0.14214
		142.17	1.9832	142.17							0.72	1.9379	0.72	1.9351		1.54005	16.2672		-0.14786
		142.33	1.9838	142.33							0.73	1.9379	0.73	1.9355		1.54042	16.4147		-0.15396
		142.5	1.9841	142.5							0.73	1.9379	0.73	1.9355		1.54079	16.5643		-0.1564
		142.67	1.9844	142.67							0.73	1.9379	0.73	1.9355		1.54116	16.7155		-0.15823
		142.83	1.9847	142.83							0.73	1.9379	0.73	1.9355		1.54153	16.8664		-0.16098
		143	1.9847	143							0.73	1.9379	0.73	1.9355		1.54189	17.017		-0.16838
		143.17	1.9851	143.17							0.73	1.9379	0.73	1.9358		1.54226	17.1698		-0.17082
		143.33	1.9854	143.33							0.73	1.9379	0.73	1.9358		1.54262	17.3243		-0.17242
		143.5	1.9854	143.5							0.73	1.9379	0.73	1.9358		1.54299	17.4783		-0.18005
		143.67	1.9857	143.67							0.73	1.9379	0.73	1.9358		1.54335	17.6327		-0.18188
		143.83	1.986	143.83							0.73	1.9379	0.73	1.9358		1.54371	17.7888		-0.18333
		144	1.986	144							0.73	1.9379	0.73	1.9358		1.54408	17.9462		-0.18845
		144.17	1.9863	144.17							0.73	1.9379	0.73	1.9361		1.54444	18.1037		-0.19348
		144.33	1.9866	144.33							0.73	1.9376	0.73	1.9361		1.5448	18.2624		-0.19829
		144.5	1.9863	144.5							0.73	1.9379	0.73	1.9361		1.54516	18.4224		-0.2021
		144.67	1.9863	144.67							0.73	1.9379	0.73	1.9361		1.54552	18.5822		-0.20714
		144.83	1.9851	144.83							0.73	1.9379	0.73	1.9361		1.54587	18.7425		-0.21408
		145	1.986	145							0.73	1.9379	0.73	1.9361		1.54623	18.9051		-0.21751
		145.17	1.9866	145.17							0.73	1.9379	0.73	1.9361		1.54659	19.0693		-0.22018
		145.33	1.9869	145.33							0.73	1.9379	0.73	1.9361		1.54694	19.2333		-0.22354
		145.5	1.9878	145.5							0.73	1.9379	0.73	1.9361		1.5473	19.3986		-0.22827
		145.67	1.9882	145.67							0.73	1.9379	0.73	1.9364		1.54765	19.567		-0.23354
		145.83	1.9888	145.83							0.73	1.9379	0.73	1.9364		1.548	19.7368		-0.23949
		146	1.9891	146							0.73	1.9379	0.73	1.9364		1.54835	19.9068		-0.24376
		146.17	1.9894	146.17							0.73	1.9379	0.73	1.9364		1.5487	20.0783		-0.2446
		146.33	1.9897	146.33							0.73	1.9379	0.73	1.9367		1.54905	20.2508		-0.24979
		146.5	1.9897	146.5							0.73	1.9379	0.73	1.9364		1.5494	20.4225		-0.25307
		146.67	1.9894	146.67							0.73	1.9379	0.73	1.9367		1.54975	20.5938		-0.25978
		146.83	1.9897	146.83							0.73	1.9379	0.73	1.9367		1.5501	20.7663		-0.26466
		147	1.9894	147							0.73	1.9379	0.73	1.9367		1.55045	20.9398		-0.27405
		147.17	1.99	147.17							0.73	1.9379	0.73	1.937		1.55079	21.1135		-0.28221
		147.33	1.9903	147.33							0.73	1.9379	0.73	1.9367		1.55114	21.2889		-0.2858
		147.5	1.9909	147.5							0.73	1.9379	0.73	1.937		1.55149	21.4662		-0.28717
		147.67	1.9919	147.67							0.73	1.9376	0.73	1.937		1.55183	21.6432		-0.29411
		147.83	1.9897	147.83							0.73	1.9379	0.73	1.937		1.55217	21.8199		-0.3019
		148	1.99	148							0.73	1.9379	0.73	1.937		1.55251	21.9991		-0.30777
		148.17	1.9903	148.17							0.73	1.9379	0.73	1.937		1.55285	22.1808		-0.31113
		148.33	1.9906	148.33							0.74	1.9379	0.73	1.9373		1.55319	22.362		-0.31799
		148.5	1.9909	148.5							0.74	1.9379	0.74	1.9373		1.55353	22.5431		-0.32425
		148.67	1.9916	148.67							0.74	1.9379	0.74	1.9373		1.55387	22.7259		-0.33493
		148.83	1.9922	148.83							0.74	1.9379	0.74	1.9373		1.55421	22.9102		-0.34012
		149	1.9916	149							0.74	1.9379	0.74	1.9373		1.55455	23.0946		-0.34935
		149.17	1.9922	149.17							0.74	1.9379	0.74	1.9373		1.55489	23.2798		-0.35278
		149.33	1.9931	149.33							0.74	1.9382	0.74	1.9376		1.55522	23.4663		-0.35843
		149.5	1.9934	149.5							0.74	1.9379	0.74	1.9376		1.55556	23.6534		-0.36652
		149.67	1.9934	149.67							0.74	1.9379	0.74	1.9376		1.55589	23.8412		-0.36934
		149.83	1.994	149.83							0.74	1.9379	0.74	1.9376		1.55622	24.0318		-0.37872
		150	1.994	150							0.74	1.9379	0.74	1.9376		1.55655	24.2256		-0.38857
		150.17	1.9947	150.17							0.74	1.9379	0.74	1.9379		1.55688	24.4211		-0.39635
		150.33	1.995	150.33							0.74	1.9379	0.74	1.9379		1.55721	24.618		-0.40085
		150.5	1.994	150.5							0.74	1.9379	0.74	1.9379		1.55753	24.8161		-0.41138
		150.67	1.9944	150.67							0.74	1.9382	0.74	1.9379		1.55786	25.0131		-0.41756
		150.83	1.995	150.83							0.74	1.9379	0.74	1.9379		1.55819	25.2072		-0.42274
		151	1.995	151							0.74	1.9379	0.74	1.9379		1.55852	25.4007		-0.42816
		151.17	1.9956	151.17							0.74	1.9379	0.74	1.9382		1.55885	25.5955		-0.43381
		151.33	1.9968	151.33							0.74	1.9379	0.74	1.9382		1.55918	25.7913		-0.44128
		151.5	1.9971	151.5							0.74	1.9382	0.74	1.9382		1.5595	25.9878		-0.44655
		151.67	1.9965	151.67							0.74	1.9379	0.74	1.9382		1.55983	26.1862		-0.45387
		151.83	1.9968	151.83							0.74	1.9379	0.74	1.9382		1.56015	26.3859		-0.46165
		152	1.9975	152							0.74	1.9379	0.74	1.9386		1.56048	26.5852		-0.47089
		152.17	1.9971	152.17							0.74	1.9379	0.74	1.9386		1.5608	26.7856		-0.4763
		152.33	1.9971	152.33							0.74	1.9379	0.74	1.9386		1.56113	26.9885		-0.4863
		152.5	1.9965	152.5							0.74	1.9379	0.74	1.9386		1.56145	27.1917		-0.49202
		152.67	1.9978	152.67							0.74	1.9379	0.74	1.9386		1.56177	27.3943		-0.49484
		152.83	1.9981	152.83							0.74	1.9379	0.74	1.9386		1.56209	27.5983		-0.49835
		153	1.9987	153							0.74	1.9379	0.74	1.9389		1.56241	27.8045		-0.50652
		153.17	1.999	153.17							0.74	1.9379	0.74	1.9389		1.56273	28.0112		-0.51399
		153.33	1.9987	153.33							0.74	1.9379	0.74	1.9389		1.56305	28.2181		-0.5201
		153.5	1.999	153.5							0.74	1.9379	0.74	1.9389		1.56336	28.4272		-0.52467
		153.67	1.9993	153.67							0.74	1.9379	0.74	1.9389		1.56368	28.6382		-0.53108
		153.83	1.9996	153.83							0.74	1.9382	0.74	1.9389		1.56399	28.849		-0.53658
		154	2.0002	154							0.74	1.9379	0.74	1.9392		1.56431	29.0611		-0.54359
		154.17	2.0006	154.17							0.74	1.9379	0.74	1.9392		1.56462	29.2765		-0.55252
		154.33	1.9999	154.33							0.75	1.9379	0.75	1.9392		1.56492	29.4927		-0.55359
		154.5	1.9999	154.5							0.75	1.9379	0.75	1.9392		1.56523	29.7069		-0.55634
		154.67	2.0002	154.67							0.75	1.9379	0.75	1.9392		1.56554	29.9219		-0.56023
		154.83	2.0002	154.83							0.75	1.9382	0.75	1.9395		1.56585	30.1394		-0.56419
		155	2.0006	155							0.75	1.9382	0.75	1.9392		1.56616	30.3567		-0.56763
		155.01	2.0009	155.01							0.75	1.9382	0.75	1.9395		1.56647	30.5725		-0.57373
											0.75	1.9379	0.75	1.9392		1.56678	30.7894		-0.57846
											0.75	1.9379	0.75	1.9395		1.56709	31.0077		-0.58243
											0.75	1.9379	0.75	1.9395		1.5674	31.2259		-0.58556
											0.75	1.9379	0.75	1.9395		1.5677	31.4444		-0.59181
											0.75	1.9382	0.75	1.9395		1.56801	31.665		-0.59494
											0.75	1.9382	0.75	1.9395		1.56831	31.8869		-0.6015
											0.75	1.9379	0.75	1.9395		1.56861	32.1092		-0.60432
											0.75	1.9379	0.75	1.9398		1.56892	32.3334		-0.60684
											0.75	1.9379	0.75	1.9398		1.56922	32.5594		-0.60707
											0.75	1.9379	0.75	1.9398		1.56952	32.7854		-0.61104
											0.75	1.9379	0.75	1.9398		1.56982	33.0132		-0.61623
											0.75	1.9382	0.75	1.9398		1.57012	33.2443		-0.61852
											0.75	1.9382	0.75	1.9401		1.57042	33.4751		-0.62187
											0.75	1.9379	0.75	1.9401		1.57071	33.703		-0.62363
											0.75	1.9379	0.75	1.9401		1.57101	33.9314		-0.62836
																1.57131	34.163		-0.62988
											0.75	1.8493	0.75	1.8948		1.57161	34.3953		-0.63484
											0.75	1.844	0.75	1.8921		1.5719	34.6268		-0.63705
											0.75	1.7634	0.75	1.8418		1.57219	34.8604		-0.64011
											0.75	1.7039	0.75	1.8003		1.57249	35.0967		-0.64255
											0.75	1.6292	0.75	1.764		1.57278	35.3326		-0.6427
											0.75	1.5473	0.75	1.7299		1.57307	35.5686		-0.64697
											0.75	1.4723	0.75	1.6992		1.57336	35.8066		-0.64865
											0.75	1.4075	0.75	1.6698		1.57365	36.0454		-0.6498
											0.75	1.3508	0.75	1.644		1.57394	36.2842		-0.65147
											0.75	1.3132	0.75	1.618		1.57423	36.5267		-0.65186
											0.75	1.2984	0.75	1.5932		1.57451	36.7727		-0.65437
											0.75	1.2946	0.75	1.5699		1.5748	37.0162		-0.65536
											0.75	1.2934	0.75	1.5473		1.57509	37.2561		-0.65651
											0.75	1.2928	0.75	1.5262		1.57538	37.4973		-0.66109
											0.75	1.2925	0.75	1.5064		1.57566	37.7408		-0.66223
											0.75	1.2922	0.75	1.4872		1.57595	37.983		-0.66269
											0.75	1.2919	0.75	1.4698		1.57624	38.2238		-0.66513
											0.75	1.2919	0.75	1.4534		1.57653	38.4659		-0.66597
											0.75	1.2915	0.75	1.4382		1.57681	38.7094		-0.66765
											0.76	1.2912	0.76	1.423		1.5771	38.9537		-0.66757
											0.76	1.2912	0.76	1.4081		1.57738	39.1997		-0.66963
											0.76	1.2909	0.76	1.3948		1.57766	39.4478		-0.67108
											0.76	1.2909	0.76	1.3824		1.57794	39.6958		-0.67078
											0.76	1.2909	0.76	1.3728		1.57822	39.9442		-0.66948
											0.76	1.2909	0.76	1.3638		1.5785	40.1967		-0.6707
											0.76	1.2906	0.76	1.3576		1.57878	40.4517		-0.67139
											0.76	1.2906	0.76	1.3526		1.57906	40.7044		-0.67322
											0.76	1.2906	0.76	1.3501		1.57933	40.955		-0.67215
											0.76	1.2906	0.76	1.348		1.57961	41.2078		-0.67169
											0.76	1.2906	0.76	1.3464		1.57989	41.4618		-0.67169
											0.76	1.2903	0.76	1.3455		1.58016	41.7139		-0.67108
											0.76	1.2903	0.76	1.3449		1.58044	41.967		-0.66956
											0.76	1.2903	0.76	1.3442		1.58072	42.2233		-0.66948
											0.76	1.2903	0.76	1.3436		1.58099	42.4809		-0.66673
											0.76	1.29	0.76	1.3433		1.58127	42.7382		-0.66414
											0.76	1.29	0.76	1.343		1.58154	42.9967		-0.66307
											0.76	1.29	0.76	1.3427		1.58181	43.2561		-0.66238
											0.76	1.2897	0.76	1.3427		1.58208	43.5142		-0.65987
											0.76	1.29	0.76	1.3424		1.58235	43.7732		-0.65788
											0.76	1.2897	0.76	1.3421		1.58262	44.0369		-0.65559
											0.76	1.2897	0.76	1.3421		1.58289	44.3039		-0.65399
											0.76	1.2897	0.76	1.3418		1.58315	44.569		-0.65384
											0.76	1.2897	0.76	1.3418		1.58342	44.833		-0.65079
											0.76	1.2897	0.76	1.3415		1.58369	45.0979		-0.64857
											0.76	1.2897	0.76	1.3415		1.58396	45.3621		-0.64575
											0.76	1.2897	0.76	1.3415		1.58422	45.6259		-0.64423
											0.76	1.2894	0.76	1.3411		1.58449	45.892		-0.64171
											0.76	1.2894	0.76	1.3411		1.58476	46.1592		-0.63942
											0.76	1.2894	0.76	1.3411		1.58502	46.4247		-0.63538
											0.76	1.2894	0.76	1.3411		1.58529	46.6914		-0.63354
											0.76	1.2894	0.76	1.3408		1.58555	46.9623		-0.6295
											0.76	1.2891	0.76	1.3408		1.58581	47.2338		-0.62744
											0.76	1.2894	0.76	1.3408		1.58608	47.5034		-0.62645
											0.76	1.2891	0.76	1.3408		1.58634	47.7747		-0.62454
											0.77	1.2891	0.77	1.3408		1.5866	48.0503		-0.62401
											0.77	1.2891	0.77	1.3408		1.58685	48.3276		-0.62019
											0.77	1.2891	0.77	1.3408		1.58711	48.6044		-0.61852
											0.77	1.2891	0.77	1.3408		1.58736	48.8819		-0.61768
											0.77	1.2884	0.77	1.3405		1.58762	49.1578		-0.55344
											0.77	1.2884	0.77	1.3405		1.58788	49.4292		-0.50545
											0.77	1.2884	0.77	1.3402		1.58814	49.7009		-0.46577
											0.77	1.2884	0.77	1.3402		1.5884	49.9774		-0.43335
											0.77	1.2884	0.77	1.3402		1.58865	50.256
											0.77	1.2884	0.77	1.3402		1.58891	50.5338
											0.77	1.2884	0.77	1.3402		1.58916	50.813
											0.77	1.2881	0.77	1.3402		1.58942	51.0932
											0.77	1.2884	0.77	1.3399		1.58967	51.3707
											0.77	1.2881	0.77	1.3402		1.58993	51.6484
											0.77	1.2881	0.77	1.3402		1.59018	51.9313
											0.77	1.2881	0.77	1.3399		1.59043	52.2153
											0.77	1.2881	0.77	1.3399		1.59068	52.4939
											0.77	1.2881	0.77	1.3399		1.59094	52.7709
											0.77	1.2881	0.77	1.3399		1.59119	53.0517
											0.77	1.2881	0.77	1.3399		1.59145	53.3335
											0.77	1.2878	0.77	1.3399		1.5917	53.6138
											0.77	1.2881	0.77	1.3396		1.59195	53.8977
											0.77	1.2878	0.77	1.3396		1.5922	54.1866
											0.77	1.2878	0.77	1.3396		1.59244	54.4761
											0.77	1.2878	0.77	1.3396		1.59268	54.7651
											0.77	1.2878	0.77	1.3396		1.59293	55.0549
											0.77	1.2878	0.77	1.3396		1.59317	55.3435
											0.77	1.2875	0.77	1.3396		1.59342	55.6318
											0.77	1.2878	0.77	1.3396		1.59366	55.9268
											0.77	1.2878	0.77	1.3393		1.5939	56.2286
											0.77	1.2875	0.77	1.3396		1.59414	56.5271
											0.77	1.2875	0.77	1.3396		1.59438	56.8188
											0.77	1.2875	0.77	1.3393		1.59462	57.1098
											0.77	1.2875	0.77	1.3393		1.59486	57.4024
											0.77	1.2872	0.77	1.3393		1.59511	57.6935
											0.77	1.2875	0.77	1.3393		1.59535	57.9849
											0.78	1.2875	0.78	1.3393		1.59559	58.28
											0.78	1.2875	0.78	1.3393		1.59583	58.5758
											0.78	1.2872	0.78	1.339		1.59608	58.8689
											0.78	1.2872	0.78	1.339		1.59632	59.164
											0.78	1.2872	0.78	1.339		1.59656	59.4629
											0.78	1.2872	0.78	1.339		1.5968	59.76
											0.78	1.2872	0.78	1.339		1.59704	60.0539
											0.78	1.2872	0.78	1.339		1.59727	60.3497
											0.78	1.2872	0.78	1.339		1.59751	60.6475
											0.78	1.2869	0.78	1.339		1.59775	60.9443
											0.78	1.2869	0.78	1.339		1.59799	61.2449
											0.78	1.2869	0.78	1.339		1.59821	61.5533
											0.78	1.2869	0.78	1.339		1.59844	61.8612
											0.78	1.2869	0.78	1.339		1.59868	62.1625
											0.78	1.2869	0.78	1.3387		1.59891	62.4633
											0.78	1.2869	0.78	1.3387		1.59915	62.7674
											0.78	1.2869	0.78	1.3387		1.59938	63.071
											0.78	1.2869	0.78	1.3387		1.59961	63.3743
											0.78	1.2869	0.78	1.3387		1.59985	63.6794
											0.78	1.2869	0.78	1.3387		1.60008	63.9828
											0.78	1.2869	0.78	1.3387		1.60032	64.2811
											0.78	1.2869	0.78	1.3387		1.60055	64.581
											0.78	1.2866	0.78	1.3387		1.60078	64.8898
											0.78	1.2866	0.78	1.3387		1.60101	65.2024
											0.78	1.2866	0.78	1.3387		1.60124	65.5117
											0.78	1.2869	0.78	1.3384		1.60146	65.8205
											0.78	1.2866	0.78	1.3384		1.60169	66.1299
											0.78	1.2866	0.78	1.3384		1.60192	66.4365
											0.78	1.2866	0.78	1.3384		1.60215	66.7425
											0.78	1.2866	0.78	1.3384		1.60238	67.0511
											0.78	1.2866	0.78	1.3384		1.60261	67.358
											0.78	1.2866	0.78	1.3384		1.60285	67.6599
											0.78	1.2866	0.78	1.3384		1.60308	67.9634
											0.78	1.2866	0.78	1.338		1.60331	68.2709
											0.78	1.2866	0.78	1.338		1.60354	68.5762
											0.78	1.2863	0.78	1.3384		1.60378	68.8781
											0.79	1.2866	0.79	1.338		1.60401	69.1834
											0.79	1.2863	0.79	1.338		1.60423	69.4954
											0.79	1.2863	0.79	1.338		1.60446	69.8107
											0.79	1.2863	0.79	1.338		1.60468	70.1286
											0.79	1.2863	0.79	1.338		1.60489	70.451
											0.79	1.2863	0.79	1.338		1.60511	70.7748
											0.79	1.2863	0.79	1.338		1.60533	71.0953
											0.79	1.2863	0.79	1.338		1.60555	71.415
											0.79	1.2863	0.79	1.338		1.60577	71.7353
											0.79	1.2863	0.79	1.338		1.60599	72.0526
											0.79	1.2863	0.79	1.338		1.60621	72.3672
											0.79	1.2863	0.79	1.338		1.60643	72.6833
											0.79	1.2863	0.79	1.3377		1.60665	73.0022
											0.79	1.286	0.79	1.338		1.60686	73.3247
											0.79	1.286	0.79	1.3377		1.60707	73.6527
											0.79	1.286	0.79	1.3377		1.60728	73.9821
											0.79	1.286	0.79	1.3377		1.6075	74.3053
											0.79	1.286	0.79	1.3377		1.60772	74.6217
											0.79	1.286	0.79	1.3377		1.60794	74.9372
											0.79	1.286	0.79	1.3377		1.60816	75.2533
											0.79	1.286	0.79	1.3377		1.60839	75.5671
											0.79	1.286	0.79	1.3374		1.60861	75.8819
											0.79	1.286	0.79	1.3374		1.60882	76.2057
											0.79	1.286	0.79	1.3374		1.60903	76.5353
											0.79	1.286	0.79	1.3374		1.60925	76.861
											0.79	1.286	0.79	1.3374		1.60947	77.1842
											0.79	1.2857	0.79	1.3374		1.60968	77.5103
											0.79	1.2857	0.79	1.3374		1.6099	77.8346
											0.79	1.2857	0.79	1.3374		1.61011	78.1548
											0.79	1.2857	0.79	1.3374		1.61033	78.477
											0.79	1.2857	0.79	1.3374		1.61054	78.8021
											0.79	1.2857	0.79	1.3374		1.61076	79.1226
											0.79	1.2857	0.79	1.3374		1.61098	79.4378
											0.79	1.2857	0.79	1.3371		1.61121	79.7548
											0.79	1.2857	0.79	1.3371		1.61142	80.074
											0.79	1.2853	0.79	1.3371		1.61164	80.3941
											0.79	1.2853	0.8	1.3371		1.61186	80.7198
											0.8	1.2857	0.8	1.3371		1.61206	81.0549
											0.8	1.2857	0.8	1.3371		1.61226	81.3917
											0.8	1.2857	0.8	1.3371		1.61247	81.7237
											0.8	1.2853	0.8	1.3368		1.61268	82.0549
											0.8	1.2853	0.8	1.3368		1.61289	82.3862
											0.8	1.2853	0.8	1.3368		1.6131	82.711
											0.8	1.2853	0.8	1.3368		1.61332	83.0319
											0.8	1.2853	0.8	1.3368		1.61354	83.3559
											0.8	1.2853	0.8	1.3368		1.61375	83.6815
											0.8	1.2853	0.8	1.3368		1.61397	84.0072
											0.8	1.2853	0.8	1.3368		1.61417	84.3408
											0.8	1.2853	0.8	1.3368		1.61437	84.6815
											0.8	1.285	0.8	1.3365		1.61458	85.0151
											0.8	1.2853	0.8	1.3365		1.6148	85.3376
											0.8	1.285	0.8	1.3365		1.61501	85.6584
											0.8	1.2853	0.8	1.3365		1.61523	85.9817
											0.8	1.285	0.8	1.3365		1.61545	86.3017
											0.8	1.2853	0.8	1.3365		1.61566	86.6234
											0.8	1.2853	0.8	1.3365		1.61587	86.9554
											0.8	1.285	0.8	1.3365		1.61608	87.2922
											0.8	1.285	0.8	1.3365		1.61628	87.6242
											0.8	1.285	0.8	1.3365		1.61649	87.9546
											0.8	1.285	0.8	1.3362		1.61669	88.2906
											0.8	1.285	0.8	1.3365		1.6169	88.629
											0.8	1.285	0.8	1.3365		1.6171	88.965
											0.8	1.285	0.8	1.3362		1.6173	89.3041
											0.8	1.285	0.8	1.3362		1.6175	89.6505
											0.8	1.285	0.8	1.3362		1.6177	89.9976
											0.8	1.285	0.8	1.3362		1.61789	90.3463
											0.8	1.285	0.8	1.3362		1.61808	90.699
											0.8	1.285	0.8	1.3362		1.61827	91.0517
											0.8	1.285	0.8	1.3362		1.61847	91.3965
											0.8	1.2847	0.8	1.3362		1.61866	91.7388
											0.8	1.285	0.8	1.3362		1.61886	92.0804
											0.8	1.2847	0.8	1.3359		1.61906	92.4204
											0.81	1.2847	0.8	1.3359		1.61926	92.7588
											0.81	1.2847	0.81	1.3359		1.61946	93.0995
											0.81	1.285	0.81	1.3359		1.61967	93.4387
											0.81	1.2847	0.81	1.3359		1.61988	93.7699
											0.81	1.2847	0.81	1.3359		1.62009	94.1003
											0.81	1.2847	0.81	1.3359		1.62029	94.4355
											0.81	1.2847	0.81	1.3359		1.6205	94.7699
											0.81	1.2847	0.81	1.3359		1.62071	95.1003
											0.81	1.2847	0.81	1.3356		1.62091	95.4371
											0.81	1.2847	0.81	1.3356		1.62111	95.7795
											0.81	1.2847	0.81	1.3356		1.62131	96.1202
											0.81	1.2847	0.81	1.3356		1.62152	96.4594
											0.81	1.2844	0.81	1.3356		1.62171	96.8049
											0.81	1.2844	0.81	1.3356		1.62191	97.1521
											0.81	1.2844	0.81	1.3356		1.6221	97.4952
											0.81	1.2847	0.81	1.3353		1.6223	97.84
											0.81	1.2847	0.81	1.3356		1.62249	98.1919
											0.81	1.2844	0.81	1.3353		1.62269	98.5366
											0.81	1.2844	0.81	1.3353		1.6229	98.8694
											0.81	1.2844	0.81	1.3353		1.6231	99.2038
											0.81	1.2847	0.81	1.3353		1.6233	99.539
											0.81	1.2844	0.81	1.3353		1.62351	99.8662
											0.81	1.2844	0.81	1.3353		1.62373	100.192
											0.81	1.2844	0.81	1.3353		1.62393	100.527
											0.81	1.2844	0.81	1.3353		1.62414	100.864
											0.81	1.2844	0.81	1.3353		1.62435	101.193
											0.81	1.2844	0.81	1.3353		1.62456	101.522
											0.81	1.2844	0.81	1.3349		1.62476	101.86
											0.81	1.2844	0.81	1.3349		1.62496	102.199
											0.81	1.2844	0.81	1.3349		1.62516	102.539
											0.81	1.2841	0.81	1.3349		1.62536	102.886
											0.81	1.2844	0.81	1.3349		1.62555	103.239
											0.81	1.2841	0.81	1.3349		1.62575	103.587
											0.81	1.2844	0.81	1.3349		1.62594	103.934
											0.81	1.2841	0.81	1.3349		1.62613	104.286
											0.81	1.2844	0.81	1.3349		1.62632	104.631
											0.82	1.2844	0.82	1.3346		1.62653	104.963
											0.82	1.2841	0.82	1.3349		1.62674	105.298
											0.82	1.2841	0.82	1.3346		1.62694	105.638
											0.82	1.2841	0.82	1.3346		1.62714	105.975
											0.82	1.2841	0.82	1.3346		1.62734	106.317
											0.82	1.2841	0.82	1.3346		1.62752	106.678
											0.82	1.2841	0.82	1.3346		1.6277	107.045
											0.82	1.2841	0.82	1.3346		1.62788	107.405
											0.82	1.2841	0.82	1.3346		1.62807	107.764
											0.82	1.2841	0.82	1.3346		1.62825	108.124
											0.82	1.2841	0.82	1.3346		1.62845	108.475
											0.82	1.2841	0.82	1.3346		1.62865	108.809
											0.82	1.2841	0.82	1.3346		1.62886	109.145
											0.82	1.2841	0.82	1.3346		1.62905	109.489
											0.82	1.2841	0.82	1.3343		1.62925	109.831
											0.82	1.2841	0.82	1.3343		1.62946	110.169
											0.82	1.2838	0.82	1.3343		1.62966	110.513
											0.82	1.2838	0.82	1.3343		1.62985	110.861
											0.82	1.2838	0.82	1.3343		1.63004	111.212
											0.82	1.2841	0.82	1.3343		1.63022	111.569
											0.82	1.2838	0.82	1.3343		1.63041	111.93
											0.82	1.2841	0.82	1.3343		1.6306	112.28
											0.82	1.2841	0.82	1.3343		1.6308	112.623
											0.82	1.2838	0.82	1.334		1.63099	112.974
											0.82	1.2838	0.82	1.334		1.63118	113.328
											0.82	1.2838	0.82	1.334		1.63138	113.67
											0.82	1.2838	0.82	1.334		1.63158	114.01
											0.82	1.2838	0.82	1.334		1.63176	114.373
											0.82	1.2838	0.82	1.334		1.63192	114.755
											0.82	1.2838	0.82	1.334		1.63209	115.131
											0.82	1.2838	0.82	1.334		1.63227	115.499
											0.82	1.2838	0.82	1.334		1.63244	115.869
											0.82	1.2838	0.82	1.334		1.63262	116.237
											0.82	1.2838	0.82	1.334		1.6328	116.596
											0.82	1.2838	0.82	1.3337		1.63298	116.955
											0.82	1.2835	0.82	1.3337		1.63317	117.314
											0.83	1.2835	0.83	1.3337		1.63335	117.672
											0.83	1.2838	0.83	1.3337		1.63355	118.02
											0.83	1.2835	0.83	1.3337
											0.83	1.2838	0.83	1.3337
											0.83	1.2838	0.83	1.3337
											0.83	1.2838	0.83	1.3334
											0.83	1.2838	0.83	1.3337
											0.83	1.2838	0.83	1.3334
											0.83	1.2838	0.83	1.3337
											0.83	1.2838	0.83	1.3334
											0.83	1.2838	0.83	1.3334
											0.83	1.2835	0.83	1.3334
											0.83	1.2835	0.83	1.3334
											0.83	1.2835	0.83	1.3334
											0.83	1.2835	0.83	1.3334
											0.83	1.2835	0.83	1.3334
											0.83	1.2835	0.83	1.3331
											0.83	1.2835	0.83	1.3334
											0.83	1.2835	0.83	1.3331
											0.83	1.2835	0.83	1.3334
											0.83	1.2835	0.83	1.3334
											0.83	1.2835	0.83	1.3331
											0.83	1.2835	0.83	1.3331
											0.83	1.2835	0.83	1.3331
											0.83	1.2835	0.83	1.3331
											0.83	1.2832	0.83	1.3331
											0.83	1.2835	0.83	1.3331
											0.83	1.2832	0.83	1.3331
											0.83	1.2835	0.83	1.3331
											0.83	1.2835	0.83	1.3328
											0.83	1.2835	0.83	1.3328
											0.83	1.2835	0.83	1.3328
											0.83	1.2832	0.83	1.3328
											0.83	1.2835	0.83	1.3328
											0.83	1.2835	0.83	1.3328
											0.83	1.2835	0.83	1.3328
											0.84	1.2835	0.84	1.3328
											0.84	1.2832	0.84	1.3328
											0.84	1.2832	0.84	1.3328
											0.84	1.2832	0.84	1.3325
											0.84	1.2832	0.84	1.3328
											0.84	1.2832	0.84	1.3328
											0.84	1.2832	0.84	1.3325
											0.84	1.2832	0.84	1.3328
											0.84	1.2832	0.84	1.3325
											0.84	1.2832	0.84	1.3325
											0.84	1.2832	0.84	1.3325
											0.84	1.2832	0.84	1.3325
											0.84	1.2829	0.84	1.3325
											0.84	1.2832	0.84	1.3325
											0.84	1.2832	0.84	1.3325
											0.84	1.2832	0.84	1.3322
											0.84	1.2832	0.84	1.3325
											0.84	1.2832	0.84	1.3325
											0.84	1.2829	0.84	1.3322
											0.84	1.2832	0.84	1.3325
											0.84	1.2829	0.84	1.3322
											0.84	1.2829	0.84	1.3322
											0.84	1.2829	0.84	1.3322
											0.84	1.2832	0.84	1.3322
											0.84	1.2832	0.84	1.3322
											0.84	1.2829	0.84	1.3322
											0.84	1.2829	0.84	1.3322
											0.84	1.2829	0.84	1.3322
											0.84	1.2829	0.84	1.3322
											0.84	1.2829	0.84	1.3318
											0.84	1.2829	0.84	1.3318
											0.84	1.2829	0.84	1.3318
											0.84	1.2829	0.84	1.3318
											0.84	1.2829	0.84	1.3318
											0.84	1.2829	0.84	1.3318
											0.84	1.2829	0.84	1.3318
											0.85	1.2829	0.84	1.3318
											0.85	1.2829	0.85	1.3318
											0.85	1.2829	0.85	1.3318
											0.85	1.2829	0.85	1.3318
											0.85	1.2829	0.85	1.3318
											0.85	1.2829	0.85	1.3312
											0.85	1.2829	0.85	1.3312
											0.85	1.2829	0.85	1.3312
											0.85	1.2829	0.85	1.3312
											0.85	1.2829	0.85	1.3312
											0.85	1.2829	0.85	1.3312
											0.85	1.2829	0.85	1.3312
											0.85	1.2829	0.85	1.3312
											0.85	1.2829	0.85	1.3312
											0.85	1.2829	0.85	1.3312
											0.85	1.2829	0.85	1.3312
											0.85	1.2829	0.85	1.3309
											0.85	1.2829	0.85	1.3309
											0.85	1.2829	0.85	1.3309
											0.85	1.2829	0.85	1.3309
											0.85	1.2829	0.85	1.3309
											0.85	1.2829	0.85	1.3309
											0.85	1.2829	0.85	1.3309
											0.85	1.2826	0.85	1.3309
											0.85	1.2826	0.85	1.3309
											0.85	1.2829	0.85	1.3309
											0.85	1.2826	0.85	1.3309
											0.85	1.2829	0.85	1.3309
											0.85	1.2829	0.85	1.3309
											0.85	1.2829	0.85	1.3309
											0.85	1.2826	0.85	1.3309
											0.85	1.2826	0.85	1.3309
											0.85	1.2826	0.85	1.3309
											0.85	1.2829	0.85	1.3309
											0.85	1.2826	0.85	1.3309
											0.85	1.2826	0.85	1.3309
											0.86	1.2826	0.86	1.3309
											0.86	1.2826	0.86	1.3309
											0.86	1.2826	0.86	1.3309
											0.86	1.2826	0.86	1.3309
											0.86	1.2829	0.86	1.3309
											0.86	1.2826	0.86	1.3309
											0.86	1.2826	0.86	1.3309
											0.86	1.2826	0.86	1.3306
											0.86	1.2826	0.86	1.3306
											0.86	1.2826	0.86	1.3306
											0.86	1.2826	0.86	1.3306
											0.86	1.2826	0.86	1.3306
											0.86	1.2826	0.86	1.3306
											0.86	1.2826	0.86	1.3306
											0.86	1.2826	0.86	1.3306
											0.86	1.2826	0.86	1.3306
											0.86	1.2822	0.86	1.3303
											0.86	1.2826	0.86	1.3306
											0.86	1.2826	0.86	1.3306
											0.86	1.2826	0.86	1.3306
											0.86	1.2826	0.86	1.3306
											0.86	1.2822	0.86	1.3306
											0.86	1.2826	0.86	1.3306
											0.86	1.2822	0.86	1.3306
											0.86	1.2822	0.86	1.3303
											0.86	1.2822	0.86	1.3303
											0.86	1.2826	0.86	1.3303
											0.86	1.2822	0.86	1.3303
											0.86	1.2826	0.86	1.3303
											0.86	1.2822	0.86	1.3303
											0.86	1.2822	0.86	1.3303
											0.86	1.2822	0.86	1.3303
											0.86	1.2822	0.86	1.3303
											0.86	1.2826	0.86	1.3303
											0.86	1.2826	0.86	1.33
											0.86	1.2822	0.86	1.3303
											0.86	1.2822	0.87	1.33
											0.87	1.2822	0.87	1.3303
											0.87	1.2822	0.87	1.3303
											0.87	1.2826	0.87	1.3303
											0.87	1.2822	0.87	1.3303
											0.87	1.2822	0.87	1.3303
											0.87	1.2822	0.87	1.3303
											0.87	1.2822	0.87	1.33
											0.87	1.2822	0.87	1.33
											0.87	1.2822	0.87	1.33
											0.87	1.2822	0.87	1.33
											0.87	1.2822	0.87	1.33
											0.87	1.2822	0.87	1.33
											0.87	1.2822	0.87	1.33
											0.87	1.2822	0.87	1.33
											0.87	1.2822	0.87	1.33
											0.87	1.2822	0.87	1.33
											0.87	1.2822	0.87	1.33
											0.87	1.2822	0.87	1.33
											0.87	1.2822	0.87	1.33
											0.87	1.2822	0.87	1.33
											0.87	1.2822	0.87	1.33
											0.87	1.2819	0.87	1.33
											0.87	1.2822	0.87	1.33
											0.87	1.2822	0.87	1.33
											0.87	1.2822	0.87	1.3297
											0.87	1.2819	0.87	1.3297
											0.87	1.2822	0.87	1.3297
											0.87	1.2822	0.87	1.3297
											0.87	1.2819	0.87	1.3297
											0.87	1.2819	0.87	1.3297
											0.87	1.2819	0.87	1.3297
											0.87	1.2822	0.87	1.3297
											0.87	1.2819	0.87	1.3297
											0.87	1.2822	0.87	1.3297
											0.87	1.2819	0.87	1.3297
											0.88	1.2819	0.88	1.3297
											0.88	1.2819	0.88	1.3297
											0.88	1.2819	0.88	1.3297
											0.88	1.2819	0.88	1.3297
											0.88	1.2819	0.88	1.3297
											0.88	1.2819	0.88	1.3297
											0.88	1.2819	0.88	1.3297
											0.88	1.2819	0.88	1.3297
											0.88	1.2819	0.88	1.3297
											0.88	1.2819	0.88	1.3297
											0.88	1.2819	0.88	1.3297
											0.88	1.2819	0.88	1.3297
											0.88	1.2819	0.88	1.3297
											0.88	1.2819	0.88	1.3297
											0.88	1.2819	0.88	1.3297
											0.88	1.2819	0.88	1.3297
											0.88	1.2819	0.88	1.3297
											0.88	1.2819	0.88	1.3297
											0.88	1.2819	0.88	1.3297
											0.88	1.2816	0.88	1.3297
											0.88	1.2819	0.88	1.3294
											0.88	1.2819	0.88	1.3294
											0.88	1.2819	0.88	1.3297
											0.88	1.2819	0.88	1.3294
											0.88	1.2819	0.88	1.3297
											0.88	1.2819	0.88	1.3297
											0.88	1.2816	0.88	1.3297
											0.88	1.2816	0.88	1.3297
											0.88	1.2819	0.88	1.3294
											0.88	1.2819	0.88	1.3294
											0.88	1.2819	0.88	1.3294
											0.88	1.2819	0.88	1.3294
											0.88	1.2816	0.88	1.3294
											0.88	1.2816	0.88	1.3294
											0.88	1.2816	0.88	1.3294
											0.88	1.2819	0.88	1.3294
											0.89	1.2816	0.88	1.3294
											0.89	1.2816	0.89	1.3294
											0.89	1.2816	0.89	1.3294
											0.89	1.2819	0.89	1.3297
											0.89	1.2816	0.89	1.3294
											0.89	1.2819	0.89	1.3294
											0.89	1.2816	0.89	1.3294
											0.89	1.2816	0.89	1.3294
											0.89	1.2816	0.89	1.3294
											0.89	1.2816	0.89	1.3294
											0.89	1.2816	0.89	1.3294
											0.89	1.2816	0.89	1.3294
											0.89	1.2816	0.89	1.3294
											0.89	1.2816	0.89	1.3294
											0.89	1.2816	0.89	1.3294
											0.89	1.2816	0.89	1.3294
											0.89	1.2816	0.89	1.3294
											0.89	1.2816	0.89	1.3294
											0.89	1.2816	0.89	1.3294
											0.89	1.2816	0.89	1.3294
											0.89	1.2816	0.89	1.3294
											0.89	1.2816	0.89	1.3294
											0.89	1.2816	0.89	1.3294
											0.89	1.2816	0.89	1.3294
											0.89	1.2816	0.89	1.3294
											0.89	1.2816	0.89	1.3294
											0.89	1.2816	0.89	1.3294
											0.89	1.2816	0.89	1.3294
											0.89	1.2816	0.89	1.3294
											0.89	1.2816	0.89	1.3291
											0.89	1.2813	0.89	1.3294
											0.89	1.2816	0.89	1.3294
											0.89	1.2816	0.89	1.3294
											0.89	1.2816	0.89	1.3294
											0.89	1.2816	0.89	1.3294
											0.89	1.2813	0.89	1.3294
											0.9	1.2816	0.9	1.3291
											0.9	1.2813	0.9	1.3294
											0.9	1.2813	0.9	1.3291
											0.9	1.2813	0.9	1.3294
											0.9	1.2816	0.9	1.3294
											0.9	1.2816	0.9	1.3294
											0.9	1.2816	0.9	1.3294
											0.9	1.2816	0.9	1.3291
											0.9	1.2813	0.9	1.3291
											0.9	1.2816	0.9	1.3291
											0.9	1.2813	0.9	1.3294
											0.9	1.2816	0.9	1.3291
											0.9	1.2813	0.9	1.3294
											0.9	1.2813	0.9	1.3294
											0.9	1.2813	0.9	1.3294
											0.9	1.2813	0.9	1.3294
											0.9	1.2813	0.9	1.3291
											0.9	1.2813	0.9	1.3294
											0.9	1.2813	0.9	1.3291
											0.9	1.2816	0.9	1.3291
											0.9	1.2813	0.9	1.3291
											0.9	1.2813	0.9	1.3291
											0.9	1.2813	0.9	1.3291
											0.9	1.2813	0.9	1.3291
											0.9	1.2813	0.9	1.3291
											0.9	1.2813	0.9	1.3291
											0.9	1.2813	0.9	1.3291
											0.9	1.2813	0.9	1.3291
											0.9	1.2813	0.9	1.3291
											0.9	1.2813	0.9	1.3294
											0.9	1.2813	0.9	1.3291
											0.9	1.2813	0.9	1.3291
											0.9	1.2813	0.9	1.3291
											0.9	1.2813	0.9	1.3291
											0.9	1.2813	0.9	1.3291
											0.9	1.2813	0.9	1.3291
											0.91	1.2813	0.9	1.3291
											0.91	1.2813	0.91	1.3291
											0.91	1.2813	0.91	1.3291
											0.91	1.2813	0.91	1.3291
											0.91	1.2813	0.91	1.3291
											0.91	1.2813	0.91	1.3291
											0.91	1.2813	0.91	1.3291
											0.91	1.2813	0.91	1.3291
											0.91	1.2813	0.91	1.3291
											0.91	1.2813	0.91	1.3291
											0.91	1.2813	0.91	1.3291
											0.91	1.2813	0.91	1.3291
											0.91	1.2813	0.91	1.3291
											0.91	1.2813	0.91	1.3291
											0.91	1.281	0.91	1.3291
											0.91	1.2813	0.91	1.3291
											0.91	1.281	0.91	1.3291
											0.91	1.2813	0.91	1.3291
											0.91	1.281	0.91	1.3291
											0.91	1.2813	0.91	1.3291
											0.91	1.281	0.91	1.3291
											0.91	1.2813	0.91	1.3291
											0.91	1.2813	0.91	1.3291
											0.91	1.2813	0.91	1.3291
											0.91	1.281	0.91	1.3291
											0.91	1.281	0.91	1.3291
											0.91	1.2813	0.91	1.3291
											0.91	1.281	0.91	1.3291
											0.91	1.2813	0.91	1.3291
											0.91	1.281	0.91	1.3291
											0.91	1.2813	0.91	1.3291
											0.91	1.281	0.91	1.3291
											0.91	1.281	0.91	1.3291
											0.91	1.281	0.91	1.3291
											0.91	1.281	0.91	1.3291
											0.91	1.2813	0.91	1.3291
											0.92	1.281	0.92	1.3291
											0.92	1.281	0.92	1.3291
											0.92	1.281	0.92	1.3291
											0.92	1.281	0.92	1.3291
											0.92	1.281	0.92	1.3291
											0.92	1.2813	0.92	1.3291
											0.92	1.281	0.92	1.3291
											0.92	1.281	0.92	1.3291
											0.92	1.281	0.92	1.3291
											0.92	1.3681	0.92	1.3777
											0.92	1.3725	0.92	1.3805
											0.92	1.441	0.92	1.4125
											0.92	1.5055	0.92	1.441
											0.92	1.5644	0.92	1.4658
											0.92	1.618	0.92	1.4878
											0.92	1.666	0.92	1.5064
											0.92	1.7076	0.92	1.5237
											0.92	1.7398	0.92	1.5399
											0.92	1.7684	0.92	1.5554
											0.92	1.7994	0.92	1.569
											0.92	1.8276	0.92	1.582
											0.92	1.8533	0.92	1.5951
											0.92	1.8772	0.92	1.6068
											0.92	1.8952	0.92	1.6186
											0.92	1.9082	0.92	1.6288
											0.92	1.9175	0.92	1.6403
											0.92	1.9227	0.92	1.6496
											0.92	1.9265	0.92	1.6595
											0.92	1.9289	0.92	1.6688
											0.92	1.9302	0.92	1.6788
											0.92	1.9314	0.92	1.6877
											0.92	1.9327	0.92	1.6958
											0.92	1.9339	0.92	1.7039
											0.92	1.9345	0.92	1.7113
											0.92	1.9355	0.92	1.7184
											0.92	1.9358	0.92	1.7259
											0.92	1.9364	0.92	1.7324
											0.92	1.9367	0.92	1.7389
											0.92	1.9367	0.92	1.7457
											0.93	1.9373	0.93	1.751
											0.93	1.9373	0.93	1.7575
											0.93	1.9379	0.93	1.7631
											0.93	1.9379	0.93	1.7684
											0.93	1.9382	0.93	1.7733
											0.93	1.9382	0.93	1.7777
											0.93	1.9386	0.93	1.7826
											0.93	1.9389	0.93	1.787
											0.93	1.9392	0.93	1.7913
											0.93	1.9392	0.93	1.7956
											0.93	1.9395	0.93	1.7997
											0.93	1.9395	0.93	1.8028
											0.93	1.9395	0.93	1.8071
											0.93	1.9395	0.93	1.8102
											0.93	1.9398	0.93	1.8139
											0.93	1.9401	0.93	1.817
											0.93	1.9401	0.93	1.8204
											0.93	1.9401	0.93	1.8232
											0.93	1.9404	0.93	1.826
											0.93	1.9404	0.93	1.8291
											0.93	1.9404	0.93	1.8316
											0.93	1.9404	0.93	1.8344
											0.93	1.9407	0.93	1.8369
											0.93	1.9404	0.93	1.8393
											0.93	1.9407	0.93	1.8415
											0.93	1.9407	0.93	1.8437
											0.93	1.941	0.93	1.8459
											0.93	1.941	0.93	1.8483
											0.93	1.941	0.93	1.8502
											0.93	1.941	0.93	1.8521
											0.93	1.941	0.93	1.8542
											0.93	1.941	0.93	1.8561
											0.93	1.941	0.93	1.8576
											0.93	1.9413	0.93	1.8592
											0.93	1.9413	0.93	1.861
											0.93	1.9413	0.93	1.8626
											0.94	1.9413	0.93	1.8641
											0.94	1.9413	0.94	1.8657
											0.94	1.9413	0.94	1.8669
											0.94	1.9413	0.94	1.8685
											0.94	1.9417	0.94	1.87
											0.94	1.9417	0.94	1.8713
											0.94	1.9417	0.94	1.8728
											0.94	1.9417	0.94	1.8741
											0.94	1.9417	0.94	1.8753
											0.94	1.9417	0.94	1.8762
											0.94	1.9417	0.94	1.8775
											0.94	1.9417	0.94	1.8787
											0.94	1.942	0.94	1.8797
											0.94	1.942	0.94	1.8809
											0.94	1.942	0.94	1.8818
											0.94	1.942	0.94	1.8828
											0.94	1.942	0.94	1.8837
											0.94	1.9417	0.94	1.8849
											0.94	1.942	0.94	1.8855
											0.94	1.942	0.94	1.8865
											0.94	1.942	0.94	1.8874
											0.94	1.942	0.94	1.8883
											0.94	1.942	0.94	1.889
											0.94	1.942	0.94	1.8899
											0.94	1.942	0.94	1.8908
											0.94	1.942	0.94	1.8917
											0.94	1.942	0.94	1.8927
											0.94	1.942	0.94	1.8933
											0.94	1.9423	0.94	1.8942
											0.94	1.9423	0.94	1.8948
											0.94	1.9423	0.94	1.8955
											0.94	1.942	0.94	1.8961
											0.94	1.9423	0.94	1.8967
											0.94	1.942	0.94	1.8973
											0.94	1.9423	0.94	1.8983
											0.94	1.9423	0.94	1.8989
											0.95	1.9423	0.95	1.8995
											0.95	1.9423	0.95	1.8998
											0.95	1.9423	0.95	1.9007
											0.95	1.9423	0.95	1.901
											0.95	1.942	0.95	1.9017
											0.95	1.9423	0.95	1.9023
											0.95	1.9423	0.95	1.9029
											0.95	1.9423	0.95	1.9032
											0.95	1.9423	0.95	1.9038
											0.95	1.9423	0.95	1.9045
											0.95	1.9423	0.95	1.9048
											0.95	1.9423	0.95	1.9054
											0.95	1.9423	0.95	1.9057
											0.95	1.9423	0.95	1.9063
											0.95	1.9426	0.95	1.9066
											0.95	1.9423	0.95	1.9072
											0.95	1.9423	0.95	1.9079
											0.95	1.9423	0.95	1.9082
											0.95	1.9423	0.95	1.9088
											0.95	1.9423	0.95	1.9091
											0.95	1.9423	0.95	1.9094
											0.95	1.9423	0.95	1.91
											0.95	1.9423	0.95	1.9103
											0.95	1.9423	0.95	1.9107
											0.95	1.9423	0.95	1.911
											0.95	1.9423	0.95	1.9113
											0.95	1.9423	0.95	1.9119
											0.95	1.9423	0.95	1.9122
											0.95	1.9426	0.95	1.9128
											0.95	1.9423	0.95	1.9131
											0.95	1.9423	0.95	1.9134
											0.95	1.9423	0.95	1.9141
											0.95	1.9423	0.95	1.9144
											0.95	1.9423	0.95	1.9147
											0.95	1.9423	0.95	1.915
											0.95	1.9423	0.95	1.9153
											0.95	1.9423	0.96	1.9156
											0.96	1.9423	0.96	1.9159
											0.96	1.9423	0.96	1.9162
											0.96	1.9423	0.96	1.9165
											0.96	1.9423	0.96	1.9169
											0.96	1.9426	0.96	1.9172
											0.96	1.9423	0.96	1.9175
											0.96	1.9423	0.96	1.9178
											0.96	1.9423	0.96	1.9181
											0.96	1.9423	0.96	1.9184
											0.96	1.9426	0.96	1.9187
											0.96	1.9423	0.96	1.919
											0.96	1.9423	0.96	1.9193
											0.96	1.9423	0.96	1.9193
											0.96	1.9423	0.96	1.9196
											0.96	1.9423	0.96	1.92
											0.96	1.9423	0.96	1.9203
											0.96	1.9426	0.96	1.9206
											0.96	1.9423	0.96	1.9209
											0.96	1.9423	0.96	1.9212
											0.96	1.9423	0.96	1.9212
											0.96	1.9423	0.96	1.9215
											0.96	1.9423	0.96	1.9218
											0.96	1.9426	0.96	1.9221
											0.96	1.9423	0.96	1.9224
											0.96	1.9423	0.96	1.9227
											0.96	1.9423	0.96	1.9227
											0.96	1.9423	0.96	1.9231
											0.96	1.9423	0.96	1.9234
											0.96	1.9423	0.96	1.9234
											0.96	1.9423	0.96	1.9237
											0.96	1.9423	0.96	1.924
											0.96	1.9423	0.96	1.924
											0.96	1.9423	0.96	1.9243
											0.96	1.9423	0.96	1.9246
											0.96	1.942	0.96	1.9249
											0.97	1.9423	0.97	1.9249
											0.97	1.9423	0.97	1.9252
											0.97	1.9423	0.97	1.9252
											0.97	1.9423	0.97	1.9255
											0.97	1.9423	0.97	1.9255
											0.97	1.9423	0.97	1.9258
											0.97	1.9423	0.97	1.9258
											0.97	1.9423	0.97	1.9262
											0.97	1.942	0.97	1.9265
											0.97	1.9423	0.97	1.9265
											0.97	1.942	0.97	1.9268
											0.97	1.9423	0.97	1.9271
											0.97	1.9423	0.97	1.9271
											0.97	1.9423	0.97	1.9274
											0.97	1.942	0.97	1.9274
											0.97	1.942	0.97	1.9277
											0.97	1.942	0.97	1.9277
											0.97	1.9423	0.97	1.928
											0.97	1.9423	0.97	1.9283
											0.97	1.942	0.97	1.9283
											0.97	1.942	0.97	1.9286
											0.97	1.942	0.97	1.9286
											0.97	1.942	0.97	1.9286
											0.97	1.942	0.97	1.9289
											0.97	1.9423	0.97	1.9293
											0.97	1.942	0.97	1.9293
											0.97	1.942	0.97	1.9296
											0.97	1.942	0.97	1.9296
											0.97	1.942	0.97	1.9299
											0.97	1.942	0.97	1.9299
											0.97	1.942	0.97	1.9302
											0.97	1.942	0.97	1.9302
											0.97	1.942	0.97	1.9302
											0.97	1.942	0.97	1.9305
											0.97	1.942	0.97	1.9308
											0.97	1.942	0.97	1.9308
											0.98	1.942	0.98	1.9311
											0.98	1.942	0.98	1.9311
											0.98	1.942	0.98	1.9311
											0.98	1.9417	0.98	1.9314
											0.98	1.942	0.98	1.9314
											0.98	1.9417	0.98	1.9317
											0.98	1.942	0.98	1.9317
											0.98	1.942	0.98	1.932
											0.98	1.942	0.98	1.932
											0.98	1.9417	0.98	1.932
											0.98	1.942	0.98	1.9324
											0.98	1.942	0.98	1.9324
											0.98	1.9417	0.98	1.9327
											0.98	1.9417	0.98	1.9327
											0.98	1.9417	0.98	1.9327
											0.98	1.942	0.98	1.933
											0.98	1.9417	0.98	1.933
											0.98	1.942	0.98	1.933
											0.98	1.9417	0.98	1.9333
											0.98	1.9417	0.98	1.9333
											0.98	1.9417	0.98	1.9336
											0.98	1.9417	0.98	1.9336
											0.98	1.9417	0.98	1.9339
											0.98	1.942	0.98	1.9339
											0.98	1.9417	0.98	1.9339
											0.98	1.9417	0.98	1.9339
											0.98	1.9417	0.98	1.9345
											0.98	1.9417	0.98	1.9345
											0.98	1.9417	0.98	1.9348
											0.98	1.9417	0.98	1.9348
											0.98	1.9417	0.98	1.9351
											0.98	1.9417	0.98	1.9351
											0.98	1.9417	0.98	1.9351
											0.98	1.9417	0.98	1.9351
											0.98	1.9417	0.98	1.9351
											0.98	1.9417	0.98	1.9355
											0.98	1.9417	0.99	1.9355
											0.99	1.9417	0.99	1.9358
											0.99	1.9417	0.99	1.9358
											0.99	1.9417	0.99	1.9358
											0.99	1.9417	0.99	1.9358
											0.99	1.9417	0.99	1.9358
											0.99	1.9417	0.99	1.9361
											0.99	1.9417	0.99	1.9361
											0.99	1.9417	0.99	1.9361
											0.99	1.9417	0.99	1.9364
											0.99	1.9417	0.99	1.9364
											0.99	1.9417	0.99	1.9364
											0.99	1.9417	0.99	1.9367
											0.99	1.9417	0.99	1.9367
											0.99	1.9417	0.99	1.9367
											0.99	1.9417	0.99	1.937
											0.99	1.9417	0.99	1.937
											0.99	1.9417	0.99	1.937
											0.99	1.9417	0.99	1.937
											0.99	1.9417	0.99	1.937
											0.99	1.9417	0.99	1.9373
											0.99	1.9417	0.99	1.9373
											0.99	1.9417	0.99	1.9376
											0.99	1.9417	0.99	1.9376
											0.99	1.9417	0.99	1.9376
											0.99	1.9417	0.99	1.9376
											0.99	1.9417	0.99	1.9376
											0.99	1.9417	0.99	1.9379
											0.99	1.9417	0.99	1.9379
											0.99	1.9413	0.99	1.9379
											0.99	1.9417	0.99	1.9382
											0.99	1.9413	0.99	1.9382
											0.99	1.9417	0.99	1.9382
											0.99	1.9417	0.99	1.9382
											0.99	1.9417	0.99	1.9386
											0.99	1.9417	0.99	1.9386
											1	1.9417	1	1.9386
											1	1.9417	1	1.9386
											1	1.9417	1	1.9389
											1	1.9417	1	1.9386
											1	1.9413	1	1.9389
											1	1.9417	1	1.9389
											1	1.9413	1	1.9392
											1	1.9413	1	1.9392
											1	1.9413	1	1.9392
											1	1.9413	1	1.9392
											1	1.9417	1	1.9392
											1	1.9417	1	1.9395
											1	1.9417	1	1.9395
											1	1.9413	1	1.9395
											1	1.9413	1	1.9395
											1	1.9413	1	1.9398
											1	1.9413	1	1.9395
											1	1.9413	1	1.9398
											1	1.9413	1	1.9398
											1	1.9413	1	1.9401
											1	1.9413	1	1.9401
											1	1.9417	1	1.9401
											1	1.9413	1	1.9401
											1	1.9413	1	1.9401
											1	1.9413	1	1.9404
											1	1.9417	1	1.9404
											1	1.9417	1	1.9404
											1	1.9413	1	1.9404
											1	1.9413	1	1.9407
											1	1.9413	1	1.9404
											1	1.9413	1	1.9407
											1	1.9413	1	1.9407
											1	1.9413	1	1.9407
											1	1.9413	1	1.941
											1	1.9413	1	1.941
											1	1.9413	1	1.941
											1	1.9413	1.01	1.941
											1.01	1.9413	1.01	1.941
											1.01	1.9413	1.01	1.941
											1.01	1.9413	1.01	1.941
											1.01	1.9413	1.01	1.9413
											1.01	1.9413	1.01	1.9413
											1.01	1.9413	1.01	1.9413
											1.01	1.9413	1.01	1.9417
											1.01	1.9413	1.01	1.9417
											1.01	1.9413	1.01	1.9417
											1.01	1.941	1.01	1.9417
											1.01	1.9413	1.01	1.9417
											1.01	1.941	1.01	1.9417
											1.01	1.9413	1.01	1.9417
											1.01	1.9413	1.01	1.9417
											1.01	1.9413	1.01	1.942
											1.01	1.9413	1.01	1.942
											1.01	1.9413	1.01	1.942
											1.01	1.9413	1.01	1.942
											1.01	1.941	1.01	1.9423
											1.01	1.9413	1.01	1.9423
											1.01	1.9413	1.01	1.9423
											1.01	1.9413	1.01	1.9423
											1.01	1.9413	1.01	1.9423
											1.01	1.941	1.01	1.9426
											1.01	1.9413	1.01	1.9426
											1.01	1.9413	1.01	1.9426
											1.01	1.941	1.01	1.9426
											1.01	1.9413	1.01	1.9426
											1.01	1.941	1.01	1.9426
											1.01	1.9413	1.01	1.9426
											1.01	1.941	1.01	1.9429
											1.01	1.9413	1.01	1.9429
											1.01	1.9413	1.01	1.9429
											1.01	1.941	1.01	1.9429
											1.01	1.9413	1.01	1.9429
											1.02	1.9413	1.02	1.9432
											1.02	1.941	1.02	1.9432
											1.02	1.941	1.02	1.9432
											1.02	1.941	1.02	1.9432
											1.02	1.941	1.02	1.9435
											1.02	1.941	1.02	1.9435
											1.02	1.941	1.02	1.9435
											1.02	1.941	1.02	1.9435
											1.02	1.941	1.02	1.9435
											1.02	1.941	1.02	1.9435
											1.02	1.941	1.02	1.9438
											1.02	1.941	1.02	1.9438
											1.02	1.9413	1.02	1.9438
											1.02	1.9413	1.02	1.9435
											1.02	1.941	1.02	1.9438
											1.02	1.941	1.02	1.9438
											1.02	1.941	1.02	1.9438
											1.02	1.941	1.02	1.9438
											1.02	1.941	1.02	1.9441
											1.02	1.941	1.02	1.9441
											1.02	1.941	1.02	1.9441
											1.02	1.941	1.02	1.9441
											1.02	1.941	1.02	1.9441
											1.02	1.941	1.02	1.9444
											1.02	1.941	1.02	1.9441
											1.02	1.941	1.02	1.9444
											1.02	1.941	1.02	1.9444
											1.02	1.941	1.02	1.9444
											1.02	1.941	1.02	1.9444
											1.02	1.941	1.02	1.9448
											1.02	1.941	1.02	1.9448
											1.02	1.941	1.02	1.9444
											1.02	1.941	1.02	1.9448
											1.02	1.941	1.02	1.9448
											1.02	1.941	1.02	1.9448
											1.02	1.941	1.02	1.9448
											1.02	1.941	1.03	1.9451
											1.03	1.941	1.03	1.9451
											1.03	1.941	1.03	1.9451
											1.03	1.941	1.03	1.9451
											1.03	1.941	1.03	1.9451
											1.03	1.941	1.03	1.9451
											1.03	1.941	1.03	1.9451
											1.03	1.941	1.03	1.9451
											1.03	1.941	1.03	1.9451
											1.03	1.941	1.03	1.9454
											1.03	1.941	1.03	1.9454
											1.03	1.941	1.03	1.9454
											1.03	1.941	1.03	1.9454
											1.03	1.941	1.03	1.9454
											1.03	1.941	1.03	1.9454
											1.03	1.941	1.03	1.9454
											1.03	1.941	1.03	1.9454
											1.03	1.941	1.03	1.9454
											1.03	1.941	1.03	1.9454
											1.03	1.941	1.03	1.9454
											1.03	1.941	1.03	1.9457
											1.03	1.941	1.03	1.9457
											1.03	1.941	1.03	1.9457
											1.03	1.941	1.03	1.9457
											1.03	1.941	1.03	1.946
											1.03	1.941	1.03	1.946
											1.03	1.941	1.03	1.946
											1.03	1.941	1.03	1.946
											1.03	1.941	1.03	1.946
											1.03	1.941	1.03	1.946
											1.03	1.941	1.03	1.9463
											1.03	1.941	1.03	1.9463
											1.03	1.9407	1.03	1.9463
											1.03	1.941	1.03	1.9463
											1.03	1.9407	1.03	1.9463
											1.03	1.941	1.03	1.9463
											1.04	1.941	1.04	1.9463
											1.04	1.941	1.04	1.9463
											1.04	1.941	1.04	1.9466
											1.04	1.941	1.04	1.9463
											1.04	1.941	1.04	1.9463
											1.04	1.941	1.04	1.9466
											1.04	1.941	1.04	1.9466
											1.04	1.941	1.04	1.9466
											1.04	1.941	1.04	1.9466
											1.04	1.941	1.04	1.9469
											1.04	1.941	1.04	1.9469
											1.04	1.941	1.04	1.9469
											1.04	1.941	1.04	1.9469
											1.04	1.941	1.04	1.9469
											1.04	1.941	1.04	1.9469
											1.04	1.941	1.04	1.9469
											1.04	1.9407	1.04	1.9469
[truncated: 5,267 more rows]
