# Supplementary material for: Accelerated deprotonation with a hydroxy-silicon alkali solid for rechargeable zinc-air batteries
Source: Nat Commun. 2023 Nov 1;14:6968. doi: 10.1038/s41467-023-42728-y (PMC10618233; doi:10.1038/s41467-023-42728-y)
Supplement: Supplementary file 3 — Source Data [file 41467_2023_42728_MOESM3_ESM.zip › Source Data-Supporting Information.xlsx]

## Sheet: Figure S3
		Number of exsolved particles in specific area		Exsolved Particle Size (nm)
	BCS-PBCC-0.01	15 (44 particles μm-2)	BCS-PBCC-0.01	9
	BCS-PBCC-0.05	34 (81 particles μm-2)	BCS-PBCC-0.05	13
	BCS-PBCC-0.20	72 (155 particles μm-2)	BCS-PBCC-0.20	16

## Sheet: Figure S8
	BCS		BCS-PBCC
	Potential (V vs. RHE)	Current Density (mA cm-2)	Potential (V vs. RHE)	Current Density (mA cm-2)
	1.07227	-0.12965	1.05241	-0.15259
	1.07465	-0.07863	1.05483	-0.16091
	1.07712	-0.05469	1.05723	-0.15536
	1.07953	-0.04014	1.05973	-0.14981
	1.08201	-0.02904	1.06198	-0.02774
	1.08442	-0.02327	1.06447	-0.02247
	1.08692	-0.02107	1.06685	-0.01665
	1.08924	-0.01453	1.06922	-0.01165
	1.09174	-0.01122	1.07169	-0.00666
	1.09421	-0.00885	1.0742	0.00949
	1.09659	-0.00689	1.07652	0.01351
	1.09906	-0.00521	1.07898	0.01764
	1.10148	-0.00375	1.08151	0.0215
	1.10392	-0.00247	1.08383	0.02494
	1.10636	-0.00135	1.08627	0.02935
	1.10874	-0.000391189	1.08864	0.03254
	1.11118	0.000502957	1.09117	0.03571
	1.11368	0.00117	1.09355	0.03876
	1.116	0.00179	1.09602	0.04142
	1.11841	0.00247	1.09824	0.04475
	1.12085	0.0031	1.1008	0.04633
	1.1233	0.00363	1.10315	0.04963
	1.12574	0.00411	1.10556	0.05102
	1.12821	0.00458	1.10806	0.05257
	1.13059	0.00503	1.11026	0.05402
	1.13306	0.00536	1.11285	0.05704
	1.13544	0.00577	1.11544	0.05865
	1.13785	0.00614	1.11782	0.0609
	1.14029	0.00651	1.12035	0.0619
	1.14277	0.00676	1.12285	0.06559
	1.14512	0.00709	1.12501	0.06495
	1.14762	0.00738	1.12758	0.06703
	1.14991	0.0077	1.13005	0.06875
	1.15247	0.00803	1.13245	0.07058
	1.15491	0.00836	1.13434	0.0721
	1.15732	0.00847	1.1373	0.07396
	1.15976	0.0088	1.1398	0.07471
	1.16224	0.00909	1.14203	0.07643
	1.16459	0.00927	1.14487	0.07724
	1.16703	0.00954	1.14688	0.07896
	1.16944	0.00977	1.14941	0.08059
	1.17197	0.00999	1.15252	0.08215
	1.17435	0.01024	1.15469	0.08412
	1.17673	0.01046	1.15676	0.0847
	1.17927	0.01068	1.15926	0.08598
	1.18161	0.01084	1.16152	0.08747
	1.18415	0.0111	1.16405	0.08889
	1.18647	0.01138	1.16631	0.08953
	1.18906	0.01151	1.16905	0.09119
	1.19135	0.01178	1.17122	0.09244
	1.19379	0.01198	1.17393	0.09272
	1.19632	0.01218	1.17613	0.09499
	1.19864	0.01238	1.17866	0.09605
	1.20109	0.01255	1.18107	0.09757
	1.20365	0.01291	1.1836	0.09921
	1.20609	0.01311	1.18583	0.10026
	1.20856	0.013	1.18851	0.10118
	1.21091	0.0133	1.19107	0.10279
	1.21326	0.01379	1.19336	0.1039
	1.21576	0.0136	1.1958	0.1049
	1.21811	0.01401	1.19815	0.10651
	1.22056	0.01426	1.20059	0.10714
	1.22309	0.01457	1.203	0.10828
	1.2255	0.01463	1.20547	0.10931
	1.22794	0.01495	1.208	0.11092
	1.23029	0.01502	1.2102	0.11247
	1.23273	0.01551	1.21288	0.11322
	1.23511	0.01582	1.21511	0.11502
	1.23758	0.01578	1.21767	0.11647
	1.24	0.01595	1.22011	0.11672
	1.2425	0.01616	1.22264	0.11888
	1.24491	0.01637	1.2249	0.11902
	1.24726	0.01665	1.22734	0.12035
	1.24976	0.01689	1.22984	0.12121
	1.25211	0.01703	1.23213	0.12271
	1.25452	0.01724	1.23454	0.1241
	1.25705	0.01747	1.23689	0.12526
	1.25943	0.01771	1.23939	0.1267
	1.26191	0.01791	1.24189	0.1289
	1.26426	0.01815	1.24427	0.12926
	1.26673	0.0183	1.24686	0.13131
	1.26914	0.01867	1.24936	0.13261
	1.27158	0.01881	1.25174	0.13428
	1.27402	0.01897	1.25403	0.13511
	1.27652	0.0194	1.25671	0.13555
	1.27891	0.01951	1.25903	0.13694
	1.28135	0.0198	1.26132	0.13816
	1.28376	0.01999	1.26388	0.14046
	1.28623	0.0203	1.26626	0.1403
	1.28858	0.02039	1.26864	0.14313
	1.29105	0.02066	1.27108	0.14465
	1.29343	0.02081	1.27342	0.14546
	1.2959	0.0211	1.27574	0.14687
	1.29831	0.02138	1.27843	0.14804
	1.30088	0.02165	1.28071	0.14956
	1.3032	0.02189	1.28318	0.15062
	1.30576	0.02218	1.28574	0.15306
	1.30814	0.02245	1.28818	0.15425
	1.31058	0.02261	1.29053	0.15517
	1.31287	0.02303	1.29288	0.15564
	1.31531	0.02306	1.29517	0.1583
	1.31772	0.02318	1.29767	0.16033
	1.3202	0.02336	1.30038	0.16069
	1.32264	0.02347	1.30304	0.16299
	1.32511	0.0237	1.30471	0.16482
	1.32746	0.02378	1.30746	0.16602
	1.32999	0.02388	1.3099	0.1669
	1.33225	0.02413	1.31243	0.16871
	1.33536	0.02435	1.31499	0.17062
	1.33777	0.02457	1.31731	0.17126
	1.34025	0.02475	1.31969	0.17317
	1.34272	0.025	1.32204	0.17503
	1.34516	0.02528	1.32451	0.17628
	1.34754	0.02519	1.32637	0.17889
	1.34998	0.02562	1.32942	0.18033
	1.35242	0.02569	1.33198	0.1823
	1.3548	0.02619	1.33402	0.18463
	1.35724	0.02618	1.33658	0.18718
	1.35972	0.02638	1.33905	0.18691
	1.36216	0.02657	1.34149	0.18918
	1.36457	0.02682	1.34424	0.19146
	1.36704	0.02707	1.3464	0.19362
	1.36948	0.02719	1.34881	0.19528
	1.37186	0.02747	1.35116	0.19753
	1.3743	0.0277	1.35369	0.19981
	1.37677	0.02792	1.35612	0.20322
	1.37922	0.02829	1.35859	0.20552
	1.38163	0.02848	1.36106	0.20827
	1.3841	0.02858	1.36338	0.21174
	1.38651	0.02889	1.36597	0.21401
	1.38889	0.02903	1.36822	0.2187
	1.39136	0.02924	1.37054	0.21992
	1.39377	0.0295	1.37307	0.22422
	1.39625	0.02966	1.3756	0.22691
	1.39872	0.02998	1.37791	0.23116
	1.40107	0.03035	1.38062	0.23604
	1.40357	0.03045	1.38272	0.24053
	1.40595	0.03081	1.38516	0.246
	1.40839	0.03093	1.38778	0.25177
	1.4108	0.03127	1.38972	0.25815
	1.41333	0.03147	1.39243	0.26428
	1.41572	0.03168	1.39481	0.27005
	1.41813	0.0321	1.39727	0.2786
	1.42057	0.03231	1.40028	0.28576
	1.42307	0.03249	1.40274	0.29574
	1.42545	0.03276	1.40515	0.30462
	1.42789	0.033	1.40745	0.31489
	1.4303	0.03321	1.40997	0.32682
	1.43277	0.03346	1.41246	0.34013
	1.43522	0.0338	1.4148	0.354
	1.43766	0.03428	1.41722	0.37037
	1.4401	0.03428	1.41967	0.38702
	1.44254	0.03455	1.42203	0.40672
	1.44495	0.03482	1.42448	0.42614
	1.44742	0.03511	1.42687	0.44694
	1.44977	0.03538	1.42929	0.47108
	1.45228	0.03572	1.43167	0.49688
	1.45472	0.03601	1.43408	0.52546
	1.4571	0.0364	1.43658	0.55708
	1.45966	0.03659	1.43886	0.5901
	1.46204	0.03688	1.44129	0.627
	1.46448	0.03722	1.44357	0.66667
	1.46689	0.03742	1.44614	0.71161
	1.46924	0.03773	1.44847	0.75961
	1.47178	0.03805	1.45076	0.81121
	1.47419	0.03844	1.45317	0.86864
	1.4766	0.03871	1.45552	0.92746
	1.47904	0.03912	1.45788	0.9946
	1.48148	0.03941	1.46016	1.06562
	1.48395	0.03965	1.46251	1.14302
	1.48636	0.04014	1.46486	1.22625
	1.48877	0.04048	1.46717	1.31559
	1.49125	0.0408	1.46948	1.41435
	1.49363	0.04121	1.4718	1.51922
	1.4961	0.0416	1.47403	1.63269
	1.49851	0.04191	1.47643	1.75587
	1.50098	0.04237	1.4786	1.8871
	1.50345	0.04271	1.48082	2.02886
	1.5058	0.04318	1.48307	2.1784
	1.50824	0.04359	1.48524	2.3407
	1.51069	0.0442	1.48749	2.51465
	1.51322	0.04466	1.48964	2.69997
	1.51563	0.04512	1.49177	2.89862
	1.5181	0.04563	1.49468	3.10919
	1.52051	0.04619	1.49685	3.3328
	1.52295	0.04682	1.49906	3.57028
	1.52536	0.0474	1.50122	3.82108
	1.52781	0.04794	1.50331	4.08936
	1.53022	0.04869	1.50541	4.37317
	1.53266	0.0493	1.50752	4.67196
	1.53516	0.0501	1.50961	4.98824
	1.53763	0.05088	1.51178	5.31838
	1.54004	0.05175	1.51387	5.66795
	1.54245	0.05253	1.51579	6.03416
	1.54496	0.05355	1.51781	6.41701
	1.54737	0.05457	1.51981	6.81652
	1.54972	0.05569	1.52176	7.23544
	1.55225	0.05676	1.52369	7.67378
	1.55466	0.05776	1.52569	8.13155
	1.5571	0.05926	1.52757	8.60873
	1.55951	0.06074	1.52947	9.10534
	1.56202	0.0621	1.53131	9.61859
	1.5644	0.06373	1.53315	10.1457
	1.56684	0.06555	1.53504	10.7006
	1.56925	0.06757	1.5367	11.2693
	1.57175	0.06934	1.53849	11.8658
	1.57413	0.07119	1.54028	12.4845
	1.57657	0.07365	1.54206	13.1087
	1.57908	0.07617	1.54373	13.7523
	1.58146	0.07928	1.54537	14.4293
	1.58387	0.08157	1.54709	15.1118
	1.58631	0.08453	1.54875	15.8192
	1.58875	0.08776	1.55027	16.5544
	1.59119	0.09114	1.55189	17.2979
	1.5936	0.09488	1.5535	18.0553
	1.59604	0.09867	1.55514	18.8377
	1.59845	0.10295	1.55657	19.645
	1.60083	0.10727	1.55816	20.4718
	1.60331	0.11084	1.55954	21.304
	1.60572	0.11663	1.56114	22.153
	1.60816	0.12175	1.56259	23.0214
	1.61054	0.12744	1.56399	23.9147
	1.61295	0.13317	1.56548	24.8108
	1.61542	0.13922	1.56678	25.7568
	1.61783	0.14574	1.56815	26.7029
	1.62027	0.15247	1.5696	27.635
	1.62256	0.15966	1.57137	28.6338
	1.625	0.16697	1.57275	29.5993
	1.62775	0.17482	1.57437	30.6202
	1.6305	0.18306	1.57571	31.6273
	1.63294	0.19146	1.57668	32.6871
	1.63538	0.2007	1.57861	33.7081
	1.63782	0.20942	1.57957	34.7734
	1.63996	0.21926	1.58085	35.8304
	1.64271	0.22925	1.58179	36.9152
	1.64515	0.23986	1.5833	38.0388
	1.64759	0.25043	1.58392	39.1457
	1.64972	0.26217	1.58568	40.3137
	1.65186	0.27415	1.58624	41.4706
	1.6543	0.28686	1.5877	42.6469
	1.65705	0.29942	1.58851	43.8454
	1.65888	0.31307	1.58965	45.0356
	1.66163	0.32636	1.59069	46.3035
	1.66437	0.34084	1.5924	47.5242
	1.66712	0.35586	1.59323	48.7171
	1.66926	0.37124	1.59426	49.9933
	1.67139	0.3873	1.59539	51.1863
	1.67414	0.40407	1.59701	52.4902
	1.67658	0.42059	1.5971	53.7942
	1.67902	0.43881	1.59872	55.0981
	1.68116	0.45679	1.59948	56.3466
	1.6836	0.47623	1.60015	57.6782
	1.68573	0.49494	1.6018	58.9544
	1.68848	0.51462	1.60201	60.4248
	1.69123	0.53722	1.60375	61.8952
	1.69397	0.5569	1.60415	63.1991
	1.69642	0.57998	1.60488	64.4753
	1.69825	0.60306	1.60638	65.8902
	1.7013	0.62663	1.60766	67.2219
	1.70313	0.65069	1.60815	68.72
	1.70557	0.67571	1.60864	70.2182
	1.70832	0.70074	1.60903	71.7995
	1.71076	0.72649	1.61041	73.3254
	1.71259	0.75395	1.61151	74.8235
	1.71534	0.78213	1.61193	76.0997
	1.71778	0.80983	1.61309	77.5424
	1.72022	0.84239	1.61328	79.0405
	1.72297	0.87203	1.61447	80.4554
	1.72541	0.90289	1.61547	82.0368
	1.72754	0.93375	1.61575	83.4517
	1.72999	0.96631	1.61672	85.0608
	1.73273	0.99887	1.61749	86.5867
	1.73517	1.03264	1.61828	87.8074
	1.73792	1.06617	1.61907	89.583
	1.74006	1.10335	1.61953	91.1088
	1.7425	1.14174	1.62069	92.5515
	1.74433	1.17624	1.62188	93.9664
	1.74708	1.21706	1.62243	95.6865
	1.74982	1.25132	1.62307	97.3233
	1.75226	1.29311	1.62298	99.0712
	1.7547	1.33077	1.62405	100.597
	1.75745	1.37135	1.62438	102.234
	1.75989	1.41168	1.62588	103.926
	1.76233	1.45396	1.62655	105.258
	1.76447	1.49769	1.62643	107.866
	1.7663	1.54143	1.62695	109.059
	1.76935	1.59877	1.62679	110.585
	1.77149	1.63133	1.6285	112.083
	1.77485	1.67677	1.62899	114.136
	1.77668	1.7239	1.62985	115.578
	1.77942	1.77954	1.63046	117.243
	1.78187	1.82304	1.6314	118.602
	1.78431	1.87552	1.63168	120.295
	1.78644	1.92363	1.63201	122.209
	1.78919	1.97368	1.6325	123.985
	1.79102	2.02446	1.63256	126.426
	1.79407	2.07816	1.63311	127.869
	1.79651	2.13259	1.63369	129.838
	1.79865	2.19066	1.63427	131.531
	1.8014	2.24192	1.63577	132.668
	1.80353	2.29562	1.63564	134.444
	1.80628	2.35685	1.63656	135.831
	1.80811	2.41201	1.63497	139.216
	1.81116	2.46813	1.63708	140.076
	1.8136	2.52329	1.63757	141.574
	1.81574	2.58112	1.63757	143.516
	1.81818	2.64186	1.63925	144.764
	1.82032	2.71402	1.64034	146.262
	1.82276	2.76408	1.64095	148.204
	1.82581	2.82895	1.64059	149.647
	1.82764	2.88411	1.63943	153.476
	1.83069	2.95092	1.64117	154.114
	1.83252	3.01434	1.64163	155.917
	1.83558	3.09306	1.63979	159.524
	1.83802	3.13461	1.6415	160.19
	1.83954	3.2024	1.643	160.772
	1.8426	3.26849	1.64352	162.797
	1.84504	3.33701	1.64434	164.545
	1.84748	3.398	1.64254	168.402
	1.85022	3.46676	1.64318	169.484
	1.85206	3.53066	1.64443	170.843
	1.8548	3.5931	1.64559	172.286
	1.85724	3.65798	1.64639	173.506
	1.85938	3.72771	1.64596	175.837
	1.86213	3.79988	1.64816	176.614
	1.86457	3.87155	1.64904	178.306
	1.86731	3.93618	1.64944	179.332
	1.86976	4.01394	1.65066	181.274
			--	--
			--	--
			--	--
			--	--
			--	--
			--	--
			--	--
			--	--
			--	--
			--	--
			--	--
			--	--
			--	--
			--	--
			--	--
			--	--
			--	--
			--	--
			--	--
			--	--
			--	--
			--	--
			--	--
			--	--
			--	--
			--	--
			--	--
			--	--
			--	--
			--	--
			--	--
			--	--
			--	--
			--	--
			--	--
			--	--
			--	--
			--	--
			--	--
			--	--
			--	--
			--	--
			--	--
			--	--
			--	--
			--	--
			--	--
			--	--
			--	--
			--	--
			--	--
			--	--
			--	--
			--	--
			--	--
			--	--
			--	--
			--	--
			--	--
			--	--
			--	--
			--	--
			--	--
			--	--
			--	--
			--	--
			--	--
			--	--
			--	--
			--	--
			--	--
			--	--
			--	--
			--	--
			--	--
			--	--
			--	--
			--	--
			--	--
			--	--
			--	--
			--	--
			--	--
			--	--
			--	--
			--	--
			--	--
			--	--
			--	--
			--	--
			--	--
			--	--
			--	--
			--	--
			--	--
			--	--
			--	--
			--	--
			--	--
			--	--
			--	--
			--	--
			--	--
			--	--
			--	--
			--	--
			--	--
			--	--
			--	--
			--	--
			--	--
			--	--
			--	--
			--	--
			--	--
			--	--
			--	--
			--	--
			--	--
			--	--
			--	--
			--	--
			--	--
			--	--
			--	--
			--	--
			--	--
			--	--
			--	--
			--	--
			--	--
			--	--
			--	--
			--	--
			--	--
			--	--
			--	--
			--	--
			--	--
			--	--
			--	--
			--	--
			--	--
			--	--
			--	--
			--	--
			--	--
			--	--
			--	--
			--	--
			--	--
			--	--
			--	--
			--	--
			--	--
			--	--
			--	--
			--	--
			--	--
			--	--
			--	--
			--	--
			--	--
			--	--
			--	--
			--	--
			--	--
			--	--
			--	--
			--	--
			--	--
			--	--
			--	--
			--	--
			--	--
			--	--
			--	--
			--	--
			--	--
			--	--
			--	--
			--	--
			--	--
			--	--
			--	--
			--	--
			--	--
			--	--
			--	--
			--	--
			--	--
			--	--
			--	--
			--	--
			--	--
			--	--
			--	--
			--	--
			--	--
			--	--
			--	--
			--	--
			--	--
			--	--
			--	--
			--	--
			--	--
			--	--
			--	--
			--	--
			--	--
			--	--
			--	--
			--	--
			--	--
			--	--
			--	--
			--	--
			--	--
			--	--
			--	--
			--	--
			--	--
			--	--
			--	--
			--	--
			--	--
			--	--
			--	--
			--	--
			--	--
			--	--
			--	--
			--	--
			--	--
			--	--
			--	--
			--	--
			--	--
			--	--
			--	--
			--	--
			--	--
			--	--
			--	--
			--	--
			--	--
			--	--
			--	--
			--	--
			--	--
			--	--
			--	--
			--	--
			--	--
			--	--
			--	--
			--	--
			--	--
			--	--
			--	--
			--	--
			--	--
			--	--
			--	--
			--	--
			--	--
			--	--
			--	--
			--	--
			--	--
			--	--
			--	--
			--	--
			--	--
			--	--
			--	--
			--	--
			--	--
			--	--
			--	--
			--	--
			--	--
			--	--
			--	--
			--	--
			--	--
			--	--
			--	--
			--	--
			--	--
			--	--
			--	--
			--	--
			--	--
			--	--
			--	--
			--	--
			--	--
			--	--
			--	--
			--	--
			--	--
			--	--
			--	--
			--	--
			--	--
			--	--
			--	--
			--	--
			--	--
			--	--
			--	--
			--	--
			--	--
			--	--
			--	--
			--	--
			--	--
			--	--
			--	--
			--	--
			--	--
			--	--
			--	--
			--	--
			--	--
			--	--
			--	--
			--	--
			--	--
			--	--
			--	--
			--	--
			--	--
			--	--
			--	--
			--	--
			--	--
			--	--
			--	--
			--	--
			--	--
			--	--
			--	--
			--	--
			--	--
			--	--
			--	--
			--	--
			--	--
			--	--
			--	--
			--	--
			--	--
			--	--
			--	--
			--	--
			--	--
			--	--
			--	--
			--	--
			--	--
			--	--
			--	--
			--	--
			--	--
			--	--
			--	--
			--	--
			--	--
			--	--
			--	--
			--	--
			--	--
			--	--
			--	--
			--	--
			--	--
			--	--
			--	--
			--	--
			--	--
			--	--
			--	--
			--	--
			--	--
			--	--
			--	--
			--	--
			--	--
			--	--
			--	--
			--	--
			--	--
			--	--
			--	--
			--	--
			--	--
			--	--
			--	--
			--	--
			--	--
			--	--
			--	--
			--	--
			--	--
			--	--
			--	--
			--	--
			--	--
			--	--
			--	--
			--	--
			--	--
			--	--
			--	--
			--	--
			--	--
			--	--
			--	--
			--	--
			--	--
			--	--
			--	--
			--	--
			--	--
			--	--
			--	--
			--	--
			--	--
			--	--
			--	--
			--	--
			--	--
			--	--
			--	--
			--	--
			--	--
			--	--
			--	--
			--	--
			--	--
			--	--
			--	--
			--	--
			--	--
			--	--
			--	--
			--	--
			--	--
			--	--
			--	--
			--	--
			--	--
			--	--
			--	--
			--	--
			--	--
			--	--
			--	--
			--	--
			--	--
			--	--
			--	--
			--	--
			--	--
			--	--
			--	--
			--	--
			--	--
			--	--
			--	--
			--	--
			--	--
			--	--
			--	--
			--	--
			--	--
			--	--
			--	--
			--	--
			--	--
			--	--
			--	--
			--	--
			--	--
			--	--
			--	--
			--	--
			--	--
			--	--
			--	--
			--	--
			--	--
			--	--
			--	--
			--	--
			--	--
			--	--
			--	--
			--	--
			--	--
			--	--
			--	--
			--	--
			--	--
			--	--
			--	--
			--	--
			--	--
			--	--
			--	--
			--	--
			--	--
			--	--
			--	--
			--	--
			--	--
			--	--
			--	--
			--	--
			--	--
			--	--
			--	--
			--	--
			--	--
			--	--
			--	--
			--	--
			--	--
			--	--
			--	--
			--	--
			--	--
			--	--
			--	--
			--	--
			--	--
			--	--
			--	--
			--	--
			--	--
			--	--
			--	--
			--	--
			--	--
			--	--
			--	--
			--	--
			--	--
			--	--
			--	--
			--	--
			--	--
			--	--
			--	--
			--	--
			--	--
			--	--
			--	--
			--	--
			--	--
			--	--
			--	--
			--	--
			--	--
			--	--
			--	--
			--	--
			--	--
			--	--
			--	--
			--	--
			--	--
			--	--
			--	--
			--	--
			--	--
			--	--
			--	--
			--	--
			--	--
			--	--
			--	--
			--	--
			--	--
			--	--
			--	--
			--	--
			--	--
			--	--
			--	--
			--	--
			--	--
			--	--
			--	--
			--	--
			--	--
			--	--
			--	--
			--	--
			--	--
			--	--
			--	--
			--	--
			--	--
			--	--
			--	--
			--	--
			--	--
			--	--
			--	--
			--	--
			--	--

## Sheet: Figure S9
		BCS+PBCC (Physical Mixing)		BCS-PBCC (In-situ Exsolution)
		Potential (V vs. RHE)	Current Density (mA cm-2)	Potential (V vs. RHE)	Current Density (mA cm-2)
		1.07221	-1.40269	1.05241	-0.15259
		1.07468	-0.87131	1.05483	-0.16091
		1.07712	-0.61521	1.05723	-0.15536
		1.07959	-0.46505	1.05973	-0.14981
		1.08201	-0.35596	1.06198	-0.02774
		1.08442	-0.28652	1.06447	-0.02247
		1.08686	-0.23586	1.06685	-0.01665
		1.0893	-0.19676	1.06922	-0.01165
		1.09165	-0.16534	1.07169	-0.00666
		1.09415	-0.13876	1.0742	0.00949
		1.09662	-0.11665	1.07652	0.01351
		1.09906	-0.09964	1.07898	0.01764
		1.10148	-0.08487	1.08151	0.0215
		1.10386	-0.07129	1.08383	0.02494
		1.10633	-0.06021	1.08627	0.02935
		1.10877	-0.05025	1.08864	0.03254
		1.11121	-0.04104	1.09117	0.03571
		1.11362	-0.03414	1.09355	0.03876
		1.11619	-0.02716	1.09602	0.04142
		1.11762	-0.01975	1.09824	0.04475
		1.12098	-0.01336	1.1008	0.04633
		1.12314	-0.00931	1.10315	0.04963
		1.12592	-0.00394	1.10556	0.05102
		1.12824	-0.000170082	1.10806	0.05257
		1.13071	0.0034	1.11026	0.05402
		1.13318	0.00765	1.11285	0.05704
		1.13547	0.01142	1.11544	0.05865
		1.1374	0.01485	1.11782	0.0609
		1.14026	0.01689	1.12035	0.0619
		1.14286	0.01912	1.12285	0.06559
		1.14518	0.02192	1.12501	0.06495
		1.14759	0.02539	1.12758	0.06703
		1.15024	0.0275	1.13005	0.06875
		1.15256	0.02904	1.13245	0.07058
		1.15473	0.03217	1.13434	0.0721
		1.15741	0.03336	1.1373	0.07396
		1.15979	0.03569	1.1398	0.07471
		1.16288	0.03647	1.14203	0.07643
		1.1644	0.03805	1.14487	0.07724
		1.16727	0.03992	1.14688	0.07896
		1.16959	0.04218	1.14941	0.08059
		1.17197	0.04318	1.15252	0.08215
		1.17432	0.04573	1.15469	0.08412
		1.17698	0.0466	1.15676	0.0847
		1.17933	0.04779	1.15926	0.08598
		1.18155	0.04894	1.16152	0.08747
		1.18424	0.05	1.16405	0.08889
		1.18735	0.05158	1.16631	0.08953
		1.18906	0.05236	1.16905	0.09119
		1.19159	0.05314	1.17122	0.09244
		1.19416	0.05554	1.17393	0.09272
		1.19639	0.05584	1.17613	0.09499
		1.19895	0.05676	1.17866	0.09605
		1.20127	0.05795	1.18107	0.09757
		1.20377	0.05938	1.1836	0.09921
		1.20627	0.06023	1.18583	0.10026
		1.20844	0.06072	1.18851	0.10118
		1.21116	0.0615	1.19107	0.10279
		1.21351	0.06286	1.19336	0.1039
		1.21564	0.06325	1.1958	0.1049
		1.21824	0.06405	1.19815	0.10651
		1.2204	0.06606	1.20059	0.10714
		1.22339	0.06706	1.203	0.10828
		1.22568	0.06726	1.20547	0.10931
		1.22815	0.0684	1.208	0.11092
		1.23044	0.06951	1.2102	0.11247
		1.23292	0.07015	1.21288	0.11322
		1.23533	0.07134	1.21511	0.11502
		1.23783	0.07175	1.21767	0.11647
		1.24039	0.07275	1.22011	0.11672
		1.24274	0.07331	1.22264	0.11888
		1.24518	0.07413	1.2249	0.11902
		1.24759	0.07576	1.22734	0.12035
		1.25	0.0769	1.22984	0.12121
		1.25242	0.07741	1.23213	0.12271
		1.25486	0.07782	1.23454	0.1241
		1.25739	0.07872	1.23689	0.12526
		1.25959	0.07948	1.23939	0.1267
		1.26212	0.08038	1.24189	0.1289
		1.26432	0.08174	1.24427	0.12926
		1.26722	0.08166	1.24686	0.13131
		1.26911	0.08363	1.24936	0.13261
		1.27161	0.08395	1.25174	0.13428
		1.27442	0.08579	1.25403	0.13511
		1.2768	0.08562	1.25671	0.13555
		1.27924	0.08706	1.25903	0.13694
		1.28165	0.08786	1.26132	0.13816
		1.28391	0.08869	1.26388	0.14046
		1.2865	0.08934	1.26626	0.1403
		1.28879	0.08963	1.26864	0.14313
		1.29133	0.09167	1.27108	0.14465
		1.29386	0.09184	1.27342	0.14546
		1.29648	0.09384	1.27574	0.14687
		1.29865	0.09367	1.27843	0.14804
		1.30124	0.09529	1.28071	0.14956
		1.30359	0.09602	1.28318	0.15062
		1.30594	0.09738	1.28574	0.15306
		1.30872	0.09799	1.28818	0.15425
		1.31067	0.09821	1.29053	0.15517
		1.31296	0.10081	1.29288	0.15564
		1.31583	0.10042	1.29517	0.1583
		1.31821	0.10319	1.29767	0.16033
		1.32053	0.10339	1.30038	0.16069
		1.32306	0.10438	1.30304	0.16299
		1.32535	0.10496	1.30471	0.16482
		1.32792	0.10684	1.30746	0.16602
		1.33033	0.1079	1.3099	0.1669
		1.3332	0.109	1.31243	0.16871
		1.33497	0.10978	1.31499	0.17062
		1.3375	0.11126	1.31731	0.17126
		1.34003	0.11303	1.31969	0.17317
		1.34241	0.11386	1.32204	0.17503
		1.34482	0.11464	1.32451	0.17628
		1.34739	0.11658	1.32637	0.17889
		1.34961	0.11741	1.32942	0.18033
		1.35184	0.11833	1.33198	0.1823
		1.35483	0.11998	1.33402	0.18463
		1.35706	0.12132	1.33658	0.18718
		1.35959	0.12326	1.33905	0.18691
		1.36191	0.12433	1.34149	0.18918
		1.36448	0.12613	1.34424	0.19146
		1.36701	0.12836	1.3464	0.19362
		1.3693	0.12943	1.34881	0.19528
		1.37153	0.13104	1.35116	0.19753
		1.37418	0.13223	1.35369	0.19981
		1.37671	0.13497	1.35612	0.20322
		1.37888	0.13645	1.35859	0.20552
		1.3812	0.13871	1.36106	0.20827
		1.38404	0.14024	1.36338	0.21174
		1.38605	0.14263	1.36597	0.21401
		1.38852	0.14479	1.36822	0.2187
		1.39109	0.14775	1.37054	0.21992
		1.39362	0.15045	1.37307	0.22422
		1.39618	0.15271	1.3756	0.22691
		1.39829	0.15577	1.37791	0.23116
		1.40085	0.15864	1.38062	0.23604
		1.4036	0.16216	1.38272	0.24053
		1.40558	0.16568	1.38516	0.246
		1.40778	0.16928	1.38778	0.25177
		1.41047	0.1737	1.38972	0.25815
		1.41297	0.17771	1.39243	0.26428
		1.4152	0.18223	1.39481	0.27005
		1.41791	0.18855	1.39727	0.2786
		1.42005	0.19365	1.40028	0.28576
		1.42246	0.19868	1.40274	0.29574
		1.42505	0.20782	1.40515	0.30462
		1.42731	0.21219	1.40745	0.31489
		1.43	0.22001	1.40997	0.32682
		1.43204	0.22815	1.41246	0.34013
		1.43451	0.23748	1.4148	0.354
		1.43699	0.24652	1.41722	0.37037
		1.44004	0.25731	1.41967	0.38702
		1.44254	0.26776	1.42203	0.40672
		1.44495	0.27966	1.42448	0.42614
		1.44739	0.29327	1.42687	0.44694
		1.44977	0.30518	1.42929	0.47108
		1.45231	0.32364	1.43167	0.49688
		1.45469	0.33822	1.43408	0.52546
		1.45713	0.35839	1.43658	0.55708
		1.4596	0.37831	1.43886	0.5901
		1.46198	0.40018	1.44129	0.627
		1.46448	0.42326	1.44357	0.66667
		1.46686	0.4478	1.44614	0.71161
		1.46927	0.47453	1.44847	0.75961
		1.47181	0.5049	1.45076	0.81121
		1.47413	0.53649	1.45317	0.86864
		1.47654	0.57075	1.45552	0.92746
		1.47901	0.60914	1.45788	0.9946
		1.48142	0.6485	1.46016	1.06562
		1.48392	0.69223	1.46251	1.14302
		1.48627	0.73888	1.46486	1.22625
		1.48871	0.79064	1.46717	1.31559
		1.49115	0.84434	1.46948	1.41435
		1.49363	0.90314	1.4718	1.51922
		1.49589	0.96631	1.47403	1.63269
		1.49845	1.03556	1.47643	1.75587
		1.50086	1.10821	1.4786	1.8871
		1.50321	1.18742	1.48082	2.02886
		1.50565	1.27343	1.48307	2.1784
		1.50806	1.36357	1.48524	2.3407
		1.5105	1.46198	1.48749	2.51465
		1.51285	1.56597	1.48964	2.69997
		1.51529	1.67847	1.49177	2.89862
		1.51758	1.79752	1.49468	3.10919
		1.52005	1.92606	1.49685	3.3328
		1.52247	2.06261	1.49906	3.57028
		1.52485	2.20694	1.50122	3.82108
		1.5272	2.36171	1.50331	4.08936
		1.52964	2.52596	1.50541	4.37317
		1.53278	2.7026	1.50752	4.67196
		1.53519	2.88799	1.50961	4.98824
		1.53766	3.08675	1.51178	5.31838
		1.54007	3.29303	1.51387	5.66795
		1.54249	3.51268	1.51579	6.03416
		1.5449	3.74253	1.51781	6.41701
		1.54731	3.98964	1.51981	6.81652
		1.54978	4.24476	1.52176	7.23544
		1.55231	4.51446	1.52369	7.67378
		1.55466	4.79874	1.52569	8.13155
		1.55716	5.09274	1.52757	8.60873
		1.55951	5.41347	1.52947	9.10534
		1.56199	5.73662	1.53131	9.61859
		1.56434	6.07436	1.53315	10.1457
		1.56681	6.43153	1.53504	10.7006
		1.56919	6.80328	1.5367	11.2693
		1.57169	7.18718	1.53849	11.8658
		1.57413	7.6051	1.54028	12.4845
		1.57657	8.01815	1.54206	13.1087
		1.57898	8.45794	1.54373	13.7523
		1.5814	8.90015	1.54537	14.4293
		1.58378	9.36423	1.54709	15.1118
		1.58622	9.87205	1.54875	15.8192
		1.58872	10.3677	1.55027	16.5544
		1.59107	10.8828	1.55189	17.2979
		1.59354	11.4149	1.5535	18.0553
		1.59598	11.9859	1.55514	18.8377
		1.59839	12.5545	1.55657	19.645
		1.60083	13.1352	1.55816	20.4718
		1.60318	13.7305	1.55954	21.304
		1.60563	14.3817	1.56114	22.153
		1.60804	15.0061	1.56259	23.0214
		1.61042	15.6597	1.56399	23.9147
		1.61292	16.3716	1.56548	24.8108
		1.6153	17.0495	1.56678	25.7568
		1.61777	17.7444	1.56815	26.7029
		1.62012	18.4952	1.5696	27.635
		1.62348	19.2241	1.57137	28.6338
		1.62562	19.9628	1.57275	29.5993
		1.62775	20.7233	1.57437	30.6202
		1.6305	21.5421	1.57571	31.6273
		1.63294	22.3415	1.57668	32.6871
		1.63508	23.1433	1.57861	33.7081
		1.63813	24.0326	1.57957	34.7734
		1.64026	24.8733	1.58085	35.8304
		1.6424	25.7893	1.58179	36.9152
		1.64515	26.647	1.5833	38.0388
		1.64728	27.5484	1.58392	39.1457
		1.64972	28.5203	1.58568	40.3137
		1.65217	29.3926	1.58624	41.4706
		1.65491	30.3499	1.5877	42.6469
		1.65705	31.3826	1.58851	43.8454
		1.65949	32.352	1.58965	45.0356
		1.66224	33.409	1.59069	46.3035
		1.66407	34.3712	1.5924	47.5242
		1.66681	35.3625	1.59323	48.7171
		1.66865	36.4972	1.59426	49.9933
		1.67139	37.593	1.59539	51.1863
		1.67414	38.7763	1.59701	52.4902
		1.67627	39.8235	1.5971	53.7942
		1.67841	40.8926	1.59872	55.0981
		1.68177	42.0589	1.59948	56.3466
		1.6836	43.1037	1.60015	57.6782
		1.68635	44.2456	1.6018	58.9544
		1.68879	45.4605	1.60201	60.4248
		1.69153	46.5782	1.60375	61.8952
		1.69367	47.7688	1.60415	63.1991
		1.69642	49.0079	1.60488	64.4753
		1.69855	50.1256	1.60638	65.8902
		1.70099	51.2676	1.60766	67.2219
		1.70405	52.6768	1.60815	68.72
		1.70618	53.7945	1.60864	70.2182
		1.70832	55.2281	1.60903	71.7995
		1.71076	56.3944	1.61041	73.3254
		1.71351	57.6335	1.61151	74.8235
		1.71564	59.1157	1.61193	76.0997
		1.71869	60.5735	1.61309	77.5424
		1.72052	62.0556	1.61328	79.0405
		1.72327	63.3434	1.61447	80.4554
		1.7251	64.6312	1.61547	82.0368
		1.72785	65.7974	1.61575	83.4517
		1.72999	67.3768	1.61672	85.0608
		1.73243	68.4945	1.61749	86.5867
		1.73548	70.1224	1.61828	87.8074
		1.73761	71.3616	1.61907	89.583
		1.74006	72.8923	1.61953	91.1088
		1.7425	74.3501	1.62069	92.5515
		1.74524	75.4678	1.62188	93.9664
		1.74738	77.1686	1.62243	95.6865
		1.74982	78.6751	1.62307	97.3233
		1.75196	79.9386	1.62298	99.0712
		1.7547	81.202	1.62405	100.597
		1.75745	82.8542	1.62438	102.234
		1.7605	84.1177	1.62588	103.926
		1.76172	85.8185	1.62655	105.258
		1.76478	87.1549	1.62643	107.866
		1.76691	89.2445	1.62695	109.059
		1.76935	90.4107	1.62679	110.585
		1.77179	92.0873	1.6285	112.083
		1.77424	93.4236	1.62899	114.136
		1.77637	95.3674	1.62985	115.578
		1.77942	96.558	1.63046	117.243
		1.78125	97.6757	1.6314	118.602
		1.784	99.8868	1.63168	120.295
		1.78675	101.126	1.63201	122.209
		1.78888	102.973	1.6325	123.985
		1.79133	104.236	1.63256	126.426
		1.79438	105.281	1.63311	127.869
		1.79621	106.155	1.63369	129.838
		1.79896	108.634	1.63427	131.531
		1.80109	109.581	1.63577	132.668
		1.80353	111.841	1.63564	134.444
		1.80628	113.032	1.63656	135.831
		1.80903	114.611	1.63497	139.216
		1.81055	116.19	1.63708	140.076
		1.8136	117.138	1.63757	141.574
		1.81574	119.179	1.63757	143.516
		1.81879	120.515	1.63925	144.764
		1.82062	123.067	1.64034	146.262
		1.82306	124.111	1.64095	148.204
		1.8252	124.767	1.64059	149.647
		1.82795	127.319	1.63943	153.476
		1.83039	128.679	1.64117	154.114
		1.83252	130.72	1.64163	155.917
		1.83558	131.303	1.63979	159.524
		1.83771	132.785	1.6415	160.19
		1.84015	134.778	1.643	160.772
		1.8426	135.677	1.64352	162.797
		1.84504	136.722	1.64434	164.545
		1.84809	138.86	1.64254	168.402
		1.84992	141.824	1.64318	169.484
		1.85267	142.019	1.64443	170.843
		1.8545	142.334	1.64559	172.286
		1.85724	146.927	1.64639	173.506
		1.8603	146.927	1.64596	175.837
		1.86182	150.523	1.64816	176.614
		1.86487	149.162	1.64904	178.306
		1.86731	153.22	1.64944	179.332
		1.86915	155.139	1.65066	181.274
				--	--
				--	--
				--	--
				--	--
				--	--
				--	--
				--	--
				--	--
				--	--
				--	--
				--	--
				--	--
				--	--
				--	--
				--	--
				--	--
				--	--
				--	--
				--	--
				--	--
				--	--
				--	--
				--	--
				--	--
				--	--
				--	--
				--	--
				--	--
				--	--
				--	--
				--	--
				--	--
				--	--
				--	--
				--	--
				--	--
				--	--
				--	--
				--	--
				--	--
				--	--
				--	--
				--	--
				--	--
				--	--
				--	--
				--	--
				--	--
				--	--
				--	--
				--	--
				--	--
				--	--
				--	--
				--	--
				--	--
				--	--
				--	--
				--	--
				--	--
				--	--
				--	--
				--	--
				--	--
				--	--
				--	--
				--	--
				--	--
				--	--
				--	--
				--	--
				--	--
				--	--
				--	--
				--	--
				--	--
				--	--
				--	--
				--	--
				--	--
				--	--
				--	--
				--	--
				--	--
				--	--
				--	--
				--	--
				--	--
				--	--
				--	--
				--	--
				--	--
				--	--
				--	--
				--	--
				--	--
				--	--
				--	--
				--	--
				--	--
				--	--
				--	--
				--	--
				--	--
				--	--
				--	--
				--	--
				--	--
				--	--
				--	--
				--	--
				--	--
				--	--
				--	--
				--	--
				--	--
				--	--
				--	--
				--	--
				--	--
				--	--
				--	--
				--	--
				--	--
				--	--
				--	--
				--	--
				--	--
				--	--
				--	--
				--	--
				--	--
				--	--
				--	--
				--	--
				--	--
				--	--
				--	--
				--	--
				--	--
				--	--
				--	--
				--	--
				--	--
				--	--
				--	--
				--	--
				--	--
				--	--
				--	--
				--	--
				--	--
				--	--
				--	--
				--	--
				--	--
				--	--
				--	--
				--	--
				--	--
				--	--
				--	--
				--	--
				--	--
				--	--
				--	--
				--	--
				--	--
				--	--
				--	--
				--	--
				--	--
				--	--
				--	--
				--	--
				--	--
				--	--
				--	--
				--	--
				--	--
				--	--
				--	--
				--	--
				--	--
				--	--
				--	--
				--	--
				--	--
				--	--
				--	--
				--	--
				--	--
				--	--
				--	--
				--	--
				--	--
				--	--
				--	--
				--	--
				--	--
				--	--
				--	--
				--	--
				--	--
				--	--
				--	--
				--	--
				--	--
				--	--
				--	--
				--	--
				--	--
				--	--
				--	--
				--	--
				--	--
				--	--
				--	--
				--	--
				--	--
				--	--
				--	--
				--	--
				--	--
				--	--
				--	--
				--	--
				--	--
				--	--
				--	--
				--	--
				--	--
				--	--
				--	--
				--	--
				--	--
				--	--
				--	--
				--	--
				--	--
				--	--
				--	--
				--	--
				--	--
				--	--
				--	--
				--	--
				--	--
				--	--
				--	--
				--	--
				--	--
				--	--
				--	--
				--	--
				--	--
				--	--
				--	--
				--	--
				--	--
				--	--
				--	--
				--	--
				--	--
				--	--
				--	--
				--	--
				--	--
				--	--
				--	--
				--	--
				--	--
				--	--
				--	--
				--	--
				--	--
				--	--
				--	--
				--	--
				--	--
				--	--
				--	--
				--	--
				--	--
				--	--
				--	--
				--	--
				--	--
				--	--
				--	--
				--	--
				--	--
				--	--
				--	--
				--	--
				--	--
				--	--
				--	--
				--	--
				--	--
				--	--
				--	--
				--	--
				--	--
				--	--
				--	--
				--	--
				--	--
				--	--
				--	--
				--	--
				--	--
				--	--
				--	--
				--	--
				--	--
				--	--
				--	--
				--	--
				--	--
				--	--
				--	--
				--	--
				--	--
				--	--
				--	--
				--	--
				--	--
				--	--
				--	--
				--	--
				--	--
				--	--
				--	--
				--	--
				--	--
				--	--
				--	--
				--	--
				--	--
				--	--
				--	--
				--	--
				--	--
				--	--
				--	--
				--	--
				--	--
				--	--
				--	--
				--	--
				--	--
				--	--
				--	--
				--	--
				--	--
				--	--
				--	--
				--	--
				--	--
				--	--
				--	--
				--	--
				--	--
				--	--
				--	--
				--	--
				--	--
				--	--
				--	--
				--	--
				--	--
				--	--
				--	--
				--	--
				--	--
				--	--
				--	--
				--	--
				--	--
				--	--
				--	--
				--	--
				--	--
				--	--
				--	--
				--	--
				--	--
				--	--
				--	--
				--	--
				--	--
				--	--
				--	--
				--	--
				--	--
				--	--
				--	--
				--	--
				--	--
				--	--
				--	--
				--	--
				--	--
				--	--
				--	--
				--	--
				--	--
				--	--
				--	--
				--	--
				--	--
				--	--
				--	--
				--	--
				--	--
				--	--
				--	--
				--	--
				--	--
				--	--
				--	--
				--	--
				--	--
				--	--
				--	--
				--	--
				--	--
				--	--
				--	--
				--	--
				--	--
				--	--
				--	--
				--	--
				--	--
				--	--
				--	--
				--	--
				--	--
				--	--
				--	--
				--	--
				--	--
				--	--
				--	--
				--	--
				--	--
				--	--
				--	--
				--	--
				--	--
				--	--
				--	--
				--	--
				--	--
				--	--
				--	--
				--	--
				--	--
				--	--
				--	--
				--	--
				--	--
				--	--
				--	--
				--	--
				--	--
				--	--
				--	--
				--	--
				--	--
				--	--
				--	--
				--	--
				--	--
				--	--
				--	--
				--	--
				--	--
				--	--
				--	--
				--	--
				--	--
				--	--
				--	--
				--	--
				--	--
				--	--
				--	--
				--	--
				--	--
				--	--
				--	--
				--	--
				--	--
				--	--
				--	--
				--	--
				--	--
				--	--
				--	--
				--	--
				--	--
				--	--
				--	--
				--	--
				--	--
				--	--
				--	--
				--	--
				--	--
				--	--
				--	--
				--	--
				--	--
				--	--
				--	--
				--	--
				--	--
				--	--
				--	--
				--	--
				--	--
				--	--
				--	--
				--	--
				--	--
				--	--
				--	--
				--	--
				--	--
				--	--
				--	--
				--	--
				--	--
				--	--
				--	--
				--	--
				--	--
				--	--
				--	--
				--	--
				--	--
				--	--
				--	--
				--	--
				--	--
				--	--
				--	--
				--	--
				--	--
				--	--
				--	--
				--	--
				--	--
				--	--
				--	--
				--	--
				--	--
				--	--
				--	--
				--	--
				--	--
				--	--
				--	--
				--	--
				--	--
				--	--
				--	--
				--	--
				--	--
				--	--
				--	--
				--	--
				--	--
				--	--
				--	--
				--	--
				--	--
				--	--
				--	--
				--	--
				--	--
				--	--
				--	--
				--	--
				--	--
				--	--
				--	--
				--	--
				--	--
				--	--
				--	--
				--	--
				--	--
				--	--
				--	--
				--	--
				--	--
				--	--
				--	--
				--	--
				--	--
				--	--
				--	--
				--	--
				--	--
				--	--
				--	--
				--	--
				--	--
				--	--
				--	--
				--	--

## Sheet: Figure S11
		PBCC								BCS-PBCC
		Scan-Rate	10 mV/s	20 mV/s	30 mV/s	40 mV/s	50 mV/s	60 mV/s		Scan-Rate	10 mV/s	20 mV/s	30 mV/s	40 mV/s	50 mV/s	60 mV/s
		Potential (V vs. RHE)	Current Density (mA cm-2)							Potential (V vs. RHE)	Current Density (mA cm-2)
		0.20737	0.01181	0.01471	0.0179	0.01645	0.01061	0.00197		0.21469	0.06798	0.11986	0.1826	0.23705	0.28185	0.36142
		0.20981	0.01818	0.02722	0.03747	0.04349	0.04444	0.0432		0.21713	0.0745	0.13169	0.20269	0.26676	0.31643	0.40334
		0.21225	0.02327	0.03674	0.05224	0.0639	0.06849	0.07525		0.21957	0.07979	0.14233	0.21919	0.29069	0.35195	0.43905
		0.21469	0.02707	0.04417	0.06378	0.08006	0.09112	0.10071		0.22202	0.0848	0.15074	0.23347	0.31108	0.37831	0.46943
		0.21713	0.03023	0.05039	0.07306	0.0933	0.10531	0.12163		0.22446	0.0889	0.15818	0.24519	0.32809	0.40066	0.49591
		0.21957	0.033	0.05537	0.08098	0.10411	0.12188	0.13879		0.2269	0.0925	0.165	0.25527	0.34201	0.42326	0.51948
		0.22202	0.03547	0.06004	0.08764	0.11308	0.13101	0.15363		0.22934	0.09619	0.17079	0.26462	0.35467	0.43687	0.5411
		0.22446	0.03764	0.06373	0.09338	0.12052	0.1437	0.16612		0.23178	0.09947	0.1762	0.27301	0.36641	0.45849	0.56006
		0.2269	0.03941	0.06696	0.09823	0.12698	0.15052	0.1771		0.23422	0.10251	0.18138	0.28056	0.37637	0.46627	0.57755
		0.22934	0.04101	0.07015	0.10273	0.1331	0.15878	0.1867		0.23666	0.10528	0.18624	0.28754	0.38584	0.48498	0.59286
		0.23178	0.04271	0.07265	0.10681	0.1384	0.16709	0.19559		0.23911	0.10795	0.19054	0.29361	0.3941	0.49227	0.60719
		0.23422	0.04412	0.07513	0.11031	0.14316	0.17105	0.20342		0.24155	0.11053	0.19484	0.29993	0.40261	0.50539	0.61934
		0.23666	0.04558	0.07744	0.11386	0.14744	0.17961	0.21078		0.24399	0.1131	0.19856	0.30503	0.4099	0.51559	0.631
		0.23911	0.04697	0.07945	0.11651	0.15128	0.18204	0.2171		0.24643	0.11505	0.20196	0.30999	0.41646	0.52191	0.64145
		0.24155	0.04823	0.08132	0.11957	0.15494	0.18971	0.22283		0.24887	0.11707	0.20536	0.31509	0.42375	0.53479	0.65239
		0.24399	0.04932	0.08288	0.12171	0.15827	0.19125	0.2273		0.25131	0.11969	0.20918	0.32031	0.43079	0.53819	0.66113
		0.24643	0.05047	0.08458	0.12409	0.16175	0.19742	0.23131		0.25375	0.12161	0.21236	0.32478	0.4376	0.55131	0.67012
		0.24887	0.05134	0.08613	0.12637	0.16522	0.20004	0.23542		0.2562	0.12404	0.21576	0.32918	0.44416	0.55374	0.67863
		0.25131	0.05229	0.08767	0.12846	0.1686	0.20335	0.23984		0.25864	0.12557	0.2189	0.33351	0.45023	0.56516	0.68713
		0.25375	0.05321	0.08898	0.1304	0.1713	0.20842	0.2438		0.26108	0.12776	0.22237	0.33834	0.45655	0.57026	0.69418
		0.2562	0.05409	0.09039	0.1323	0.17424	0.20937	0.24754		0.26352	0.12977	0.22538	0.34238	0.46214	0.57706	0.70122
		0.25864	0.05484	0.09148	0.13417	0.17693	0.21511	0.25141		0.26596	0.13189	0.22861	0.34624	0.46773	0.58533	0.709
		0.26108	0.05562	0.09286	0.13597	0.17995	0.21545	0.25532		0.2684	0.13383	0.23155	0.35085	0.47283	0.58897	0.71653
		0.26352	0.05627	0.0941	0.13764	0.18226	0.22103	0.25891		0.27084	0.13597	0.23498	0.35525	0.47817	0.60088	0.72406
		0.26596	0.05705	0.09512	0.13937	0.18456	0.22111	0.26212		0.27328	0.13801	0.23794	0.35946	0.48328	0.60209	0.73232
		0.2684	0.05771	0.09651	0.14105	0.18675	0.22563	0.2654		0.27573	0.1402	0.24147	0.36427	0.48886	0.61497	0.74034
		0.27084	0.05836	0.09775	0.14282	0.18877	0.22813	0.26871		0.27817	0.14221	0.24482	0.36835	0.49348	0.61667	0.74812
		0.27328	0.05899	0.09899	0.14433	0.19044	0.22966	0.27199		0.28061	0.14474	0.2482	0.37321	0.49883	0.62687	0.75638
		0.27573	0.05967	0.10047	0.14627	0.19282	0.23491	0.27582		0.28305	0.14683	0.25128	0.37734	0.50369	0.63271	0.76391
		0.27817	0.06031	0.10164	0.14783	0.19479	0.23486	0.27988		0.28549	0.1486	0.25473	0.38147	0.50879	0.63805	0.7729
		0.28061	0.06104	0.10297	0.14955	0.1971	0.24016	0.28399		0.28793	0.15077	0.25818	0.38657	0.51511	0.64826	0.78238
		0.28305	0.06167	0.10419	0.15111	0.19878	0.24033	0.28763		0.29037	0.15332	0.26183	0.39167	0.52069	0.65141	0.79112
		0.28549	0.0623	0.10535	0.15273	0.20055	0.24553	0.29084		0.29282	0.15526	0.26533	0.39629	0.52701	0.66356	0.8006
		0.28793	0.0632	0.10679	0.15436	0.20252	0.24601	0.29422		0.29526	0.15776	0.269	0.40115	0.53357	0.66575	0.80983
		0.29037	0.06407	0.1081	0.15635	0.20488	0.25	0.29784		0.2977	0.16012	0.27276	0.40601	0.54062	0.67814	0.82004
		0.29282	0.0649	0.10946	0.15805	0.20721	0.25298	0.30097		0.30014	0.16267	0.27697	0.41136	0.54791	0.68276	0.48133
		0.29526	0.06587	0.11075	0.15985	0.20986	0.25415	0.30445		0.2977	0.10927	0.14664	0.20847	0.29082	0.38205	0.28875
		0.2977	0.06689	0.11211	0.16177	0.2127	0.2595	0.30758		0.29526	0.08711	0.09177	0.11432	0.16097	0.21962	0.15988
		0.30014	0.06798	0.11364	0.16381	0.21537	0.2602	0.31101		0.29282	0.07314	0.05946	0.05831	0.07991	0.11075	0.06665
		0.2977	0.03827	0.04976	0.06881	0.09777	0.12598	0.15774		0.29037	0.0622	0.0373	0.02002	0.02369	0.03963	-0.00552
		0.29526	0.02569	0.02192	0.02401	0.03764	0.04911	0.07119		0.28793	0.05362	0.01995	-0.00903	-0.01849	-0.02277	-0.06232
		0.29282	0.01786	0.0056	-0.00295	0.000648742	0.00385	0.01355		0.28549	0.04624	0.00628	-0.03147	-0.05151	-0.06157	-0.1089
		0.29037	0.01219	-0.00559	-0.02094	-0.02481	-0.03117	-0.02775		0.28305	0.0398	-0.00546	-0.04959	-0.07897	-0.10324	-0.14858
		0.28793	0.00766	-0.01403	-0.03445	-0.04371	-0.05567	-0.0595		0.28061	0.03443	-0.01571	-0.06529	-0.10171	-0.13011	-0.18308
		0.28549	0.00396	-0.02043	-0.0448	-0.05819	-0.07369	-0.08426		0.27817	0.0287	-0.02481	-0.07984	-0.12277	-0.15886	-0.21285
		0.28305	0.000872278	-0.02575	-0.0529	-0.06981	-0.09133	-0.10443		0.27573	0.02415	-0.03266	-0.09124	-0.13995	-0.1817	-0.24037
		0.28061	-0.00193	-0.03015	-0.05977	-0.07994	-0.1011	-0.12059		0.27328	0.01954	-0.04046	-0.1029	-0.15657	-0.20045	-0.26329
		0.27817	-0.00423	-0.03399	-0.06585	-0.08893	-0.11454	-0.13439		0.27084	0.01569	-0.0468	-0.11269	-0.17013	-0.22188	-0.28489
		0.27573	-0.00607	-0.03735	-0.07078	-0.09571	-0.12078	-0.14566		0.2684	0.01179	-0.05336	-0.12212	-0.18345	-0.23345	-0.30442
		0.27328	-0.00792	-0.04043	-0.07549	-0.10232	-0.13169	-0.15604		0.26596	0.00842	-0.05882	-0.13033	-0.19477	-0.25381	-0.32201
		0.27084	-0.00933	-0.04293	-0.07933	-0.10759	-0.13609	-0.16442		0.26352	0.00502	-0.06441	-0.13808	-0.20495	-0.26197	-0.33897
		0.2684	-0.01088	-0.04536	-0.08298	-0.11279	-0.14352	-0.17164		0.26108	0.00168	-0.06976	-0.14583	-0.2154	-0.27932	-0.35537
		0.26596	-0.01221	-0.0475	-0.08596	-0.11716	-0.14899	-0.17856		0.25864	-0.00148	-0.0751	-0.15305	-0.22504	-0.28943	-0.36966
		0.26352	-0.01357	-0.04945	-0.08878	-0.12127	-0.15232	-0.18454		0.2562	-0.00422	-0.0797	-0.15963	-0.23287	-0.30119	-0.38366
		0.26108	-0.015	-0.05139	-0.0916	-0.12496	-0.15912	-0.19015		0.25375	-0.00703	-0.08441	-0.16661	-0.24142	-0.31366	-0.39629
		0.25864	-0.01635	-0.05341	-0.09415	-0.12858	-0.16107	-0.1955		0.25131	-0.01022	-0.08895	-0.17278	-0.24864	-0.32043	-0.40868
		0.2562	-0.01759	-0.05486	-0.09673	-0.13111	-0.16731	-0.19994		0.24887	-0.01321	-0.09338	-0.17905	-0.25702	-0.33513	-0.4201
		0.25375	-0.01877	-0.05637	-0.09887	-0.13381	-0.16853	-0.20322		0.24643	-0.01571	-0.09753	-0.18473	-0.26394	-0.33931	-0.43104
		0.25131	-0.0199	-0.05807	-0.10115	-0.13628	-0.17448	-0.20689		0.24399	-0.01833	-0.10183	-0.19083	-0.2714	-0.35387	-0.44148
		0.24887	-0.02109	-0.05967	-0.10322	-0.13913	-0.17599	-0.21015		0.24155	-0.02113	-0.10584	-0.19657	-0.27872	-0.35848	-0.45193
		0.24643	-0.02207	-0.06113	-0.10526	-0.14153	-0.17973	-0.2136		0.23911	-0.02364	-0.11046	-0.20247	-0.28637	-0.37119	-0.46165
		0.24399	-0.0231	-0.06257	-0.10715	-0.1435	-0.18345	-0.2169		0.23666	-0.02639	-0.11447	-0.20813	-0.29397	-0.3788	-0.47186
		0.24155	-0.02417	-0.0641	-0.10907	-0.14574	-0.18425	-0.22023		0.23422	-0.02891	-0.11884	-0.21413	-0.30209	-0.38682	-0.48109
		0.23911	-0.02524	-0.06563	-0.11114	-0.14817	-0.18988	-0.22397		0.23178	-0.03113	-0.12295	-0.21967	-0.30916	-0.39799	-0.49032
		0.23666	-0.02628	-0.06701	-0.11269	-0.15038	-0.19005	-0.22713		0.22934	-0.03414	-0.1271	-0.22538	-0.3172	-0.40212	-0.49907
		0.23422	-0.0272	-0.06871	-0.11493	-0.15324	-0.19581	-0.23095		0.2269	-0.03662	-0.13116	-0.23085	-0.32461	-0.41549	-0.50757
		0.23178	-0.02809	-0.06993	-0.11668	-0.15587	-0.19555	-0.23413		0.22446	-0.03924	-0.13502	-0.23632	-0.33176	-0.4184	-0.51729
		0.22934	-0.02915	-0.07156	-0.11843	-0.15849	-0.20089	-0.23722		0.22202	-0.04155	-0.13898	-0.24183	-0.33927	-0.43177	-0.5275
		0.2269	-0.02982	-0.07289	-0.12035	-0.16092	-0.20201	-0.24006		0.21957	-0.04408	-0.14396	-0.24813	-0.34704	-0.43735	-0.53697
		0.22446	-0.03061	-0.07433	-0.12195	-0.16325	-0.20454	-0.24297		0.21713	-0.04706	-0.14826	-0.25396	-0.35414	-0.44732	-0.54694
		0.22202	-0.03168	-0.07578	-0.12416	-0.16561	-0.20854	-0.24664		0.21469	-0.04998	-0.15269	-0.26023	-0.36179	-0.45679	-0.55714
		0.21957	-0.0327	-0.07756	-0.12613	-0.16865	-0.20915	-0.25085		0.21225	-0.05256	-0.15679	-0.26594	-0.36835	-0.46287	-0.56783
		0.21713	-0.03375	-0.07916	-0.1281	-0.17118	-0.21447	-0.25483		0.20981	-0.05554	-0.1618	-0.2723	-0.37612	-0.47599	-0.57852
		0.21469	-0.03489	-0.08059	-0.13004	-0.17378	-0.21479	-0.25869		0.20737	-0.05822	-0.16588	-0.27852	-0.38293	-0.47939	-0.58897
		0.21225	-0.03606	-0.0822	-0.13206	-0.17647	-0.22028	-0.26215		0.20493	-0.06108	-0.17062	-0.28447	-0.39022	-0.49397	-0.60015
		0.20981	-0.03732	-0.08404	-0.13427	-0.17876	-0.22074	-0.26594		0.20248	-0.064	-0.17557	-0.29116	-0.39775	-0.4981	-0.6123
		0.20737	-0.03846	-0.08565	-0.13645	-0.18094	-0.22582	-0.26931		0.20004	-0.06704	-0.18038	-0.29818	-0.40577	-0.51219	-0.27237
		0.20493	-0.03968	-0.08745	-0.13854	-0.18301	-0.22769	-0.27245		0.20248	-0.00785	-0.04478	-0.09031	-0.14479	-0.20616	-0.07753
		0.20248	-0.04099	-0.08924	-0.14078	-0.18571	-0.23024	-0.27595		0.20493	0.01713	0.0155	0.00922	-0.00956	-0.03929	0.05372
		0.20004	-0.04233	-0.09121	-0.14328	-0.18882	-0.23559	-0.27961		0.20737	0.03266	0.0509	0.06983	0.0762	0.06781	0.14982
		0.20248	-0.01188	-0.03051	-0.05435	-0.07826	-0.10455	-0.13485		0.20981	0.04391	0.0753	0.11167	0.13636	0.15018	0.224
		0.20493	0.00208	-0.00191	-0.0106	-0.02046	-0.03715	-0.05353		0.21225	0.05268	0.09374	0.14289	0.1814	0.20536	0.28214
		0.20737	0.01069	0.0157	0.01682	0.01658	0.01141	0.00113		0.21469	0.06798	0.11986	0.1826	0.23705	0.28185	0.36142

## Sheet: Figure S13
		BCS-PBCC		PBCC
		Potential (V vs. RHE)	Current Density (mA cm-2)	Potential (V vs. RHE)	Current Density (mA cm-2)
		1.07756	-0.02371	1.02756	0.0448
		1.07512	0.01707	1.02512	0.04568
		1.07268	0.03691	1.02268	0.04534
		1.07023	0.04789	1.02023	0.04449
		1.06779	0.05467	1.01779	0.04354
		1.06535	0.05846	1.01535	0.04206
		1.06291	0.06091	1.01291	0.04065
		1.06047	0.06218	1.01047	0.03926
		1.05803	0.06283	1.00803	0.03805
		1.05559	0.06264	1.00559	0.03676
		1.05314	0.06242	1.00314	0.03574
		1.0507	0.06196	1.0007	0.03462
		1.04826	0.06118	0.99826	0.03319
		1.04582	0.06033	0.99582	0.03183
		1.04338	0.05924	0.99338	0.03059
		1.04094	0.05795	0.99094	0.02935
		1.0385	0.05654	0.9885	0.02836
		1.03605	0.05525	0.98605	0.02763
		1.03361	0.05389	0.98361	0.0267
		1.03117	0.05268	0.98117	0.02549
		1.02873	0.05134	0.97873	0.02452
		1.02629	0.04993	0.97629	0.02347
		1.02385	0.0485	0.97385	0.02269
		1.02141	0.0468	0.97141	0.02167
		1.01896	0.04534	0.96896	0.02097
		1.01652	0.04403	0.96652	0.02017
		1.01408	0.04262	0.96408	0.01929
		1.01164	0.04128	0.96164	0.01821
		1.0092	0.04007	0.9592	0.01735
		1.00676	0.03846	0.95676	0.01643
		1.00432	0.03708	0.95432	0.01569
		1.00188	0.03567	0.95188	0.0151
		0.99943	0.03411	0.94943	0.01421
		0.99699	0.03261	0.94699	0.01364
		0.99455	0.03137	0.94455	0.01277
		0.99211	0.03015	0.94211	0.01177
		0.98967	0.02913	0.93967	0.01107
		0.98723	0.02787	0.93723	0.01032
		0.98479	0.02663	0.93479	0.00972
		0.98234	0.02532	0.93234	0.00925
		0.9799	0.02439	0.9299	0.00853
		0.97746	0.02308	0.92746	0.0077
		0.97502	0.02223	0.92502	0.00707
		0.97258	0.02101	0.92258	0.00619
		0.97014	0.01997	0.92014	0.00563
		0.9677	0.01876	0.9177	0.00495
		0.96525	0.01738	0.91525	0.00467
		0.96281	0.01622	0.91281	0.004
		0.96037	0.01506	0.91037	0.00317
		0.95793	0.01419	0.90793	0.0024
		0.95549	0.01299	0.90549	0.0016
		0.95305	0.01204	0.90305	0.001
		0.95061	0.01075	0.90061	0.000337734
		0.94816	0.0096	0.89816	-1.94379e-05
		0.94572	0.00828	0.89572	-0.000656031
		0.94328	0.00719	0.89328	-0.00135
		0.94084	0.00607	0.89084	-0.00223
		0.9384	0.0049	0.8884	-0.00309
		0.93596	0.00381	0.88596	-0.00391
		0.93352	0.00259	0.88352	-0.00441
		0.93107	0.00122	0.88107	-0.00509
		0.92863	-7.5322e-05	0.87863	-0.00584
		0.92619	-0.00152	0.87619	-0.0066
		0.92375	-0.00282	0.87375	-0.00743
		0.92131	-0.0042	0.87131	-0.00865
		0.91887	-0.00545	0.86887	-0.00936
		0.91643	-0.00699	0.86643	-0.0104
		0.91398	-0.00867	0.86398	-0.01113
		0.91154	-0.01031	0.86154	-0.01223
		0.9091	-0.0122	0.8591	-0.01335
		0.90666	-0.01397	0.85666	-0.01447
		0.90422	-0.01587	0.85422	-0.01586
		0.90178	-0.01779	0.85178	-0.01745
		0.89934	-0.01972	0.84934	-0.01897
		0.89689	-0.0219	0.84689	-0.02036
		0.89445	-0.02459	0.84445	-0.02205
		0.89201	-0.02699	0.84201	-0.0239
		0.88957	-0.02959	0.83957	-0.02593
		0.88713	-0.03246	0.83713	-0.02814
		0.88469	-0.03567	0.83469	-0.03083
		0.88225	-0.03902	0.83225	-0.03358
		0.8798	-0.04242	0.8298	-0.03657
		0.87736	-0.04643	0.82736	-0.03968
		0.87492	-0.05073	0.82492	-0.04318
		0.87248	-0.05518	0.82248	-0.04694
		0.87004	-0.0598	0.82004	-0.05146
		0.8676	-0.06495	0.8176	-0.05618
		0.86516	-0.07051	0.81516	-0.06113
		0.86271	-0.07642	0.81271	-0.06687
		0.86027	-0.08281	0.81027	-0.07272
		0.85783	-0.0899	0.80783	-0.07931
		0.85539	-0.09748	0.80539	-0.08655
		0.85295	-0.10552	0.80295	-0.09483
		0.85051	-0.11434	0.80051	-0.10343
		0.84807	-0.12365	0.79807	-0.11281
		0.84563	-0.13376	0.79563	-0.12316
		0.84318	-0.14484	0.79318	-0.13415
		0.84074	-0.15665	0.79074	-0.14615
		0.8383	-0.16962	0.7883	-0.1591
		0.83586	-0.18323	0.78586	-0.17334
		0.83342	-0.19781	0.78342	-0.18874
		0.83098	-0.21357	0.78098	-0.20534
		0.82854	-0.23039	0.77854	-0.22305
		0.82609	-0.24834	0.77609	-0.24208
		0.82365	-0.26759	0.77365	-0.26239
		0.82121	-0.28824	0.77121	-0.28416
		0.81877	-0.3105	0.76877	-0.30756
		0.81633	-0.33375	0.76633	-0.33275
		0.81389	-0.35851	0.76389	-0.35931
		0.81145	-0.38487	0.76145	-0.3873
		0.809	-0.41281	0.759	-0.41719
		0.80656	-0.44246	0.75656	-0.44853
		0.80412	-0.47404	0.75412	-0.48182
		0.80168	-0.50733	0.75168	-0.51656
		0.79924	-0.54256	0.74924	-0.5535
		0.7968	-0.57925	0.7468	-0.5914
		0.79436	-0.61764	0.74436	-0.63076
		0.79191	-0.65797	0.74191	-0.67182
		0.78947	-0.70025	0.73947	-0.71434
		0.78703	-0.74472	0.73703	-0.75832
		0.78459	-0.79088	0.73459	-0.80352
		0.78215	-0.83899	0.73215	-0.84944
		0.77971	-0.88856	0.72971	-0.89658
		0.77727	-0.94007	0.72727	-0.94493
		0.77482	-0.99255	0.72482	-0.99255
		0.77238	-1.04746	0.72238	-1.04139
		0.76994	-1.10408	0.71994	-1.09023
		0.7675	-1.16239	0.7175	-1.13955
		0.76506	-1.22289	0.71506	-1.18936
		0.76262	-1.28363	0.71262	-1.23795
		0.76018	-1.34535	0.71018	-1.28582
		0.75773	-1.40804	0.70773	-1.33223
		0.75529	-1.4717	0.70529	-1.37766
		0.75285	-1.53633	0.70285	-1.42189
		0.75041	-1.60193	0.70041	-1.46562
		0.74797	-1.66778	0.69797	-1.50766
		0.74553	-1.73386	0.69553	-1.54823
		0.74309	-1.8002	0.69309	-1.58711
		0.74064	-1.86604	0.69064	-1.62501
		0.7382	-1.93067	0.6882	-1.66049
		0.73576	-1.99531	0.68576	-1.69377
		0.73332	-2.05945	0.68332	-1.72609
		0.73088	-2.12214	0.68088	-1.75792
		0.72844	-2.18385	0.67844	-1.78781
		0.726	-2.24387	0.676	-1.81623
		0.72355	-2.30097	0.67355	-1.84345
		0.72111	-2.35734	0.67111	-1.86799
		0.71867	-2.41079	0.66867	-1.89204
		0.71623	-2.46473	0.66623	-1.91561
		0.71379	-2.51381	0.66379	-1.93796
		0.71135	-2.56046	0.66135	-1.95983
		0.70891	-2.60444	0.65891	-1.98146
		0.70646	-2.64599	0.65646	-2.00162
		0.70402	-2.68389	0.65402	-2.02057
		0.70158	-2.71985	0.65158	-2.03953
		0.69914	-2.75241	0.64914	-2.05824
		0.6967	-2.7823	0.6467	-2.07524
		0.69426	-2.80927	0.64426	-2.09444
		0.69182	-2.83357	0.64182	-2.11218
		0.68938	-2.85641	0.63938	-2.12894
		0.68693	-2.87609	0.63693	-2.14814
		0.68449	-2.8931	0.63449	-2.16466
		0.68205	-2.90816	0.63205	-2.17948
		0.67961	-2.92177	0.62961	-2.19454
		0.67717	-2.93392	0.62717	-2.20912
		0.67473	-2.94655	0.62473	-2.22516
		0.67229	-2.95724	0.62229	-2.23877
		0.66984	-2.96574	0.61984	-2.2514
		0.6674	-2.97279	0.6174	-2.26379
		0.66496	-2.97959	0.61496	-2.27861
		0.66252	-2.98543	0.61252	-2.28979
		0.66008	-2.99223	0.61008	-2.3034
		0.65764	-2.99709	0.60764	-2.31457
		0.6552	-3.00268	0.6052	-2.32745
		0.65275	-3.00827	0.60275	-2.3362
		0.65031	-3.0141	0.60031	-2.34859
		0.64787	-3.01847	0.59787	-2.35952
		0.64543	-3.02236	0.59543	-2.36997
		0.64299	-3.02746	0.59299	-2.37945
		0.64055	-3.03232	0.59055	-2.39135
		0.63811	-3.03815	0.58811	-2.40447
		0.63566	-3.04593	0.58566	-2.41638
		0.63322	-3.05273	0.58322	-2.42658
		0.63078	-3.05905	0.58078	-2.43387
		0.62834	-3.06488	0.57834	-2.43922
		0.6259	-3.0712	0.5759	-2.45355
		0.62346	-3.078	0.57346	-2.46182
		0.62102	-3.08529	0.57102	-2.46789
		0.61857	-3.09161	0.56857	-2.47931
		0.61613	-3.09987	0.56613	-2.48611
		0.61369	-3.10643	0.56369	-2.49608
		0.61125	-3.11469	0.56125	-2.50142
		0.60881	-3.12271	0.55881	-2.50798
		0.60637	-3.13048	0.55637	-2.51721
		0.60393	-3.13801	0.55393	-2.52669
		0.60148	-3.14579	0.55148	-2.53155
		0.59904	-3.15284	0.54904	-2.53617
		0.5966	-3.16158	0.5466	-2.54418
		0.59416	-3.17203	0.54416	-2.55269
		0.59172	-3.18078	0.54172	-2.55658
		0.58928	-3.18661	0.53928	-2.56338
		0.58684	-3.19414	0.53684	-2.57431
		0.58439	-3.20264	0.53439	-2.58185
		0.58195	-3.21018	0.53195	-2.585
		0.57951	-3.21795	0.52951	-2.58889
		0.57707	-3.22597	0.52707	-2.59545
		0.57463	-3.23472	0.52463	-2.60347
		0.57219	-3.24274	0.52219	-2.60493
		0.56975	-3.25221	0.51975	-2.61076
		0.5673	-3.25999	0.5173	-2.61538
		0.56486	-3.26825	0.51486	-2.62242
		0.56242	-3.27457	0.51242	-2.62704
		0.55998	-3.28258	0.50998	-2.63433
		0.55754	-3.29109	0.50754	-2.63967
		0.5551	-3.30008	0.5051	-2.6404
		0.55266	-3.3115	0.50266	-2.64502
		0.55021	-3.32073	0.50021	-2.65134
		0.54777	-3.32826	0.49777	-2.65449
		0.54533	-3.33312	0.49533	-2.65838
		0.54289	-3.34454	0.49289	-2.66324
		0.54045	-3.35159	0.49045	-2.66324
		0.53801	-3.35645	0.48801	-2.66689
		0.53557	-3.36155	0.48557	-2.67563
		0.53313	-3.36617	0.48313	-2.67976
		0.53068	-3.3737	0.48068	-2.68268
		0.52824	-3.38123	0.47824	-2.68438
		0.5258	-3.38876	0.4758	-2.68875
		0.52336	-3.3963	0.47336	-2.69459
		0.52092	-3.40456	0.47092	-2.69945
		0.51848	-3.4116	0.46848	-2.70406
		0.51604	-3.41646	0.46604	-2.70601
		0.51359	-3.42472	0.46359	-2.70989
		0.51115	-3.43226	0.46115	-2.71378
		0.50871	-3.43979	0.45871	-2.72253
		0.50627	-3.44805	0.45627	-2.72642
		0.50383	-3.4551	0.45383	-2.7269
		0.50139	-3.4636	0.45139	-2.73298
		0.49895	-3.47453	0.44895	-2.73711
		0.4965	-3.48255	0.4465	-2.74197
		0.49406	-3.48887	0.44406	-2.74172
		0.49162	-3.49762	0.44162	-2.75047
		0.48918	-3.50612	0.43918	-2.75071
		0.48674	-3.51462	0.43674	-2.75582
		0.4843	-3.52531	0.4343	-2.76019
		0.48186	-3.53503	0.43186	-2.76699
		0.47941	-3.54159	0.42941	-2.77258
		0.47697	-3.55131	0.42697	-2.77647
		0.47453	-3.55812	0.42453	-2.7806
		0.47209	-3.56784	0.42209	-2.78327
		0.46965	-3.57926	0.41965	-2.78837
		0.46721	-3.59165	0.41721	-2.79202
		0.46477	-3.60015	0.41477	-2.79202
		0.46232	-3.60817	0.41232	-2.79615
		0.45988	-3.61862	0.40988	-2.80805
		0.45744	-3.62809	0.40744	-2.81437
		0.455	-3.6366	0.405	-2.81777
		0.45256	-3.64583	0.40256	-2.82409
		0.45012	-3.65336	0.40012	-2.83114
		0.44768	-3.66235	0.39768	-2.83794
		0.44523	-3.6728	0.39523	-2.8428
		0.44279	-3.68325	0.39279	-2.85009
		0.44035	-3.68859	0.39035	-2.85543
		0.43791	-3.69734	0.38791	-2.86637
		0.43547	-3.70657	0.38547	-2.86758
		0.43303	-3.71629	0.38303	-2.87439
		0.43059	-3.72528	0.38059	-2.87949
		0.42814	-3.73427	0.37814	-2.88921
		0.4257	-3.74302	0.3757	-2.89577
		0.42326	-3.74837	0.37326	-2.90063
		0.42082	-3.76221	0.37082	-2.90937
		0.41838	-3.77606	0.36838	-2.91375
		0.41594	-3.77971	0.36594	-2.91958
		0.4135	-3.78894	0.3635	-2.9293
		0.41105	-3.79963	0.36105	-2.93464
		0.40861	-3.80984	0.35861	-2.94315
		0.40617	-3.81591	0.35617	-2.95311
		0.40373	-3.8283	0.35373	-2.95773
		0.40129	-3.83802	0.35129	-2.96526

## Sheet: Figure S17
			CV
				BCS-PBCC	PBCC			PBCC	BCS-PBCC
			Potential (V vs. RHE)	Current Density (mA cm-2)	Current Density (mA cm-2)		t-1/2(s-1/2)	Current (mA)	Current (mA)
			0.39788	0.0705	0.04699		1	0.01525	0.00551
			0.3978	0.0519	0.04057		0.95346	0.01499	0.00542
			0.39769	0.03459	0.03446		0.91287	0.01475	0.00534
			0.39732	0.02439	0.03071		0.87706	0.01451	0.00527
			0.39687	0.01824	0.0283		0.84515	0.01429	0.00518
			0.39638	0.01415	0.02656		0.8165	0.01407	0.00512
			0.39589	0.01123	0.02522		0.79057	0.01386	0.00506
			0.39539	0.00894	0.02411		0.76696	0.01365	0.005
			0.3949	0.00702	0.02314		0.74536	0.01346	0.00493
			0.3944	0.00531	0.02226		0.72548	0.01327	0.00487
			0.3939	0.00379	0.02144		0.70711	0.01308	0.00481
			0.3934	0.00251	0.0207		0.69007	0.01291	0.00476
			0.3929	0.00136	0.02003		0.6742	0.01274	0.00471
			0.3924	0.000294386	0.01939		0.65938	0.01257	0.00465
			0.3919	-0.000707379	0.01878		0.6455	0.01241	0.0046
			0.3914	-0.00164	0.0182		0.63246	0.01225	0.00456
			0.3909	-0.00246	0.01767		0.62017	0.0121	0.00451
			0.3904	-0.00323	0.01718		0.60858	0.01195	0.00448
			0.38991	-0.00395	0.0167		0.59761	0.0118	0.00445
			0.38941	-0.00468	0.01622		0.58722	0.01166	0.00442
			0.38891	-0.00543	0.01574		0.57735	0.01153	0.00438
			0.38841	-0.00609	0.01529		0.56796	0.01139	0.00433
			0.38791	-0.00669	0.01487		0.55902	0.01126	0.0043
			0.38741	-0.00727	0.01445		0.55048	0.01114	0.00427
			0.38691	-0.00786	0.01405		0.54233	0.01102	0.00423
			0.3864	-0.0084	0.01366		0.53452	0.0109	0.0042
			0.3859	-0.00886	0.01331		0.52705	0.01078	0.00418
			0.38541	-0.0093	0.01296		0.51988	0.01066	0.00415
			0.38491	-0.00975	0.01262		0.51299	0.01055	0.00413
			0.38441	-0.01026	0.01225		0.50637	0.01044	0.00411
			0.3839	-0.01072	0.01191		0.5	0.01034	0.00406
			0.3834	-0.01109	0.01161		0.49386	0.01024	0.00403
			0.3829	-0.01146	0.01131		0.48795	0.01013	0.004
			0.3824	-0.01183	0.011		0.48224	0.01004	0.00396
			0.3819	-0.01222	0.01069		0.47673	0.00994	0.00395
			0.3814	-0.01257	0.01041		0.4714	0.00985	0.00393
			0.3809	-0.01285	0.01014		0.46625	0.00975	0.0039
			0.38041	-0.01313	0.00988		0.46127	0.00966	0.00389
			0.37991	-0.01346	0.0096		0.45644	0.00957	0.00387
			0.3794	-0.01386	0.00931		0.45175	0.00949	0.00386
			0.3789	-0.01419	0.00904		0.44721	0.0094	0.00386
			0.3784	-0.01446	0.0088		0.44281	0.00932	0.00383
			0.3779	-0.01472	0.00856		0.43853	0.00924	0.0038
			0.3774	-0.015	0.00832		0.43437	0.00916	0.00378
			0.3769	-0.0153	0.00807		0.43033	0.00908	0.00378
			0.3764	-0.01553	0.00785		0.4264	0.009	0.00376
			0.3759	-0.01572	0.00764		0.42258	0.00893	0.00376
			0.3754	-0.01594	0.00742		0.41885	0.00885	0.00374
			0.3749	-0.0162	0.00719		0.41523	0.00878	0.0037
			0.3744	-0.0165	0.00696		0.41169	0.00871	0.00369
			0.3739	-0.01671	0.00675		0.40825	0.00864	0.00367
			0.3734	-0.01688	0.00656		0.40489	0.00858	0.00366
			0.3729	-0.01706	0.00637		0.40161	0.00851	0.00366
			0.37241	-0.01729	0.00616		0.39841	0.00844	0.00365
			0.37191	-0.01753	0.00596		0.39528	0.00838	0.00365
			0.37141	-0.01767	0.00579		0.39223	0.00831	0.00363
			0.37091	-0.01782	0.00561		0.38925	0.00825	0.00359
			0.37041	-0.018	0.00543		0.38633	0.00819	0.00357
			0.36991	-0.01826	0.00522		0.38348	0.00813	0.00355
			0.36941	-0.01852	0.00501		0.38069	0.00807	0.00354
			0.3689	-0.01867	0.00485		0.37796	0.00801	0.00354
			0.3684	-0.01881	0.00469		0.37529	0.00795	0.00351
			0.36791	-0.01896	0.00452		0.37268	0.0079	0.00351
			0.3674	-0.01915	0.00435		0.37012	0.00784	0.00349
			0.3669	-0.01932	0.00418		0.36761	0.00779	0.00348
			0.3664	-0.01942	0.00404		0.36515	0.00773	0.00348
			0.3659	-0.01953	0.00389		0.36274	0.00768	0.00345
			0.3654	-0.01966	0.00374		0.36037	0.00763	0.00345
			0.3649	-0.01986	0.00357		0.35806	0.00758	0.00343
			0.3644	-0.02003	0.00341		0.35578	0.00753	0.00343
			0.3639	-0.02014	0.00327		0.35355	0.00748	0.00341
			0.3634	-0.02024	0.00313		0.35136	0.00743	0.0034
			0.3629	-0.02036	0.00299		0.34922	0.00738	0.00338
			0.3624	-0.02051	0.00284		0.34711	0.00733	0.00336
			0.3619	-0.02063	0.00269		0.34503	0.00728	0.00335
			0.3614	-0.02071	0.00257		0.343	0.00724	0.00335
			0.36091	-0.02079	0.00245		0.341	0.0072	0.00334
			0.36041	-0.02092	0.00231		0.33903	0.00715	0.00334
			0.35991	-0.0211	0.00215		0.3371	0.00711	0.00332
			0.35941	-0.02124	0.00201		0.3352	0.00706	0.00332
			0.3589	-0.02132	0.00189		0.33333	0.00702	0.00331
			0.3584	-0.02141	0.00177		0.3315	0.00698	0.00329
			0.3579	-0.02152	0.00165		0.32969	0.00693	0.0033
			0.3574	-0.02164	0.00152		0.32791	0.00689	0.00328
			0.3569	-0.02172	0.0014		0.32616	0.00685	0.00328
			0.3564	-0.02177	0.0013		0.32444	0.00681	0.00326
			0.35591	-0.02184	0.00119		0.32275	0.00677	0.00325
			0.35541	-0.02195	0.00107		0.32108	0.00673	0.00325
			0.35491	-0.02209	0.000937253		0.31944	0.00669	0.00324
			0.3544	-0.02218	0.000826417		0.31782	0.00665	0.00325
			0.3539	-0.02224	0.000725258		0.31623	0.00662	0.00322
			0.3534	-0.0223	0.000619545		0.31466	0.00658	0.00322
			0.3529	-0.02239	0.000508292		0.31311	0.00654	0.0032
			0.3524	-0.02249	0.000396744		0.31159	0.00651	0.00319
			0.35191	-0.02254	0.000307046		0.31009	0.00647	0.0032
			0.35141	-0.02258	0.000219177		0.30861	0.00644	0.00319
			0.35091	-0.02263	0.000124799		0.30715	0.0064	0.00318
			0.35041	-0.02275	1.14713e-05		0.30571	0.00637	0.00315
			0.34991	-0.0229	-0.000115425		0.30429	0.00633	0.00315
			0.34941	-0.02297	-0.000217302		0.30289	0.0063	0.00315
			0.34891	-0.02302	-0.000309508		0.30151	0.00627	0.00315
			0.34841	-0.02309	-0.000401697		0.30015	0.00623	0.00315
			0.34791	-0.02318	-0.000505157		0.29881	0.0062	0.00314
			0.34741	-0.02326	-0.000609483		0.29748	0.00617	0.00315
			0.34691	-0.02329	-0.000689132		0.29617	0.00614	0.00311
			0.34641	-0.02333	-0.000767784		0.29488	0.00611	0.00312
			0.34591	-0.02338	-0.000853559		0.29361	0.00607	0.00309
			0.34541	-0.02347	-0.000960374		0.29235	0.00604	0.00309
			0.34491	-0.02356	-0.00106		0.29111	0.00601	0.00308
			0.34441	-0.02359	-0.00114		0.28989	0.00598	0.00308
			0.34391	-0.02363	-0.00122		0.28868	0.00595	0.00309
			0.34341	-0.02369	-0.0013		0.28748	0.00593	0.00306
			0.34291	-0.02375	-0.00139		0.2863	0.0059	0.00308
			0.3424	-0.0238	-0.00148		0.28513	0.00587	0.00305
			0.34191	-0.02382	-0.00154		0.28398	0.00584	0.00307
			0.34141	-0.02385	-0.00161		0.28284	0.00581	0.00304
			0.34091	-0.02391	-0.00169		0.28172	0.00578	0.00304
			0.34041	-0.02401	-0.0018		0.28061	0.00576	0.00304
			0.33991	-0.0241	-0.00189		0.27951	0.00573	0.00304
			0.33941	-0.02413	-0.00196		0.27842	0.0057	0.00304
			0.33891	-0.02416	-0.00203		0.27735	0.00567	0.00302
			0.33841	-0.0242	-0.0021		0.27629	0.00565	0.00302
			0.33791	-0.02425	-0.00219		0.27524	0.00562	0.00298
			0.33741	-0.02429	-0.00225		0.2742	0.0056	0.00299
			0.33691	-0.02431	-0.00231		0.27318	0.00557	0.00297
			0.33641	-0.02433	-0.00238		0.27217	0.00555	0.00299
			0.33591	-0.0244	-0.00245		0.27116	0.00552	0.00297
			0.33541	-0.02447	-0.00254		0.27017	0.0055	0.00297
			0.33491	-0.02451	-0.00261		0.26919	0.00547	0.00296
			0.33441	-0.02452	-0.00267		0.26822	0.00545	0.00296
			0.33391	-0.02455	-0.00273		0.26726	0.00542	0.00296
			0.33341	-0.02459	-0.0028		0.26631	0.0054	0.00294
			0.33291	-0.02464	-0.00288		0.26537	0.00538	0.00297
			0.33241	-0.02465	-0.00293		0.26444	0.00535	0.00293
			0.33191	-0.02466	-0.00299		0.26352	0.00533	0.00296
			0.33141	-0.02469	-0.00305		0.26261	0.00531	0.00292
			0.33091	-0.02478	-0.00314		0.26171	0.00529	0.00294
			0.33041	-0.02487	-0.00323		0.26082	0.00526	0.00291
			0.32991	-0.0249	-0.00329		0.25994	0.00524	0.00294
			0.32941	-0.02491	-0.00334		0.25906	0.00522	0.00291
			0.32891	-0.02493	-0.0034		0.2582	0.0052	0.00292
			0.32841	-0.02497	-0.00346		0.25734	0.00518	0.00291
			0.32791	-0.025	-0.00353		0.25649	0.00516	0.00291
			0.32741	-0.025	-0.00358		0.25565	0.00513	0.00291
			0.32691	-0.02501	-0.00363		0.25482	0.00511	0.00289
			0.32641	-0.02504	-0.00369		0.254	0.00509	0.00291
			0.32591	-0.0251	-0.00376		0.25318	0.00507	0.00288
			0.32541	-0.02514	-0.00383		0.25238	0.00505	0.0029
			0.32491	-0.02516	-0.00388		0.25158	0.00503	0.00287
			0.32441	-0.02517	-0.00393		0.25078	0.00501	0.00289
			0.32391	-0.02519	-0.00398		0.25	0.00499	0.00285
			0.32341	-0.02521	-0.00405		0.24922	0.00497	0.00287
			0.32291	-0.02523	-0.00411		0.24845	0.00495	0.00284
			0.32241	-0.02524	-0.00415		0.24769	0.00493	0.00287
			0.32191	-0.02524	-0.00419		0.24693	0.00491	0.00285
			0.32141	-0.02527	-0.00425		0.24618	0.00489	0.00286
			0.32091	-0.02533	-0.00432		0.24544	0.00487	0.00286
			0.32041	-0.02538	-0.00439		0.2447	0.00486	0.00285
			0.31991	-0.0254	-0.00443		0.24398	0.00484	0.00284
			0.31941	-0.02541	-0.00448		0.24325	0.00482	0.00281
			0.31891	-0.02543	-0.00453		0.24254	0.0048	0.00282
			0.31841	-0.02546	-0.00459		0.24183	0.00478	0.00278
			0.31791	-0.02547	-0.00464		0.24112	0.00477	0.00281
			0.31741	-0.02547	-0.00468		0.24042	0.00475	0.00277
			0.31691	-0.02547	-0.00472		0.23973	0.00473	0.0028
			0.31641	-0.0255	-0.00478		0.23905	0.00471	0.00277
			0.31591	-0.02554	-0.00484		0.23837	0.0047	0.0028
			0.31541	-0.02556	-0.00489		0.23769	0.00468	0.00277
			0.31491	-0.02556	-0.00493		0.23702	0.00466	0.0028
			0.31441	-0.02557	-0.00498		0.23636	0.00464	0.00277
			0.31391	-0.0256	-0.00503		0.2357	0.00463	0.0028
			0.31341	-0.02561	-0.00509		0.23505	0.00461	0.00276
			0.31291	-0.02561	-0.00513		0.2344	0.0046	0.00279
			0.31241	-0.0256	-0.00516		0.23376	0.00458	0.00276
			0.31191	-0.02561	-0.0052		0.23313	0.00456	0.00277
			0.31142	-0.02562	-0.00524		0.2325	0.00455	0.00275
			0.31092	-0.02567	-0.00531		0.23187	0.00453	0.00276
			0.31042	-0.02572	-0.00537		0.23125	0.00452	0.00276
			0.30992	-0.02573	-0.00542		0.23063	0.0045	0.00276
			0.30942	-0.02575	-0.00546		0.23002	0.00448	0.00275
			0.30892	-0.02577	-0.00551		0.22942	0.00447	0.00274
			0.30841	-0.02578	-0.00557		0.22881	0.00445	0.00274
			0.30791	-0.02578	-0.0056		0.22822	0.00444	0.00273
			0.30741	-0.02578	-0.00563		0.22763	0.00442	0.00274
			0.30691	-0.02578	-0.00567		0.22704	0.00441	0.00273
			0.30642	-0.02581	-0.00572		0.22646	0.00439	0.00274
			0.30591	-0.02585	-0.00578		0.22588	0.00438	0.00272
			0.30541	-0.02585	-0.00582		0.2253	0.00436	0.00275
			0.30491	-0.02585	-0.00586		0.22473	0.00435	0.00271
			0.30441	-0.02585	-0.00589		0.22417	0.00433	0.00274
			0.30391	-0.02586	-0.00594		0.22361	0.00432	0.0027
			0.30341	-0.02586	-0.00599		0.22305	0.0043	0.00273
			0.30291	-0.02586	-0.00601		0.2225	0.00429	0.00269
			0.30241	-0.02586	-0.00605		0.22195	0.00427	0.00272
			0.30191	-0.02587	-0.00609		0.2214	0.00426	0.00269
			0.30141	-0.02591	-0.00615		0.22086	0.00425	0.00271
			0.30091	-0.02594	-0.00621		0.22033	0.00423	0.00267
			0.30041	-0.02594	-0.00624		0.21979	0.00422	0.0027
			0.29991	-0.02594	-0.00628		0.21926	0.00421	0.00265
			0.29941	-0.02595	-0.00631		0.21874	0.00419	0.00269
			0.29891	-0.02595	-0.00636		0.21822	0.00418	0.00264
			0.29841	-0.02595	-0.0064		0.2177	0.00417	0.00269
			0.29791	-0.02594	-0.00642		0.21719	0.00415	0.00264
			0.29741	-0.02594	-0.00645		0.21668	0.00414	0.00268
			0.29691	-0.02596	-0.00649		0.21617	0.00413	0.00263
			0.29641	-0.02597	-0.00655		0.21567	0.00412	0.00267
			0.29591	-0.02598	-0.00659		0.21517	0.0041	0.00264
			0.29541	-0.02598	-0.00662		0.21467	0.00409	0.00267
			0.29491	-0.02598	-0.00665		0.21418	0.00408	0.00264
			0.29441	-0.02599	-0.00669		0.21369	0.00406	0.00267
			0.29391	-0.02599	-0.00674		0.2132	0.00405	0.00262
			0.29341	-0.02597	-0.00677		0.21272	0.00404	0.00266
			0.29291	-0.02595	-0.00679		0.21224	0.00403	0.00262
			0.29241	-0.02596	-0.00682		0.21176	0.00401	0.00266
			0.29191	-0.02601	-0.00687		0.21129	0.004	0.00262
			0.29141	-0.02605	-0.00693		0.21082	0.00399	0.00265
			0.29091	-0.02604	-0.00697		0.21035	0.00398	0.00261
			0.29041	-0.02603	-0.007		0.20989	0.00397	0.00264
			0.28991	-0.02604	-0.00703		0.20943	0.00396	0.0026
			0.28941	-0.02604	-0.00707		0.20897	0.00394	0.00263
			0.28891	-0.02605	-0.00711		0.20851	0.00393	0.0026
			0.28841	-0.02603	-0.00714		0.20806	0.00392	0.00261
			0.28791	-0.02601	-0.00716		0.20761	0.00391	0.00259
			0.28741	-0.02601	-0.00718		0.20717	0.0039	0.00261
			0.28691	-0.02603	-0.00723		0.20672	0.00389	0.00257
			0.28641	-0.02604	-0.00728		0.20628	0.00387	0.00261
			0.2859	-0.02603	-0.0073		0.20585	0.00386	0.00256
			0.28541	-0.02602	-0.00733		0.20541	0.00385	0.0026
			0.28491	-0.02603	-0.00736		0.20498	0.00384	0.00256
			0.28441	-0.02602	-0.0074		0.20455	0.00383	0.0026
			0.2839	-0.02602	-0.00743		0.20412	0.00382	0.00256
			0.28341	-0.02599	-0.00745		0.2037	0.00381	0.00259
			0.28291	-0.02597	-0.00747		0.20328	0.0038	0.00256
			0.28241	-0.02598	-0.0075		0.20286	0.00379	0.00259
			0.28191	-0.026	-0.00755		0.20244	0.00378	0.00256
			0.28141	-0.02601	-0.0076		0.20203	0.00376	0.00258
			0.28091	-0.02601	-0.00763		0.20162	0.00375	0.00254
			0.28041	-0.02601	-0.00765		0.20121	0.00374	0.00258
			0.27991	-0.02601	-0.00768		0.2008	0.00373	0.00253
			0.27941	-0.026	-0.00771		0.2004	0.00372	0.00257
			0.2789	-0.02599	-0.00774		0.2	0.00371	0.00253
			0.27841	-0.02597	-0.00776		0.1996	0.0037	0.00256
			0.27791	-0.02597	-0.00778		0.1992	0.00369	0.00252
			0.27741	-0.02598	-0.00782		0.19881	0.00368	0.00255
			0.27691	-0.02598	-0.00786		0.19842	0.00367	0.00252
			0.27641	-0.02597	-0.0079		0.19803	0.00366	0.00256
			0.27591	-0.02596	-0.00792		0.19764	0.00365	0.00253
			0.27541	-0.02595	-0.00794		0.19726	0.00364	0.00256
			0.27491	-0.02596	-0.00796		0.19687	0.00363	0.00252
			0.27441	-0.02596	-0.008		0.19649	0.00362	0.00257
			0.27391	-0.02593	-0.00802		0.19612	0.00361	0.00252
			0.27341	-0.0259	-0.00804		0.19574	0.0036	0.00256
			0.27291	-0.0259	-0.00806		0.19537	0.00359	0.00251
			0.27241	-0.02591	-0.00809		0.19499	0.00358	0.00255
			0.27191	-0.02592	-0.00814		0.19462	0.00358	0.0025
			0.27141	-0.02593	-0.00817		0.19426	0.00357	0.00254
			0.27091	-0.02592	-0.00819		0.19389	0.00356	0.00249
			0.27041	-0.02593	-0.00822		0.19353	0.00355	0.00253
			0.26991	-0.02593	-0.00825		0.19317	0.00354	0.00249
			0.26941	-0.02593	-0.00828		0.19281	0.00353	0.00252
			0.26891	-0.02591	-0.0083		0.19245	0.00352	0.00247
			0.26841	-0.02587	-0.00832		0.19209	0.00351	0.00251
			0.26791	-0.02588	-0.00833		0.19174	0.0035	0.00248
			0.26741	-0.02588	-0.00837		0.19139	0.00349	0.00251
			0.26691	-0.02589	-0.00841		0.19104	0.00348	0.00248
			0.26641	-0.02588	-0.00843		0.19069	0.00347	0.00251
			0.26591	-0.02586	-0.00844		0.19035	0.00346	0.00248
			0.26541	-0.02586	-0.00846		0.19	0.00346	0.00249
			0.26491	-0.02585	-0.00849		0.18966	0.00345	0.00247
			0.26441	-0.02585	-0.00852		0.18932	0.00344	0.00248
			0.26391	-0.02581	-0.00854		0.18898	0.00343	0.00247
			0.26341	-0.02578	-0.00855		0.18865	0.00342	0.00247
			0.26291	-0.02579	-0.00857		0.18831	0.00341	0.00246
			0.26241	-0.0258	-0.00861		0.18798	0.0034	0.00246
			0.26191	-0.0258	-0.00865		0.18765	0.0034	0.00245
			0.26141	-0.02579	-0.00867		0.18732	0.00339	0.00244
			0.26091	-0.02578	-0.00868		0.18699	0.00338	0.00244
			0.26041	-0.02578	-0.0087		0.18666	0.00337	0.00243
			0.25991	-0.02577	-0.00873		0.18634	0.00336	0.00246
			0.2594	-0.02576	-0.00875		0.18602	0.00335	0.00243
			0.25891	-0.02573	-0.00876		0.1857	0.00335	0.00246
			0.25841	-0.02571	-0.00878		0.18538	0.00334	0.00243
			0.25791	-0.02572	-0.0088		0.18506	0.00333	0.00247
			0.25741	-0.02571	-0.00883		0.18474	0.00332	0.00242
			0.25691	-0.0257	-0.00886		0.18443	0.00331	0.00246
			0.25641	-0.02569	-0.00887		0.18411	0.00331	0.00241
			0.25591	-0.02567	-0.00889		0.1838	0.0033	0.00246
			0.25541	-0.02567	-0.00891		0.18349	0.00329	0.00239
			0.25491	-0.02567	-0.00893		0.18319	0.00328	0.00245
			0.25441	-0.02564	-0.00895		0.18288	0.00327	0.00239
			0.25391	-0.02561	-0.00896		0.18257	0.00327	0.00244
			0.25341	-0.02561	-0.00897		0.18227	0.00326	0.00239
			0.25291	-0.02563	-0.009		0.18197	0.00325	0.00243
			0.25241	-0.02564	-0.00904		0.18167	0.00324	0.0024
			0.25191	-0.02562	-0.00906		0.18137	0.00324	0.00242
			0.2514	-0.02561	-0.00907		0.18107	0.00323	0.00239
			0.25091	-0.02561	-0.00909		0.18078	0.00322	0.00241
			0.2504	-0.02561	-0.00911		0.18048	0.00321	0.0024
			0.2499	-0.02561	-0.00913		0.18019	0.00321	0.0024
			0.2494	-0.02558	-0.00914		0.1799	0.0032	0.0024
			0.2489	-0.02553	-0.00915		0.17961	0.00319	0.0024
			0.2484	-0.02554	-0.00916		0.17932	0.00318	0.0024
			0.2479	-0.02554	-0.00919		0.17903	0.00318	0.00239
			0.2474	-0.02554	-0.00922		0.17874	0.00317	0.0024
			0.2469	-0.02552	-0.00923		0.17846	0.00316	0.00238
			0.2464	-0.02549	-0.00924		0.17817	0.00316	0.0024
			0.2459	-0.02549	-0.00925		0.17789	0.00315	0.00236
			0.2454	-0.02547	-0.00927		0.17761	0.00314	0.0024
			0.2449	-0.02547	-0.00929		0.17733	0.00313	0.00235
			0.2444	-0.02543	-0.0093		0.17705	0.00313	0.0024
			0.2439	-0.02539	-0.00931		0.17678	0.00312	0.00235
			0.24341	-0.0254	-0.00932		0.1765	0.00311	0.0024
			0.24291	-0.0254	-0.00934		0.17623	0.0031	0.00235
			0.2424	-0.0254	-0.00937		0.17595	0.0031	0.00239
			0.2419	-0.02539	-0.00938		0.17568	0.00309	0.00236
			0.2414	-0.02537	-0.00939		0.17541	0.00308	0.00239
			0.2409	-0.02537	-0.00941		0.17514	0.00308	0.00236
			0.2404	-0.02536	-0.00942		0.17487	0.00307	0.00237
			0.2399	-0.02535	-0.00944		0.17461	0.00306	0.00236
			0.2394	-0.02531	-0.00945		0.17434	0.00306	0.00236
			0.2389	-0.02529	-0.00945		0.17408	0.00305	0.00236
			0.23841	-0.02529	-0.00947		0.17381	0.00304	0.00233
			0.2379	-0.02528	-0.00949		0.17355	0.00304	0.00235
			0.23741	-0.02528	-0.00951		0.17329	0.00303	0.00231
			0.23691	-0.02526	-0.00951		0.17303	0.00303	0.00235
			0.23641	-0.02524	-0.00952		0.17277	0.00302	0.0023
			0.23591	-0.02524	-0.00953		0.17252	0.00301	0.00235
			0.23541	-0.02523	-0.00955		0.17226	0.003	0.00229
			0.23491	-0.02521	-0.00956		0.17201	0.003	0.00235
			0.23441	-0.02517	-0.00956		0.17175	0.00299	0.00229
			0.23391	-0.02515	-0.00957		0.1715	0.00299	0.00233
			0.23341	-0.02515	-0.00958		0.17125	0.00298	0.0023
			0.23291	-0.02515	-0.0096		0.171	0.00297	0.00231
			0.23241	-0.02515	-0.00962		0.17075	0.00297	0.0023
			0.23191	-0.02515	-0.00963		0.1705	0.00296	0.00231
			0.23141	-0.02515	-0.00965		0.17025	0.00295	0.00231
			0.23091	-0.02515	-0.00966		0.17001	0.00295	0.00229
			0.23041	-0.02515	-0.00968		0.16976	0.00294	0.00231
			0.22991	-0.02512	-0.00969		0.16952	0.00293	0.00227
			0.22941	-0.02509	-0.00969		0.16927	0.00293	0.00232
			0.22891	-0.02509	-0.0097		0.16903	0.00292	0.00226
			0.22841	-0.02509	-0.00972		0.16879	0.00292	0.00232
			0.22791	-0.02509	-0.00974		0.16855	0.00291	0.00226
			0.22741	-0.02507	-0.00975		0.16831	0.00291	0.0023
			0.22691	-0.02504	-0.00975		0.16807	0.0029	0.00227
			0.22641	-0.02504	-0.00975		0.16784	0.00289	0.00229
			0.22591	-0.02503	-0.00976		0.1676	0.00289	0.00227
			0.22541	-0.02503	-0.00977		0.16737	0.00288	0.00226
			0.22491	-0.02499	-0.00978		0.16713	0.00288	0.00226
			0.22441	-0.02495	-0.00978		0.1669	0.00287	0.00225
			0.22391	-0.02496	-0.00979		0.16667	0.00287	0.00227
			0.22341	-0.02496	-0.00981		0.16644	0.00286	0.00224
			0.22291	-0.02497	-0.00983		0.16621	0.00285	0.00228
			0.22241	-0.02495	-0.00983		0.16598	0.00285	0.00224
			0.22191	-0.02494	-0.00984		0.16575	0.00284	0.00229
			0.22141	-0.02494	-0.00984		0.16552	0.00284	0.00224
			0.22091	-0.02493	-0.00985		0.16529	0.00283	0.00228
			0.22041	-0.02492	-0.00986		0.16507	0.00282	0.00224
			0.21991	-0.02489	-0.00987		0.16485	0.00282	0.00226
			0.21941	-0.02486	-0.00987		0.16462	0.00281	0.00226
			0.21891	-0.02487	-0.00987		0.1644	0.00281	0.00226
			0.21841	-0.02486	-0.00988		0.16418	0.0028	0.00226
			0.21791	-0.02486	-0.0099		0.16396	0.0028	0.00225
			0.21741	-0.02484	-0.0099		0.16374	0.00279	0.00227
			0.21691	-0.02482	-0.0099		0.16352	0.00279	0.00224
			0.21641	-0.02482	-0.00991		0.1633	0.00278	0.00228
			0.21591	-0.02481	-0.00991		0.16308	0.00278	0.00225
			0.21541	-0.0248	-0.00992		0.16287	0.00277	0.00227
			0.21491	-0.02476	-0.00992		0.16265	0.00276	0.00222
			0.21441	-0.02477	-0.00992		0.16244	0.00276	0.00225
			0.21391	-0.02478	-0.00993		0.16222	0.00275	0.0022
			0.21341	-0.02478	-0.00995		0.16201	0.00275	0.00222
			0.21291	-0.02477	-0.00997		0.1618	0.00274	0.00221
			0.21241	-0.02476	-0.00997		0.16158	0.00274	0.00221
			0.21191	-0.02475	-0.00997		0.16137	0.00273	0.00221
			0.21141	-0.02476	-0.00998		0.16116	0.00273	0.0022
			0.2109	-0.02476	-0.00999		0.16096	0.00272	0.00223
			0.2104	-0.02473	-0.00999		0.16075	0.00272	0.00218
			0.2099	-0.0247	-0.00999		0.16054	0.00271	0.00223
			0.20941	-0.0247	-0.00999		0.16033	0.00271	0.00218
			0.20891	-0.02471	-0.01		0.16013	0.0027	0.00222
			0.20841	-0.02471	-0.01001		0.15992	0.0027	0.0022
			0.2079	-0.02469	-0.01001		0.15972	0.00269	0.00221
			0.2074	-0.02467	-0.01001		0.15952	0.00269	0.0022
			0.2069	-0.02467	-0.01001		0.15931	0.00268	0.0022
			0.2064	-0.02466	-0.01002		0.15911	0.00268	0.0022
			0.2059	-0.02465	-0.01003		0.15891	0.00267	0.00217
			0.2054	-0.02462	-0.01002		0.15871	0.00267	0.00221
			0.2049	-0.02459	-0.01002		0.15851	0.00266	0.00217
			0.20441	-0.0246	-0.01002		0.15831	0.00266	0.00222
			0.20391	-0.02461	-0.01004		0.15811	0.00266	0.00216
			0.20341	-0.02461	-0.01005		0.15792	0.00265	0.00219
			0.2029	-0.0246	-0.01006		0.15772	0.00264	0.00217
			0.20241	-0.02459	-0.01006		0.15752	0.00264	0.00219
			0.20191	-0.02459	-0.01006		0.15733	0.00263	0.00219
			0.20141	-0.02458	-0.01006		0.15713	0.00263	0.0022
			0.2009	-0.02458	-0.01006		0.15694	0.00262	0.0022
			0.2004	-0.02456	-0.01006		0.15675	0.00262	0.00216
			0.1999	-0.02453	-0.01006		0.15656	0.00262	0.00221
			0.19941	-0.02454	-0.01006		0.15636	0.00261	0.00215
			0.19891	-0.02454	-0.01007		0.15617	0.00261	0.0022
			0.1984	-0.02454	-0.01008		0.15598	0.0026	0.00217
			0.1979	-0.02453	-0.01008		0.15579	0.0026	0.00218
			0.1974	-0.02452	-0.01008		0.15561	0.00259	0.00217
			0.1969	-0.02452	-0.01008		0.15542	0.00259	0.00216
			0.1964	-0.02451	-0.01008		0.15523	0.00258	0.00216
			0.1959	-0.0245	-0.01008		0.15504	0.00258	0.00215
			0.19541	-0.02447	-0.01007		0.15486	0.00257	0.00218
			0.19491	-0.02446	-0.01007		0.15467	0.00257	0.00215
			0.19441	-0.02446	-0.01008		0.15449	0.00257	0.00219
			0.19391	-0.02447	-0.01009		0.1543	0.00256	0.00214
			0.19341	-0.02448	-0.0101		0.15412	0.00256	0.00218
			0.19291	-0.02448	-0.0101		0.15394	0.00255	0.00215
			0.19241	-0.02448	-0.0101		0.15376	0.00255	0.00215
			0.19191	-0.02448	-0.0101		0.15357	0.00254	0.00214
			0.19141	-0.02448	-0.0101		0.15339	0.00254	0.00214
			0.19091	-0.02447	-0.0101		0.15321	0.00253	0.00215
			0.19041	-0.02446	-0.0101		0.15303	0.00253	0.00212
			0.18991	-0.02446	-0.0101		0.15285	0.00252	0.00215
			0.18941	-0.02447	-0.0101		0.15268	0.00252	0.0021
			0.18891	-0.02447	-0.0101		0.1525	0.00251	0.00215
			0.1884	-0.02447	-0.0101		0.15232	0.00251	0.00212
			0.1879	-0.02446	-0.0101		0.15215	0.00251	0.00213
			0.1874	-0.02446	-0.0101		0.15197	0.0025	0.00212
			0.18691	-0.02446	-0.01011		0.15179	0.0025	0.00212
			0.18641	-0.02446	-0.01011		0.15162	0.00249	0.00212
			0.18591	-0.02444	-0.0101		0.15145	0.00249	0.0021
			0.18541	-0.02442	-0.01009		0.15127	0.00249	0.00214
			0.18491	-0.02442	-0.0101		0.1511	0.00248	0.00208
			0.18441	-0.02444	-0.0101		0.15093	0.00248	0.00212
			0.18391	-0.02444	-0.01011		0.15076	0.00247	0.00209
			0.1834	-0.02444	-0.0101		0.15058	0.00247	0.0021
			0.18291	-0.02443	-0.0101		0.15041	0.00246	0.00209
			0.1824	-0.02443	-0.0101		0.15024	0.00246	0.00209
			0.1819	-0.02443	-0.0101		0.15008	0.00246	0.00212
			0.1814	-0.02443	-0.0101		0.14991	0.00245	0.00207
			0.1809	-0.02442	-0.0101		0.14974	0.00245	0.00211
			0.18041	-0.0244	-0.01009		0.14957	0.00245	0.00207
			0.17991	-0.0244	-0.01009		0.1494	0.00244	0.00209
			0.17941	-0.02441	-0.01009		0.14924	0.00244	0.00208
			0.1789	-0.02441	-0.01009		0.14907	0.00243	0.00208
			0.1784	-0.02441	-0.01009		0.14891	0.00243	0.00208
			0.1779	-0.0244	-0.01009		0.14874	0.00242	0.00207
			0.17741	-0.0244	-0.01009		0.14858	0.00242	0.0021
			0.17691	-0.0244	-0.01008		0.14841	0.00242	0.00207
			0.17641	-0.0244	-0.01008		0.14825	0.00241	0.0021
			0.17591	-0.02438	-0.01007		0.14809	0.00241	0.00206
			0.17541	-0.02438	-0.01007		0.14793	0.0024	0.00208
			0.17491	-0.02439	-0.01007		0.14776	0.0024	0.00205
			0.17441	-0.02441	-0.01008		0.1476	0.0024	0.00205
			0.17391	-0.02441	-0.01008		0.14744	0.00239	0.00205
			0.1734	-0.02441	-0.01008		0.14728	0.00239	0.00202
			0.1729	-0.0244	-0.01008		0.14712	0.00238	0.00207
			0.1724	-0.0244	-0.01008		0.14696	0.00238	0.00204
			0.1719	-0.0244	-0.01008		0.14681	0.00238	0.00205
			0.1714	-0.02439	-0.01007		0.14665	0.00237	0.00204
			0.1709	-0.02437	-0.01006		0.14649	0.00237	0.00204
			0.1704	-0.02437	-0.01006		0.14633	0.00236	0.00203
			0.1699	-0.02438	-0.01006		0.14618	0.00236	0.00203
			0.1694	-0.02438	-0.01006		0.14602	0.00236	0.00206
			0.1689	-0.02437	-0.01006		0.14586	0.00235	0.00202
			0.1684	-0.02435	-0.01005		0.14571	0.00235	0.00207
			0.1679	-0.02436	-0.01004		0.14556	0.00235	0.00204
			0.1674	-0.02436	-0.01005		0.1454	0.00234	0.00205
			0.16691	-0.02436	-0.01005		0.14525	0.00234	0.00205
			0.16641	-0.02434	-0.01004		0.1451	0.00234	0.00205
			0.16591	-0.02431	-0.01002		0.14494	0.00233	0.00207
			0.16541	-0.02431	-0.01002		0.14479	0.00233	0.00203
			0.16491	-0.02432	-0.01003		0.14464	0.00232	0.00207
			0.16441	-0.02433	-0.01003		0.14449	0.00232	0.00202
			0.16391	-0.02431	-0.01002		0.14434	0.00232	0.00205
			0.16341	-0.0243	-0.01002		0.14419	0.00231	0.00205
			0.16291	-0.0243	-0.01002		0.14404	0.00231	0.00205
			0.16241	-0.0243	-0.01002		0.14389	0.0023	0.00206
			0.16191	-0.0243	-0.01002		0.14374	0.0023	0.00202
			0.16141	-0.02428	-0.01001		0.14359	0.0023	0.00206
			0.16091	-0.02426	-0.01		0.14344	0.00229	0.00201
			0.16041	-0.02426	-0.01		0.1433	0.00229	0.00205
			0.15991	-0.02427	-0.01		0.14315	0.00229	0.00203
			0.15941	-0.02427	-0.01		0.143	0.00228	0.00204
			0.15891	-0.02426	-0.00999		0.14286	0.00228	0.00204
			0.15841	-0.02424	-0.00998		0.14271	0.00228	0.00203
			0.15791	-0.02425	-0.00998		0.14257	0.00227	0.00204
			0.15741	-0.02424	-0.00998		0.14242	0.00227	0.00199
			0.15691	-0.02424	-0.00997		0.14228	0.00226	0.00204
			0.15641	-0.02422	-0.00996		0.14213	0.00226	0.00201
			0.15591	-0.02421	-0.00995		0.14199	0.00226	0.00201
			0.15541	-0.02421	-0.00995		0.14185	0.00226	0.002
			0.15491	-0.02422	-0.00996		0.14171	0.00225	0.002
			0.15441	-0.02423	-0.00996		0.14156	0.00225	0.00202
			0.15391	-0.02423	-0.00996		0.14142	0.00225	0.00198
			0.15341	-0.02423	-0.00996		0.14128	0.00224	0.00204
			0.15291	-0.02423	-0.00995		0.14114	0.00224	0.002
			0.15241	-0.02423	-0.00995		0.141	0.00224	0.002
			0.15191	-0.02422	-0.00995		0.14086	0.00223	0.00199
			0.15141	-0.02421	-0.00994		0.14072	0.00223	0.00198
			0.15091	-0.02421	-0.00994		0.14058	0.00222	0.002
			0.15041	-0.02422	-0.00994		0.14044	0.00222	0.00195
			0.14991	-0.02422	-0.00994		0.1403	0.00222	0.00199
			0.14941	-0.02422	-0.00993		0.14017	0.00222	0.00196
			0.14891	-0.02422	-0.00993		0.14003	0.00221	0.00197
			0.14841	-0.02421	-0.00993		0.13989	0.00221	0.00197
			0.14791	-0.02421	-0.00993		0.13975	0.00221	0.00197
			0.14741	-0.02421	-0.00993		0.13962	0.0022	0.00198
			0.14691	-0.0242	-0.00992		0.13948	0.0022	0.00194
			0.14641	-0.02417	-0.00991		0.13935	0.0022	0.00199
			0.14591	-0.02418	-0.00991		0.13921	0.00219	0.00196
			0.14541	-0.0242	-0.00992		0.13908	0.00219	0.00197
			0.14491	-0.02421	-0.00993		0.13894	0.00219	0.00196
			0.14441	-0.0242	-0.00993		0.13881	0.00218	0.00195
			0.14391	-0.0242	-0.00993		0.13868	0.00218	0.00198
			0.14341	-0.0242	-0.00993		0.13854	0.00218	0.00193
			0.1429	-0.0242	-0.00994		0.13841	0.00217	0.00198
			0.1424	-0.0242	-0.00995		0.13828	0.00217	0.00195
			0.1419	-0.02419	-0.00995		0.13814	0.00217	0.00196
			0.1414	-0.02417	-0.00995		0.13801	0.00216	0.00195
			0.1409	-0.02418	-0.00995		0.13788	0.00216	0.00194
			0.1404	-0.02418	-0.00996		0.13775	0.00216	0.00198
			0.1399	-0.02419	-0.00997		0.13762	0.00215	0.00193
			0.1394	-0.02419	-0.00998		0.13749	0.00215	0.00196
			0.1389	-0.02418	-0.00998		0.13736	0.00215	0.00194
			0.13841	-0.02418	-0.00999		0.13723	0.00214	0.00195
			0.13791	-0.02418	-0.01001		0.1371	0.00214	0.00194
			0.13741	-0.02418	-0.01002		0.13697	0.00214	0.00193
			0.13691	-0.02417	-0.01003		0.13685	0.00214	0.00197
			0.13641	-0.02416	-0.01004		0.13672	0.00213	0.00193
			0.13591	-0.02418	-0.01006		0.13659	0.00213	0.00195
			0.13541	-0.0242	-0.01009		0.13646	0.00213	0.00194
			0.13491	-0.02422	-0.01012		0.13634	0.00212	0.00195
			0.1344	-0.02421	-0.01014		0.13621	0.00212	0.00195
			0.1339	-0.02421	-0.01017		0.13608	0.00212	0.00192
			0.1334	-0.02421	-0.01021		0.13596	0.00211	0.00197
			0.1329	-0.02421	-0.01026		0.13583	0.00211	0.00191
			0.1324	-0.02421	-0.01029		0.13571	0.00211	0.00192
			0.1319	-0.0242	-0.01032		0.13558	0.0021	0.00191
			0.1314	-0.02421	-0.01036		0.13546	0.0021	0.0019
			0.1309	-0.02422	-0.0104		0.13533	0.0021	0.00193
			0.1304	-0.02423	-0.01045		0.13521	0.0021	0.00189
			0.1299	-0.02423	-0.01049		0.13509	0.00209	0.00194
			0.1294	-0.02423	-0.01052		0.13496	0.00209	0.00191
			0.1289	-0.02424	-0.01054		0.13484	0.00209	0.00191
			0.1284	-0.02425	-0.01057		0.13472	0.00209	0.0019
			0.1279	-0.02425	-0.01059		0.1346	0.00208	0.00189
			0.1274	-0.02425	-0.01061		0.13447	0.00208	0.00193
			0.1269	-0.02425	-0.01061		0.13435	0.00208	0.00189
			0.1264	-0.02425	-0.01062		0.13423	0.00207	0.00192
			0.1259	-0.02428	-0.01064		0.13411	0.00207	0.0019
			0.1254	-0.02432	-0.01065		0.13399	0.00207	0.00191
			0.1249	-0.02434	-0.01065		0.13387	0.00206	0.0019
			0.1244	-0.02434	-0.01065		0.13375	0.00206	0.00188
			0.1239	-0.02435	-0.01065		0.13363	0.00206	0.00193
			0.1234	-0.02436	-0.01066		0.13351	0.00206	0.0019
			0.1229	-0.02437	-0.01066		0.13339	0.00205	0.0019
			0.1224	-0.02436	-0.01066		0.13327	0.00205	0.00189
			0.1219	-0.02434	-0.01066		0.13316	0.00205	0.00189
			0.1214	-0.02435	-0.01067		0.13304	0.00205	0.00192
			0.1209	-0.02435	-0.01067		0.13292	0.00204	0.00187
			0.1204	-0.02435	-0.01068		0.1328	0.00204	0.00191
			0.1199	-0.02434	-0.01068		0.13269	0.00204	0.00189
			0.1194	-0.02433	-0.01067		0.13257	0.00204	0.0019
			0.1189	-0.02433	-0.01067		0.13245	0.00203	0.0019
			0.1184	-0.02433	-0.01068		0.13234	0.00203	0.00188
			0.1179	-0.02433	-0.01068		0.13222	0.00203	0.00193
			0.1174	-0.02431	-0.01067		0.13211	0.00202	0.00189
			0.11691	-0.0243	-0.01067		0.13199	0.00202	0.0019
			0.11641	-0.0243	-0.01066		0.13188	0.00202	0.0019
			0.11591	-0.02448	-0.01067		0.13176	0.00202	0.0019
			0.11541	-0.02473	-0.01068		0.13165	0.00201	0.00191
			0.1149	-0.02479	-0.01068		0.13153	0.00201	0.00187
			0.1144	-0.02476	-0.01069		0.13142	0.00201	0.0019
			0.1139	-0.02475	-0.0107		0.13131	0.002	0.00188
			0.1134	-0.02474	-0.01072		0.13119	0.002	0.00188
			0.1129	-0.02471	-0.01074		0.13108	0.002	0.00188
			0.1124	-0.02465	-0.01077		0.13097	0.002	0.00187
			0.1119	-0.0246	-0.01082		0.13086	0.00199	0.00191
			0.1114	-0.02457	-0.01088		0.13074	0.00199	0.00187
			0.1109	-0.02456	-0.01091		0.13063	0.00199	0.00189
			0.1104	-0.02454	-0.0109		0.13052	0.00199	0.00188
			0.1099	-0.02451	-0.01089		0.13041	0.00198	0.00189
			0.1094	-0.0245	-0.01088		0.1303	0.00198	0.00189
			0.1089	-0.0245	-0.01088		0.13019	0.00198	0.00185
			0.1084	-0.0245	-0.01087		0.13008	0.00198	0.00188
			0.1079	-0.02449	-0.01085		0.12997	0.00197	0.00186
			0.1074	-0.02447	-0.01083		0.12986	0.00197	0.00186
			0.1069	-0.02447	-0.01081		0.12975	0.00197	0.00186
			0.1064	-0.02448	-0.01081		0.12964	0.00197	0.00184
			0.1059	-0.02448	-0.01083		0.12953	0.00196	0.00188
			0.1054	-0.02448	-0.01116		0.12942	0.00196	0.00184
			0.1049	-0.02448	-0.01143		0.12932	0.00196	0.00184
			0.1044	-0.02449	-0.01133		0.12921	0.00196	0.00183
			0.1039	-0.02453	-0.0113		0.1291	0.00195	0.00183
			0.1034	-0.02455	-0.01117		0.12899	0.00195	0.00186
			0.1029	-0.02455	-0.01105		0.12888	0.00195	0.00183
			0.1024	-0.02455	-0.01096		0.12878	0.00195	0.00186
			0.1019	-0.02455	-0.01091		0.12867	0.00194	0.00186
			0.1014	-0.0246	-0.01088		0.12856	0.00194	0.00187
			0.1009	-0.02475	-0.01085		0.12846	0.00194	0.00187
			0.1004	-0.02492	-0.01081		0.12835	0.00194	0.00184
			0.0999	-0.02498	-0.0108		0.12825	0.00193	0.00186
			0.0994	-0.02496	-0.01076		0.12814	0.00193	0.00185
			0.0989	-0.02496	-0.01071		0.12804	0.00193	0.00185
			0.0984	-0.02493	-0.01066		0.12793	0.00193	0.00185
			0.0979	-0.02487	-0.01062		0.12783	0.00192	0.00183
			0.0974	-0.02479	-0.0106		0.12772	0.00192	0.00187
			0.0969	-0.02477	-0.01059		0.12762	0.00192	0.00182
			0.0964	-0.02477	-0.01057		0.12752	0.00192	0.00183
			0.0959	-0.02476	-0.01054		0.12741	0.00191	0.00181
			0.0954	-0.02474	-0.01051		0.12731	0.00191	0.00181
			0.0949	-0.02472	-0.0105		0.12721	0.00191	0.00184
			0.0944	-0.02471	-0.01048		0.1271	0.00191	0.00179
			0.0939	-0.0247	-0.01045		0.127	0.0019	0.00183
			0.0934	-0.02469	-0.01041		0.1269	0.0019	0.00183
			0.0929	-0.02467	-0.01038		0.1268	0.0019	0.00184
			0.0924	-0.02466	-0.01035		0.12669	0.0019	0.00185
			0.0919	-0.02466	-0.01032		0.12659	0.00189	0.00181
			0.0914	-0.02467	-0.01028		0.12649	0.00189	0.00185
			0.0909	-0.02468	-0.01024		0.12639	0.00189	0.00184
			0.0904	-0.02468	-0.01019		0.12629	0.00189	0.00185
			0.0899	-0.02468	-0.01018		0.12619	0.00189	0.00185
			0.0894	-0.02469	-0.01019		0.12609	0.00188	0.00182
			0.0889	-0.02472	-0.01018		0.12599	0.00188	0.00186
			0.0884	-0.02474	-0.01018		0.12589	0.00188	0.00184
			0.0879	-0.02475	-0.01018		0.12579	0.00187	0.00185
			0.0874	-0.02476	-0.01017		0.12569	0.00187	0.00184
			0.0869	-0.02479	-0.01016		0.12559	0.00187	0.00183
			0.0864	-0.02484	-0.01016		0.12549	0.00187	0.00185
			0.0859	-0.02488	-0.01014		0.12539	0.00187	0.00181
			0.0854	-0.02491	-0.01012		0.12529	0.00186	0.00184
			0.0849	-0.02495	-0.01011		0.1252	0.00186	0.00184
			0.0844	-0.02499	-0.01012		0.1251	0.00186	0.00185
			0.0839	-0.02501	-0.01012		0.125	0.00186	0.00187
			0.0834	-0.02502	-0.01011		0.1249	0.00186	0.00182
			0.0829	-0.02502	-0.0101		0.12481	0.00185	0.00187
			0.0824	-0.02503	-0.01011		0.12471	0.00185	0.00185
			0.0819	-0.02506	-0.01011		0.12461	0.00185	0.00186
			0.0814	-0.02508	-0.01011		0.12451	0.00185	0.00186
			0.0809	-0.02508	-0.0101		0.12442	0.00184	0.00183
			0.0804	-0.02508	-0.01008		0.12432	0.00184	0.00188
			0.0799	-0.02509	-0.01007		0.12423	0.00184	0.00185
			0.0794	-0.02514	-0.01006		0.12413	0.00184	0.00186
			0.0789	-0.02519	-0.01006		0.12403	0.00184	0.00185
			0.0784	-0.02521	-0.01005		0.12394	0.00184	0.00184
			0.0779	-0.02522	-0.01005		0.12384	0.00183	0.00187
			0.0774	-0.02523	-0.01005		0.12375	0.00183	0.00182
			0.07691	-0.02526	-0.01006		0.12365	0.00183	0.00186
			0.07641	-0.0253	-0.01009		0.12356	0.00182	0.00185
			0.07591	-0.02531	-0.0101		0.12347	0.00182	0.00186
			0.07541	-0.02532	-0.0101		0.12337	0.00182	0.00186
			0.0749	-0.02534	-0.0101		0.12328	0.00182	0.00182
			0.0744	-0.02538	-0.0101		0.12318	0.00182	0.00187
			0.0739	-0.02542	-0.01009		0.12309	0.00181	0.00185
			0.0734	-0.02546	-0.01009		0.123	0.00181	0.00186
			0.0729	-0.02553	-0.0101		0.12291	0.00181	0.00185
			0.0724	-0.0256	-0.01012		0.12281	0.00181	0.00182
			0.0719	-0.02568	-0.01013		0.12272	0.00181	0.00187
			0.0714	-0.02573	-0.01013		0.12263	0.0018	0.00183
			0.0709	-0.02573	-0.01013		0.12254	0.0018	0.00183
			0.0704	-0.02573	-0.01012		0.12244	0.0018	0.00182
			0.0699	-0.02573	-0.01011		0.12235	0.0018	0.00181
			0.0694	-0.02572	-0.01011		0.12226	0.00179	0.00184
			0.0689	-0.02571	-0.01011		0.12217	0.00179	0.0018
			0.0684	-0.02568	-0.0101		0.12208	0.00179	0.00182
			0.0679	-0.02568	-0.0101		0.12199	0.00179	0.00181
			0.06741	-0.02569	-0.01011		0.1219	0.00178	0.00181
			0.06691	-0.02572	-0.01012		0.12181	0.00178	0.00183
			0.0664	-0.02576	-0.01014		0.12172	0.00178	0.00178
			0.0659	-0.02577	-0.01014		0.12163	0.00178	0.0018
			0.0654	-0.02578	-0.01014		0.12154	0.00178	0.00179
			0.0649	-0.02579	-0.01015		0.12145	0.00177	0.0018
			0.0644	-0.02582	-0.01016		0.12136	0.00177	0.00182
			0.0639	-0.02585	-0.01017		0.12127	0.00177	0.00177
			0.0634	-0.02586	-0.01017		0.12118	0.00177	0.00181
			0.0629	-0.02586	-0.01018		0.12109	0.00177	0.0018
			0.0624	-0.0259	-0.01019		0.121	0.00176	0.00181
			0.0619	-0.02594	-0.01019		0.12091	0.00176	0.00181
			0.0614	-0.02596	-0.01019		0.12082	0.00176	0.00176
			0.0609	-0.02597	-0.01019		0.12074	0.00176	0.0018
			0.0604	-0.02599	-0.01019		0.12065	0.00176	0.00178
			0.0599	-0.02603	-0.01019		0.12056	0.00176	0.00179
			0.0594	-0.02608	-0.0102		0.12047	0.00175	0.00178
			0.0589	-0.02612	-0.01021		0.12039	0.00175	0.00175
			0.0584	-0.02614	-0.01021		0.1203	0.00175	0.0018
			0.05791	-0.02618	-0.01022		0.12021	0.00175	0.00177
			0.05741	-0.02625	-0.01024		0.12012	0.00175	0.00178
			0.05691	-0.02633	-0.01026		0.12004	0.00174	0.00177
			0.0564	-0.02636	-0.01026		0.11995	0.00174	0.00176
			0.0559	-0.02638	-0.01027		0.11987	0.00174	0.00179
			0.0554	-0.02643	-0.01027		0.11978	0.00174	0.00176
			0.0549	-0.02649	-0.01028		0.11969	0.00174	0.00177
			0.0544	-0.02655	-0.01029		0.11961	0.00174	0.00176
			0.0539	-0.02657	-0.01029		0.11952	0.00173	0.00175
			0.0534	-0.02658	-0.0103		0.11944	0.00173	0.00179
			0.0529	-0.02659	-0.01032		0.11935	0.00173	0.00175
			0.0524	-0.02663	-0.01035		0.11927	0.00173	0.00175
			0.0519	-0.02668	-0.01035		0.11918	0.00173	0.00174
			0.0514	-0.0267	-0.01035		0.1191	0.00172	0.00174
			0.0509	-0.02672	-0.01035		0.11901	0.00172	0.00177
			0.0504	-0.02675	-0.01036		0.11893	0.00172	0.00174
			0.0499	-0.0268	-0.01037		0.11885	0.00172	0.00175
			0.0494	-0.02685	-0.01037		0.11876	0.00171	0.00174
			0.0489	-0.02687	-0.01037		0.11868	0.00171	0.00173
			0.0484	-0.0269	-0.01038		0.11859	0.00171	0.00177
			0.0479	-0.02693	-0.01039		0.11851	0.00171	0.00172
			0.0474	-0.027	-0.01041		0.11843	0.00171	0.00173
			0.0469	-0.02707	-0.01043		0.11835	0.00171	0.00172
			0.0464	-0.02711	-0.01044		0.11826	0.0017	0.00173
			0.0459	-0.02716	-0.01045		0.11818	0.0017	0.00176
			0.0454	-0.02722	-0.01046		0.1181	0.0017	0.00172
			0.0449	-0.02727	-0.01047		0.11802	0.0017	0.00172
			0.0444	-0.0273	-0.01048		0.11793	0.0017	0.00171
			0.0439	-0.02732	-0.01049		0.11785	0.00169	0.00171
			0.0434	-0.02736	-0.01049		0.11777	0.00169	0.00175
			0.0429	-0.02742	-0.01051		0.11769	0.00169	0.00172
			0.0424	-0.02749	-0.01053		0.11761	0.00169	0.00172
			0.0419	-0.02753	-0.01054		0.11753	0.00169	0.00171
			0.0414	-0.02756	-0.01054		0.11744	0.00168	0.00171
			0.0409	-0.02759	-0.01056		0.11736	0.00168	0.00174
			0.0404	-0.02765	-0.01058		0.11728	0.00168	0.00172
			0.0399	-0.02771	-0.0106		0.1172	0.00168	0.00172
			0.0394	-0.02775	-0.0106		0.11712	0.00168	0.00172
			0.0389	-0.02779	-0.01061		0.11704	0.00167	0.0017
			0.0384	-0.02783	-0.01062		0.11696	0.00167	0.00174
			0.03791	-0.02789	-0.01064		0.11688	0.00167	0.00171
			0.03741	-0.02797	-0.01066		0.1168	0.00167	0.00171
			0.0369	-0.02804	-0.01067		0.11672	0.00167	0.0017
			0.0364	-0.0281	-0.01068		0.11664	0.00167	0.00169
			0.0359	-0.02816	-0.01069		0.11656	0.00166	0.00174
			0.0354	-0.02824	-0.01071		0.11648	0.00166	0.0017
			0.0349	-0.02832	-0.01073		0.11641	0.00166	0.0017
			0.0344	-0.02836	-0.01074		0.11633	0.00166	0.00169
			0.0339	-0.02839	-0.01075		0.11625	0.00166	0.00168
			0.0334	-0.02844	-0.01076		0.11617	0.00166	0.00172
			0.0329	-0.0285	-0.01078		0.11609	0.00165	0.0017
			0.0324	-0.02856	-0.0108		0.11601	0.00165	0.00171
			0.0319	-0.02858	-0.01081		0.11593	0.00165	0.0017
			0.0314	-0.02863	-0.01082		0.11586	0.00165	0.0017
			0.0309	-0.0287	-0.01083		0.11578	0.00165	0.00173
			0.0304	-0.02879	-0.01085		0.1157	0.00165	0.0017
			0.0299	-0.02887	-0.01087		0.11562	0.00164	0.00171
			0.0294	-0.02891	-0.01087		0.11555	0.00164	0.0017
			0.0289	-0.02894	-0.01088		0.11547	0.00164	0.00169
			0.0284	-0.02898	-0.0109		0.11539	0.00164	0.00172
			0.0279	-0.02906	-0.01092		0.11532	0.00164	0.00171
			0.0274	-0.02913	-0.01095		0.11524	0.00164	0.00171
			0.0269	-0.02916	-0.01096		0.11516	0.00163	0.00171
			0.0264	-0.0292	-0.01097		0.11509	0.00163	0.00167
			0.0259	-0.02925	-0.01099		0.11501	0.00163	0.00172
			0.0254	-0.02932	-0.01101		0.11493	0.00163	0.00171
			0.0249	-0.02937	-0.01103		0.11486	0.00163	0.00172
			0.0244	-0.0294	-0.01104		0.11478	0.00163	0.00172
			0.0239	-0.02945	-0.01105		0.11471	0.00162	0.00169
			0.0234	-0.02951	-0.01107		0.11463	0.00162	0.00173
			0.0229	-0.02959	-0.01109		0.11456	0.00162	0.00171
			0.0224	-0.02967	-0.01111		0.11448	0.00162	0.00172
			0.0219	-0.02971	-0.01112		0.11441	0.00162	0.00172
			0.0214	-0.02976	-0.01113		0.11433	0.00162	0.00169
			0.0209	-0.02982	-0.01115		0.11426	0.00162	0.00172
			0.0204	-0.0299	-0.01117		0.11418	0.00161	0.00171
			0.0199	-0.02996	-0.01119		0.11411	0.00161	0.00172
			0.01941	-0.03	-0.0112		0.11403	0.00161	0.00172
			0.01891	-0.03007	-0.01122		0.11396	0.00161	0.00168
			0.01841	-0.03017	-0.01125		0.11389	0.00161	0.00171
			0.01791	-0.03028	-0.01128		0.11381	0.00161	0.0017
			0.0174	-0.03034	-0.01129		0.11374	0.0016	0.00171
			0.0169	-0.03039	-0.01131		0.11367	0.0016	0.00172
			0.0164	-0.03046	-0.01132		0.11359	0.0016	0.00169
			0.0159	-0.03054	-0.01134		0.11352	0.0016	0.00169
			0.0154	-0.03062	-0.01136		0.11345	0.0016	0.00168
			0.0149	-0.03068	-0.01138		0.11337	0.00159	0.00168
			0.0144	-0.03073	-0.01139		0.1133	0.00159	0.00171
			0.0139	-0.03079	-0.01141		0.11323	0.00159	0.00167
			0.0134	-0.03089	-0.01143		0.11316	0.00159	0.00167
			0.0129	-0.03098	-0.01146		0.11308	0.00159	0.00166
			0.0124	-0.03104	-0.01147		0.11301	0.00159	0.00166
			0.0119	-0.0311	-0.01149		0.11294	0.00158	0.0017
			0.0114	-0.03117	-0.01151		0.11287	0.00158	0.00166
			0.0109	-0.03126	-0.01153		0.11279	0.00158	0.00167
			0.0104	-0.03135	-0.01155		0.11272	0.00158	0.00166
			0.0099	-0.03141	-0.01157		0.11265	0.00158	0.00164
			0.0094	-0.03146	-0.01158		0.11258	0.00158	0.00167
			0.0089	-0.03154	-0.0116		0.11251	0.00158	0.00166
			0.00841	-0.03164	-0.01163		0.11244	0.00157	0.00167
			0.0079	-0.03175	-0.01166		0.11237	0.00157	0.00167
			0.0074	-0.03182	-0.01168		0.1123	0.00157	0.00162
			0.0069	-0.0319	-0.01169		0.11223	0.00157	0.00165
			0.0064	-0.032	-0.01171		0.11215	0.00157	0.00165
			0.0059	-0.0321	-0.01174		0.11208	0.00157	0.00165
			0.0054	-0.03218	-0.01176		0.11201	0.00157	0.00167
			0.0049	-0.03224	-0.01178		0.11194	0.00156	0.00163
			0.0044	-0.0323	-0.0118		0.11187	0.00156	0.00164
			0.0039	-0.03238	-0.01182		0.1118	0.00156	0.00163
			0.0034	-0.03249	-0.01185		0.11173	0.00156	0.00163
			0.0029	-0.03256	-0.01187		0.11166	0.00156	0.00166
			0.0024	-0.03263	-0.01189		0.11159	0.00156	0.00163
			0.0019	-0.0327	-0.01191		0.11152	0.00155	0.00163
			0.0014	-0.0328	-0.01193		0.11146	0.00155	0.00162
			0.000896765	-0.0329	-0.01196		0.11139	0.00155	0.0016
			0.000399976	-0.03296	-0.01197		0.11132	0.00155	0.00164
			-9.45071e-05	-0.03303	-0.01199		0.11125	0.00155	0.00164
			-0.000592396	-0.03308	-0.012		0.11118	0.00155	0.00165
			-0.00109	-0.03311	-0.012		0.11111	0.00154	0.00165
			-0.00158	-0.0332	-0.01203		0.11104	0.00154	0.00161
			-0.00208	-0.03333	-0.01207		0.11097	0.00154	0.00163
			-0.00258	-0.03344	-0.0121		0.11091	0.00154	0.00163
			-0.00308	-0.03354	-0.01213		0.11084	0.00154	0.00163
			-0.00358	-0.03365	-0.01216		0.11077	0.00154	0.00166
			-0.00408	-0.03375	-0.01219		0.1107	0.00154	0.00161
			-0.00458	-0.03383	-0.0122		0.11063	0.00153	0.00161
			-0.00508	-0.0339	-0.01222		0.11057	0.00153	0.0016
			-0.00558	-0.03399	-0.01224		0.1105	0.00153	0.00159
			-0.00608	-0.0341	-0.01227		0.11043	0.00153	0.00163
			-0.00658	-0.03422	-0.0123		0.11036	0.00153	0.00162
			-0.00708	-0.0343	-0.01232		0.1103	0.00153	0.00163
			-0.00758	-0.03438	-0.01235		0.11023	0.00152	0.00162
			-0.00808	-0.03447	-0.01237		0.11016	0.00152	0.00158
			-0.00858	-0.03457	-0.0124		0.1101	0.00152	0.00162
			-0.00908	-0.03467	-0.01243		0.11003	0.00152	0.00162
			-0.00958	-0.03473	-0.01244		0.10996	0.00152	0.00163
			-0.01008	-0.03479	-0.01246		0.1099	0.00152	0.00165
			-0.01058	-0.03486	-0.01248		0.10983	0.00152	0.00161
			-0.01108	-0.03498	-0.01252		0.10976	0.00152	0.00161
			-0.01158	-0.0351	-0.01255		0.1097	0.00151	0.0016
			-0.01208	-0.0352	-0.01257		0.10963	0.00151	0.0016
			-0.01259	-0.03529	-0.01259		0.10957	0.00151	0.00163
			-0.01308	-0.03538	-0.01262		0.1095	0.00151	0.00162
			-0.01358	-0.0355	-0.01265		0.10944	0.00151	0.00162
			-0.01409	-0.0356	-0.01267		0.10937	0.00151	0.00162
			-0.01458	-0.03565	-0.01269		0.1093	0.00151	0.00158
			-0.01508	-0.03572	-0.01271		0.10924	0.0015	0.00161
			-0.01558	-0.03587	-0.01274		0.10917	0.0015	0.00161
			-0.01609	-0.03613	-0.01277		0.10911	0.0015	0.00162
			-0.01659	-0.03629	-0.0128		0.10904	0.0015	0.00164
			-0.01709	-0.03626	-0.01282		0.10898	0.0015	0.0016
			-0.01758	-0.03625	-0.01284		0.10891	0.0015	0.00159
			-0.01808	-0.03623	-0.01287		0.10885	0.0015	0.00158
			-0.01858	-0.03625	-0.0129		0.10879	0.0015	0.00156
			-0.01908	-0.03627	-0.01292		0.10872	0.00149	0.00159
			-0.01958	-0.03631	-0.01294		0.10866	0.00149	0.00159
			-0.02008	-0.03637	-0.01296		0.10859	0.00149	0.0016
			-0.02058	-0.03648	-0.013		0.10853	0.00149	0.0016
			-0.02108	-0.03662	-0.01305		0.10847	0.00149	0.00156
			-0.02159	-0.03671	-0.01308		0.1084	0.00149	0.00157
			-0.02209	-0.03678	-0.0131		0.10834	0.00148	0.00156
			-0.02259	-0.03685	-0.01313		0.10827	0.00148	0.00157
			-0.02309	-0.03693	-0.01316		0.10821	0.00148	0.0016
			-0.02359	-0.03703	-0.0132		0.10815	0.00148	0.00158
			-0.02409	-0.03709	-0.01322		0.10808	0.00148	0.00158
			-0.02459	-0.03715	-0.01324		0.10802	0.00148	0.00157
			-0.02509	-0.03723	-0.01327		0.10796	0.00148	0.00155
			-0.02559	-0.03732	-0.0133		0.1079	0.00148	0.00158
			-0.02609	-0.03743	-0.01334		0.10783	0.00147	0.00158
			-0.02659	-0.0375	-0.01337		0.10777	0.00147	0.0016
			-0.02709	-0.03757	-0.0134		0.10771	0.00147	0.0016
			-0.02759	-0.03764	-0.01343		0.10765	0.00147	0.00157
			-0.02809	-0.03773	-0.01348		0.10758	0.00147	0.00157
			-0.02859	-0.03782	-0.01353		0.10752	0.00147	0.00155
			-0.02909	-0.03788	-0.01357		0.10746	0.00147	0.00155
			-0.02959	-0.03795	-0.0136		0.1074	0.00147	0.00159
			-0.03009	-0.03803	-0.01364		0.10733	0.00147	0.00158
			-0.03059	-0.03816	-0.01369		0.10727	0.00146	0.0016
			-0.03109	-0.03827	-0.01373		0.10721	0.00146	0.0016
			-0.03159	-0.03833	-0.01376		0.10715	0.00146	0.00156
			-0.03209	-0.03839	-0.01379		0.10709	0.00146	0.00157
			-0.03259	-0.03846	-0.01382		0.10703	0.00146	0.00156
			-0.03309	-0.03855	-0.01385		0.10697	0.00146	0.00156
			-0.03359	-0.03863	-0.01387		0.1069	0.00145	0.0016
			-0.03409	-0.03869	-0.01388		0.10684	0.00145	0.00157
			-0.03459	-0.03875	-0.0139		0.10678	0.00145	0.00158
			-0.03509	-0.03882	-0.01393		0.10672	0.00145	0.00157
			-0.03559	-0.03892	-0.01396		0.10666	0.00145	0.00154
			-0.03609	-0.039	-0.01399		0.1066	0.00145	0.00156
			-0.03659	-0.03907	-0.01401		0.10654	0.00145	0.00155
			-0.03709	-0.03913	-0.01403		0.10648	0.00144	0.00156
			-0.03759	-0.0392	-0.01406		0.10642	0.00144	0.00158
			-0.03809	-0.03929	-0.01409		0.10636	0.00144	0.00155
			-0.03859	-0.03935	-0.01411		0.1063	0.00144	0.00154
			-0.03909	-0.03941	-0.01413		0.10624	0.00144	0.00153
			-0.03959	-0.03946	-0.01415		0.10618	0.00144	0.00151
			-0.04008	-0.03955	-0.01418		0.10612	0.00144	0.00154
			-0.04058	-0.03966	-0.01421		0.10606	0.00144	0.00154
			-0.04108	-0.03974	-0.01424		0.106	0.00143	0.00155
			-0.04158	-0.03981	-0.01426		0.10594	0.00143	0.00157
			-0.04209	-0.03988	-0.01428		0.10588	0.00143	0.00154
			-0.04259	-0.03996	-0.0143		0.10582	0.00143	0.00154
			-0.04309	-0.04004	-0.01432		0.10576	0.00143	0.00153
			-0.04359	-0.0401	-0.01434		0.1057	0.00143	0.00153
			-0.04409	-0.04015	-0.01436		0.10564	0.00143	0.00157
			-0.04459	-0.04021	-0.01438		0.10559	0.00143	0.00157
			-0.04509	-0.0403	-0.01442		0.10553	0.00142	0.00158
			-0.04559	-0.04039	-0.01446		0.10547	0.00142	0.00158
			-0.04609	-0.04045	-0.01448		0.10541	0.00142	0.00155
			-0.04659	-0.0405	-0.01451		0.10535	0.00142	0.00155
			-0.04709	-0.04057	-0.01453		0.10529	0.00142	0.00154
			-0.04759	-0.04064	-0.01456		0.10523	0.00142	0.00154
			-0.04809	-0.04072	-0.0146		0.10518	0.00142	0.00157
			-0.04859	-0.04077	-0.01462		0.10512	0.00142	0.00156
			-0.04909	-0.04082	-0.01464		0.10506	0.00141	0.00156
			-0.04959	-0.04087	-0.01467		0.105	0.00141	0.00156
			-0.05009	-0.04097	-0.01471		0.10494	0.00141	0.00153
			-0.05059	-0.04106	-0.01475		0.10489	0.00141	0.00157
			-0.05109	-0.04112	-0.01478		0.10483	0.00141	0.00157
			-0.05159	-0.04116	-0.01481		0.10477	0.00141	0.00158
			-0.05209	-0.04122	-0.01484		0.10471	0.00141	0.00159
			-0.05259	-0.0413	-0.01488		0.10466	0.00141	0.00156
			-0.05309	-0.04137	-0.01491		0.1046	0.0014	0.00156
			-0.05359	-0.04141	-0.01493		0.10454	0.0014	0.00155
			-0.05409	-0.04146	-0.01496		0.10448	0.0014	0.00151
			-0.05459	-0.04151	-0.01499		0.10443	0.0014	0.00153
			-0.05509	-0.0416	-0.01504		0.10437	0.0014	0.00153
			-0.05559	-0.04167	-0.01507		0.10431	0.0014	0.00154
			-0.05609	-0.04172	-0.0151		0.10426	0.0014	0.00156
			-0.05659	-0.04177	-0.01512		0.1042	0.0014	0.00154
			-0.05709	-0.04183	-0.01516		0.10414	0.00139	0.00154
			-0.05759	-0.0419	-0.0152		0.10409	0.00139	0.00153
			-0.05809	-0.04196	-0.01523		0.10403	0.00139	0.00151
			-0.05859	-0.042	-0.01525		0.10398	0.00139	0.00152
			-0.05909	-0.04204	-0.01528		0.10392	0.00139	0.00152
			-0.05959	-0.04212	-0.01532		0.10386	0.00139	0.00152
			-0.06009	-0.04221	-0.01537		0.10381	0.00138	0.00154
			-0.06059	-0.04228	-0.01541		0.10375	0.00137	0.00152
			-0.06109	-0.04232	-0.01543		0.1037	0.00136	0.00152
			-0.06159	-0.04237	-0.01547		0.10364	0.00136	0.00151
			-0.06209	-0.04242	-0.0155		0.10358	0.00136	0.00148
			-0.06259	-0.0425	-0.01554		0.10353	0.00136	0.00151
			-0.06309	-0.04254	-0.01557		0.10347	0.00136	0.00151
			-0.06359	-0.04259	-0.0156		0.10342	0.00136	0.00153
			-0.06409	-0.04264	-0.01563		0.10336	0.00136	0.00154
			-0.06459	-0.04272	-0.01567		0.10331	0.00136	0.00152
			-0.06509	-0.0428	-0.01572		0.10325	0.00136	0.00152
			-0.06559	-0.04285	-0.01575		0.1032	0.00136	0.00152
			-0.06609	-0.04288	-0.01578		0.10314	0.00136	0.00149
			-0.06659	-0.04293	-0.01581		0.10309	0.00136	0.00151
			-0.06709	-0.04299	-0.01585		0.10303	0.00136	0.00151
			-0.06759	-0.04305	-0.01589		0.10298	0.00136	0.00151
			-0.06809	-0.04309	-0.01592		0.10292	0.00136	0.00154
			-0.06859	-0.04313	-0.01594		0.10287	0.00136	0.00154
			-0.06909	-0.04318	-0.01597		0.10281	0.00136	0.00154
			-0.06959	-0.04325	-0.01602		0.10276	0.00136	0.00154
			-0.07009	-0.04333	-0.01607		0.10271	0.00135	0.0015
			-0.07059	-0.04338	-0.01611		0.10265	0.00135	0.00152
			-0.07109	-0.04342	-0.01614		0.1026	0.00135	0.00151
			-0.07159	-0.04347	-0.01617		0.10254	0.00135	0.00151
			-0.07209	-0.04354	-0.01621		0.10249	0.00135	0.00153
			-0.07259	-0.0436	-0.01625		0.10244	0.00135	0.00152
			-0.07309	-0.04364	-0.01628		0.10238	0.00135	0.00152
			-0.07359	-0.04368	-0.01631		0.10233	0.00135	0.00152
			-0.07409	-0.04373	-0.01635		0.10228	0.00135	0.00149
			-0.07459	-0.0438	-0.01639		0.10222	0.00134	0.0015
			-0.07509	-0.04386	-0.01644		0.10217	0.00134	0.00149
			-0.07559	-0.0439	-0.01647		0.10212	0.00134	0.00149
			-0.07609	-0.04394	-0.0165		0.10206	0.00134	0.00152
			-0.07659	-0.04399	-0.01654		0.10201	0.00134	0.00152
			-0.07709	-0.04405	-0.01658		0.10196	0.00134	0.00153
			-0.07759	-0.0441	-0.01662		0.1019	0.00134	0.00153
			-0.07809	-0.04414	-0.01665		0.10185	0.00134	0.0015
			-0.07859	-0.04418	-0.01669		0.1018	0.00134	0.00151
			-0.07908	-0.04422	-0.01672		0.10174	0.00134	0.0015
			-0.07958	-0.0443	-0.01677		0.10169	0.00133	0.00151
			-0.08008	-0.04437	-0.01682		0.10164	0.00133	0.00153
			-0.08058	-0.04443	-0.01686		0.10159	0.00133	0.00151
			-0.08108	-0.04448	-0.0169		0.10153	0.00133	0.00152
			-0.08158	-0.04454	-0.01694		0.10148	0.00133	0.00151
			-0.08209	-0.04461	-0.01699		0.10143	0.00133	0.00149
			-0.08259	-0.04466	-0.01703		0.10138	0.00133	0.00148
			-0.08309	-0.0447	-0.01706		0.10133	0.00133	0.00147
			-0.08359	-0.04474	-0.0171		0.10127	0.00133	0.00146
			-0.08409	-0.0448	-0.01714		0.10122	0.00132	0.00149
			-0.08459	-0.04488	-0.01719		0.10117	0.00132	0.00149
			-0.08509	-0.04493	-0.01723		0.10112	0.00132	0.0015
			-0.08559	-0.04497	-0.01727		0.10107	0.00132	0.00151
			-0.08609	-0.04502	-0.01731		0.10102	0.00132	0.00149
			-0.08659	-0.04507	-0.01735		0.10096	0.00132	0.00148
			-0.08709	-0.04514	-0.0174		0.10091	0.00132	0.00147
			-0.08759	-0.04519	-0.01744		0.10086	0.00132	0.00145
			-0.08809	-0.04523	-0.01747		0.10081	0.00132	0.00146
			-0.08859	-0.04527	-0.01752		0.10076	0.00132	0.00146
			-0.08909	-0.04534	-0.01757		0.10071	0.00132	0.00146
			-0.08959	-0.04542	-0.01762		0.10066	0.00132	0.0015
			-0.09009	-0.04547	-0.01766		0.10061	0.00132	0.00149
			-0.09059	-0.04552	-0.0177		0.10055	0.00131	0.00149
			-0.09109	-0.04557	-0.01775		0.1005	0.00131	0.00149
			-0.09159	-0.04564	-0.0178		0.10045	0.00131	0.00146
			-0.09209	-0.0457	-0.01784		0.1004	0.00131	0.00145
			-0.09259	-0.04574	-0.01788		0.10035	0.00131	0.00144
			-0.09309	-0.04578	-0.01792		0.1003	0.00131	0.00143
			-0.09359	-0.04583	-0.01796		0.10025	0.00131	0.00145
			-0.09409	-0.04591	-0.01802		0.1002	0.00131	0.00146
			-0.09459	-0.04598	-0.01807		0.10015	0.0013	0.00147
			-0.09509	-0.04602	-0.01811		0.1001	0.0013	0.00149
			-0.09559	-0.04606	-0.01815		0.10005	0.0013	0.00147
			-0.09609	-0.04611	-0.0182		0.1	0.0013	0.00147
			-0.09659	-0.04618	-0.01825
			-0.09709	-0.04624	-0.01829
			-0.09759	-0.04628	-0.01833
			-0.09809	-0.04632	-0.01838
			-0.09859	-0.04639	-0.01843
			-0.09909	-0.04648	-0.01849
			-0.09959	-0.04655	-0.01855
			-0.10009	-0.0466	-0.01859
			-0.10059	-0.04665	-0.01863
			-0.10109	-0.04671	-0.01869
			-0.10159	-0.04678	-0.01874
			-0.10209	-0.04684	-0.01879
			-0.10259	-0.04689	-0.01883
			-0.10309	-0.04694	-0.01887
			-0.10359	-0.047	-0.01893
			-0.10409	-0.04708	-0.01899
			-0.10459	-0.04714	-0.01904
			-0.10509	-0.04719	-0.01909
			-0.10559	-0.04724	-0.01914
			-0.10609	-0.0473	-0.01919
			-0.10659	-0.04737	-0.01925
			-0.10709	-0.04741	-0.0193
			-0.10759	-0.04746	-0.01934
			-0.10809	-0.04752	-0.01939
			-0.10859	-0.0476	-0.01945
			-0.10909	-0.04769	-0.01952
			-0.10959	-0.04776	-0.01957
			-0.11009	-0.04782	-0.01962
			-0.11059	-0.04787	-0.01967
			-0.11109	-0.04793	-0.01974
			-0.11159	-0.048	-0.0198
			-0.11209	-0.04804	-0.01984
			-0.11259	-0.04809	-0.01989
			-0.11309	-0.04815	-0.01995
			-0.11359	-0.04823	-0.02001
			-0.11409	-0.04832	-0.02007
			-0.11459	-0.04838	-0.02013
			-0.11509	-0.04843	-0.02018
			-0.11559	-0.04849	-0.02023
			-0.11609	-0.04856	-0.0203
			-0.11659	-0.04863	-0.02036
			-0.11709	-0.04867	-0.02041
			-0.11759	-0.04872	-0.02046
			-0.11809	-0.04878	-0.02052
			-0.11859	-0.04887	-0.0206
			-0.11909	-0.04895	-0.02066
			-0.11959	-0.04902	-0.02072
			-0.12009	-0.04908	-0.02078
			-0.12059	-0.04915	-0.02085
			-0.12109	-0.04924	-0.02092
			-0.12159	-0.0493	-0.02098
			-0.12209	-0.04936	-0.02103
			-0.12259	-0.04941	-0.02109
			-0.12309	-0.04949	-0.02116
			-0.12359	-0.04957	-0.02123
			-0.12409	-0.04964	-0.0213
			-0.12459	-0.0497	-0.02136
			-0.12509	-0.04976	-0.02142
			-0.12559	-0.04983	-0.02148
			-0.12609	-0.04991	-0.02155
			-0.12659	-0.04997	-0.02162
			-0.12709	-0.05002	-0.02168
			-0.12759	-0.05008	-0.02174
			-0.12809	-0.05016	-0.02181
			-0.12859	-0.05026	-0.0219
			-0.12909	-0.05033	-0.02196
			-0.12959	-0.0504	-0.02203
			-0.13009	-0.05046	-0.0221
			-0.13059	-0.05054	-0.02217
			-0.13109	-0.05062	-0.02224
			-0.13159	-0.05067	-0.02231
			-0.13209	-0.05072	-0.02237
			-0.13259	-0.05078	-0.02244
			-0.13309	-0.05087	-0.02252
			-0.13359	-0.05095	-0.0226
			-0.13409	-0.05101	-0.02267
			-0.13459	-0.05107	-0.02274
			-0.13509	-0.05114	-0.02281
			-0.13559	-0.05121	-0.02289
			-0.13609	-0.05128	-0.02297
			-0.13659	-0.05134	-0.02303
			-0.13709	-0.0514	-0.0231
			-0.13759	-0.05148	-0.02318
			-0.13809	-0.05158	-0.02328
			-0.13859	-0.05166	-0.02336
			-0.13909	-0.05172	-0.02344
			-0.13959	-0.05177	-0.02351
			-0.14009	-0.05183	-0.02359
			-0.14059	-0.05192	-0.02367
			-0.14109	-0.05198	-0.02375
			-0.14159	-0.05203	-0.02382
			-0.14209	-0.05209	-0.0239
			-0.14259	-0.05216	-0.02398
			-0.14309	-0.05225	-0.02407
			-0.14359	-0.05232	-0.02415
			-0.14409	-0.05238	-0.02423
			-0.14459	-0.05244	-0.02431
			-0.14509	-0.0525	-0.02439
			-0.14559	-0.05258	-0.02448
			-0.14609	-0.05263	-0.02456
			-0.14659	-0.05268	-0.02463
			-0.14709	-0.05274	-0.02472
			-0.14759	-0.05282	-0.02481
			-0.14809	-0.05291	-0.0249
			-0.14859	-0.05297	-0.02499
			-0.14909	-0.05303	-0.02507
			-0.14959	-0.05309	-0.02516
			-0.15009	-0.05316	-0.02525
			-0.15059	-0.05323	-0.02534
			-0.15109	-0.05328	-0.02542
			-0.15159	-0.05333	-0.02551
			-0.15209	-0.05339	-0.0256
			-0.15259	-0.05348	-0.02569
			-0.15309	-0.05355	-0.02579
			-0.15359	-0.0536	-0.02588
			-0.15409	-0.05365	-0.02596
			-0.15459	-0.05372	-0.02605
			-0.15509	-0.05379	-0.02615
			-0.15559	-0.05385	-0.02624
			-0.15608	-0.0539	-0.02633
			-0.15658	-0.05395	-0.02642
			-0.15708	-0.054	-0.02651
			-0.15758	-0.05407	-0.02661
			-0.15808	-0.05414	-0.02672
			-0.15858	-0.0542	-0.02681
			-0.15908	-0.05426	-0.02691
			-0.15958	-0.05433	-0.02701
			-0.16009	-0.0544	-0.02711
			-0.16059	-0.05446	-0.02721
			-0.16109	-0.05451	-0.02731
			-0.16158	-0.05456	-0.0274
			-0.16208	-0.05464	-0.0275
			-0.16258	-0.05472	-0.02761
			-0.16309	-0.05479	-0.02771
			-0.16359	-0.05484	-0.02781
			-0.16409	-0.05489	-0.0279
			-0.16459	-0.05496	-0.028
			-0.16509	-0.05503	-0.02811
			-0.16559	-0.05508	-0.02821
			-0.16609	-0.05514	-0.02831
			-0.16659	-0.05519	-0.02841
			-0.16708	-0.05526	-0.02852
			-0.16759	-0.05535	-0.02864
			-0.16809	-0.05541	-0.02874
			-0.16859	-0.05546	-0.02884
			-0.16909	-0.05552	-0.02895
			-0.16959	-0.05559	-0.02906
			-0.17009	-0.05567	-0.02917
			-0.17059	-0.05572	-0.02927
			-0.17109	-0.05578	-0.02937
			-0.17159	-0.05584	-0.02948
			-0.17209	-0.05591	-0.02959
			-0.17259	-0.05599	-0.02971
			-0.17309	-0.05605	-0.02981
			-0.17359	-0.0561	-0.02992
			-0.17409	-0.05616	-0.03003
			-0.17459	-0.05624	-0.03014
			-0.17509	-0.05631	-0.03026
			-0.17559	-0.05636	-0.03036
			-0.17609	-0.05641	-0.03047
			-0.17659	-0.05648	-0.03058
			-0.17709	-0.05658	-0.03071
			-0.17759	-0.05667	-0.03083
			-0.17809	-0.05672	-0.03094
			-0.17859	-0.05678	-0.03105
			-0.17909	-0.05685	-0.03116
			-0.17959	-0.05694	-0.03128
			-0.18009	-0.05701	-0.03139
			-0.18059	-0.05707	-0.0315
			-0.18109	-0.05712	-0.03161
			-0.18159	-0.0572	-0.03172
			-0.18209	-0.05729	-0.03185
			-0.18259	-0.05737	-0.03196
			-0.18309	-0.05744	-0.03208
			-0.18359	-0.0575	-0.03219
			-0.18409	-0.05758	-0.0323
			-0.18459	-0.05766	-0.03242
			-0.18509	-0.05772	-0.03254
			-0.18559	-0.05778	-0.03265
			-0.18609	-0.05785	-0.03276
			-0.18659	-0.05794	-0.03288
			-0.18709	-0.05804	-0.03301
			-0.18759	-0.05812	-0.03313
			-0.18809	-0.05819	-0.03325
			-0.18859	-0.05827	-0.03337
			-0.18909	-0.05835	-0.03349
			-0.18959	-0.05845	-0.03361
			-0.19009	-0.05852	-0.03372
			-0.19059	-0.05858	-0.03383
			-0.19109	-0.05866	-0.03395
			-0.19159	-0.05876	-0.03408
			-0.19209	-0.05886	-0.03421
			-0.19259	-0.05895	-0.03432
			-0.19309	-0.05903	-0.03444
			-0.19359	-0.05911	-0.03456
			-0.19409	-0.0592	-0.03468
			-0.19459	-0.05929	-0.0348
			-0.19509	-0.05936	-0.03491
			-0.19559	-0.05944	-0.03503
			-0.19609	-0.05952	-0.03515
			-0.19659	-0.05962	-0.03527
			-0.19709	-0.05973	-0.0354
			-0.19759	-0.05982	-0.03552
			-0.19809	-0.05991	-0.03565
			-0.19859	-0.06	-0.03577
			-0.19909	-0.06011	-0.03589
			-0.19959	-0.06021	-0.03601
			-0.20009	-0.06029	-0.03613
			-0.20059	-0.06037	-0.03624
			-0.20109	-0.06046	-0.03636
			-0.20159	-0.06057	-0.03649
			-0.20209	-0.06067	-0.03662
			-0.20259	-0.06076	-0.03673
			-0.20309	-0.06086	-0.03685
			-0.20359	-0.06096	-0.03697
			-0.20409	-0.06107	-0.03709
			-0.20459	-0.06117	-0.03721
			-0.20509	-0.06125	-0.03733
			-0.20559	-0.06134	-0.03744
			-0.20609	-0.06145	-0.03756
			-0.20659	-0.06157	-0.0377
			-0.20709	-0.06169	-0.03782
			-0.20759	-0.06179	-0.03794
			-0.20809	-0.06189	-0.03806
			-0.20859	-0.062	-0.03818
			-0.20909	-0.06211	-0.0383
			-0.20959	-0.06221	-0.03842
			-0.21009	-0.0623	-0.03853
			-0.21059	-0.0624	-0.03865
			-0.21109	-0.06252	-0.03877
			-0.21159	-0.06264	-0.0389
			-0.21209	-0.06275	-0.03901
			-0.21259	-0.06286	-0.03913
			-0.21309	-0.06296	-0.03924
			-0.21359	-0.06307	-0.03937
			-0.21409	-0.06319	-0.03949
			-0.21459	-0.06328	-0.0396
			-0.21509	-0.06338	-0.03971
			-0.21559	-0.0635	-0.03983
			-0.21609	-0.06364	-0.03996
			-0.21659	-0.06377	-0.04009
			-0.21709	-0.06388	-0.0402
			-0.21759	-0.06398	-0.04031
			-0.21809	-0.06408	-0.04043
			-0.21859	-0.0642	-0.04055
			-0.21909	-0.06432	-0.04067
			-0.21959	-0.06442	-0.04078
			-0.22009	-0.06453	-0.04089
			-0.22059	-0.06465	-0.041
			-0.22109	-0.06478	-0.04112
			-0.22159	-0.0649	-0.04125
			-0.2221	-0.065	-0.04136
			-0.2226	-0.06511	-0.04147
			-0.22309	-0.06523	-0.04158
			-0.22359	-0.06536	-0.0417
			-0.22409	-0.06547	-0.04182
			-0.2246	-0.06558	-0.04192
			-0.22509	-0.06569	-0.04203
			-0.22559	-0.06581	-0.04214
			-0.22609	-0.06595	-0.04227
			-0.22659	-0.06608	-0.04238
			-0.22709	-0.0662	-0.04249
			-0.22759	-0.06631	-0.0426
			-0.22809	-0.06643	-0.04272
			-0.22859	-0.06657	-0.04284
			-0.22909	-0.06668	-0.04295
			-0.22959	-0.0668	-0.04305
			-0.23009	-0.06691	-0.04316
			-0.23059	-0.06704	-0.04327
			-0.23109	-0.06718	-0.04339
			-0.23159	-0.0673	-0.0435
			-0.23209	-0.06741	-0.0436
			-0.23259	-0.06752	-0.04371
			-0.23309	-0.06764	-0.04382
			-0.23359	-0.06777	-0.04393
			-0.23409	-0.06789	-0.04404
			-0.23459	-0.06801	-0.04414
			-0.23509	-0.06813	-0.04424
			-0.23559	-0.06826	-0.04435
			-0.23609	-0.0684	-0.04447
			-0.23658	-0.06854	-0.04458
			-0.23708	-0.06867	-0.04468
			-0.23759	-0.06879	-0.04479
			-0.23809	-0.06893	-0.0449
			-0.23859	-0.06906	-0.04501
			-0.23909	-0.06918	-0.04511
			-0.23959	-0.06929	-0.04521
			-0.24009	-0.06941	-0.04531
			-0.24059	-0.06955	-0.04543
			-0.24109	-0.06969	-0.04554
			-0.24159	-0.0698	-0.04564
			-0.24209	-0.06992	-0.04574
			-0.24259	-0.07004	-0.04584
			-0.24309	-0.07018	-0.04594
			-0.24359	-0.07031	-0.04605
			-0.24409	-0.07043	-0.04614
			-0.24459	-0.07055	-0.04624
			-0.24509	-0.07068	-0.04634
			-0.24559	-0.07082	-0.04646
			-0.24609	-0.07095	-0.04657
			-0.24659	-0.07107	-0.04666
			-0.24709	-0.07119	-0.04676
			-0.24759	-0.07132	-0.04686
			-0.24809	-0.07147	-0.04697
			-0.24859	-0.07159	-0.04706
			-0.24909	-0.07171	-0.04716
			-0.24959	-0.07182	-0.04725
			-0.25009	-0.07195	-0.04735
			-0.25059	-0.07209	-0.04746
			-0.25109	-0.07221	-0.04756
			-0.25159	-0.07233	-0.04765
			-0.25209	-0.07245	-0.04775
			-0.25259	-0.07258	-0.04784
			-0.25309	-0.07271	-0.04794
			-0.25359	-0.07282	-0.04804
			-0.25409	-0.07294	-0.04813
			-0.25459	-0.07307	-0.04822
			-0.25509	-0.07322	-0.04833
			-0.25559	-0.07336	-0.04844
			-0.25609	-0.07348	-0.04853
			-0.25659	-0.0736	-0.04862
			-0.25709	-0.07372	-0.04872
			-0.25759	-0.07385	-0.04882
			-0.25809	-0.07398	-0.04892
			-0.25859	-0.07409	-0.04901
			-0.25909	-0.07421	-0.0491
			-0.25959	-0.07433	-0.04919
			-0.26009	-0.07447	-0.04928
			-0.26059	-0.07461	-0.04938
			-0.26109	-0.07473	-0.04947
			-0.26159	-0.07485	-0.04955
			-0.26209	-0.07497	-0.04964
			-0.26259	-0.07511	-0.04973
			-0.26309	-0.07524	-0.04983
			-0.26359	-0.07536	-0.04991
			-0.26409	-0.07548	-0.05
			-0.26459	-0.0756	-0.05009
			-0.26509	-0.07574	-0.05019
			-0.26559	-0.07587	-0.05029
			-0.26609	-0.07598	-0.05037
			-0.26659	-0.0761	-0.05046
			-0.26709	-0.07622	-0.05055
			-0.26759	-0.07635	-0.05065
			-0.26809	-0.07647	-0.05074
			-0.26859	-0.07659	-0.05082
			-0.26909	-0.07671	-0.05091
			-0.26959	-0.07684	-0.051
			-0.27009	-0.07698	-0.05109
			-0.27059	-0.0771	-0.05118
			-0.27109	-0.07721	-0.05126
			-0.27159	-0.07733	-0.05134
			-0.27209	-0.07745	-0.05143
			-0.27259	-0.07758	-0.05152
			-0.27309	-0.0777	-0.0516
			-0.27359	-0.07782	-0.05168
			-0.27409	-0.07793	-0.05176
			-0.27458	-0.07806	-0.05185
			-0.27509	-0.07821	-0.05195
			-0.27559	-0.07833	-0.05203
			-0.27609	-0.07845	-0.05212
			-0.27659	-0.07857	-0.0522
			-0.27709	-0.07869	-0.05229
			-0.27759	-0.07882	-0.05238
			-0.27809	-0.07894	-0.05246
			-0.27859	-0.07905	-0.05254
			-0.27909	-0.07916	-0.05262
			-0.27959	-0.07929	-0.05271
			-0.28009	-0.07941	-0.0528
			-0.28059	-0.07953	-0.05288
			-0.28109	-0.07964	-0.05296
			-0.28159	-0.07977	-0.05304
			-0.28209	-0.0799	-0.05313
			-0.28259	-0.08002	-0.05321
			-0.28309	-0.08012	-0.05329
			-0.28359	-0.08023	-0.05336
			-0.28409	-0.08036	-0.05344
			-0.28459	-0.08051	-0.05354
			-0.28509	-0.08064	-0.05362
			-0.28559	-0.08075	-0.0537
			-0.28609	-0.08086	-0.05378
			-0.28659	-0.08097	-0.05386
			-0.28709	-0.0811	-0.05395
			-0.28759	-0.08123	-0.05403
			-0.28809	-0.08135	-0.0541
			-0.28859	-0.08146	-0.05417
			-0.28909	-0.08158	-0.05426
			-0.28959	-0.08171	-0.05434
			-0.29009	-0.08182	-0.05443
			-0.29059	-0.08194	-0.0545
			-0.29109	-0.08205	-0.05458
			-0.29159	-0.08217	-0.05465
			-0.29209	-0.08229	-0.05473
			-0.29259	-0.0824	-0.05481
			-0.29309	-0.08251	-0.05488
			-0.29359	-0.08263	-0.05496
			-0.29409	-0.08275	-0.05504
			-0.29459	-0.08289	-0.05514
			-0.29509	-0.083	-0.05522
			-0.29559	-0.08312	-0.05529
			-0.29609	-0.08323	-0.05536
			-0.29659	-0.08335	-0.05544
			-0.29709	-0.08348	-0.05552
			-0.2976	-0.08359	-0.05559
			-0.29809	-0.08369	-0.05566
			-0.29859	-0.0838	-0.05574
			-0.29909	-0.08393	-0.05582
			-0.29959	-0.08407	-0.05592
			-0.30009	-0.08415	-0.05598
			-0.30059	-0.08404	-0.05591
			-0.30085	-0.08226	-0.05479
			-0.30077	-0.0781	-0.05196
			-0.30066	-0.07407	-0.04915
			-0.3003	-0.07128	-0.0473
			-0.29985	-0.06915	-0.04602
			-0.29936	-0.06739	-0.04504
			-0.29887	-0.06585	-0.04423
			-0.29837	-0.06444	-0.04352
			-0.29788	-0.06311	-0.04287
			-0.29738	-0.06186	-0.04225
			-0.29688	-0.06068	-0.04168
			-0.29638	-0.05956	-0.04114
			-0.29588	-0.05848	-0.04063
			-0.29538	-0.05743	-0.04013
			-0.29487	-0.0564	-0.03964
			-0.29437	-0.05544	-0.03919
			-0.29387	-0.05453	-0.03875
			-0.29338	-0.05363	-0.03833
			-0.29288	-0.05275	-0.03791
			-0.29238	-0.05189	-0.03749
			-0.29188	-0.05106	-0.03709
			-0.29138	-0.05025	-0.03671
			-0.29088	-0.04946	-0.03633
			-0.29038	-0.04868	-0.03595
			-0.28988	-0.04792	-0.03558
			-0.28938	-0.04718	-0.03523
			-0.28888	-0.04647	-0.03489
			-0.28838	-0.04577	-0.03455
			-0.28788	-0.04507	-0.0342
			-0.28738	-0.04439	-0.03387
			-0.28688	-0.04372	-0.03355
			-0.28638	-0.04307	-0.03323
			-0.28588	-0.04244	-0.03291
			-0.28538	-0.04181	-0.03259
			-0.28488	-0.04119	-0.03229
			-0.28438	-0.0406	-0.032
			-0.28388	-0.04002	-0.03172
			-0.28338	-0.03945	-0.03143
			-0.28288	-0.03887	-0.03114
			-0.28238	-0.03831	-0.03085
			-0.28188	-0.03777	-0.03057
			-0.28138	-0.03723	-0.0303
			-0.28088	-0.0367	-0.03003
			-0.28038	-0.03616	-0.02975
			-0.27988	-0.03565	-0.02949
			-0.27938	-0.03515	-0.02924
			-0.27888	-0.03466	-0.02899
			-0.27838	-0.03416	-0.02874
			-0.27788	-0.03367	-0.02848
			-0.27738	-0.03319	-0.02824
			-0.27688	-0.03272	-0.028
			-0.27638	-0.03226	-0.02776
			-0.27588	-0.03179	-0.02753
			-0.27538	-0.03134	-0.02729
			-0.27488	-0.0309	-0.02706
			-0.27438	-0.03048	-0.02684
			-0.27388	-0.03006	-0.02662
			-0.27338	-0.02962	-0.02639
			-0.27288	-0.02919	-0.02616
			-0.27238	-0.02878	-0.02595
			-0.27188	-0.02837	-0.02573
			-0.27138	-0.02797	-0.02551
			-0.27089	-0.02756	-0.02529
			-0.27038	-0.02715	-0.02507
			-0.26989	-0.02677	-0.02487
			-0.26939	-0.0264	-0.02467
			-0.26889	-0.02603	-0.02447
			-0.26839	-0.02564	-0.02426
			-0.26789	-0.02526	-0.02406
			-0.26738	-0.02489	-0.02386
			-0.26688	-0.02454	-0.02367
			-0.26638	-0.02418	-0.02348
			-0.26589	-0.02381	-0.02327
			-0.26538	-0.02346	-0.02308
			-0.26488	-0.02313	-0.0229
			-0.26438	-0.02279	-0.02272
			-0.26389	-0.02246	-0.02254
			-0.26339	-0.02211	-0.02235
			-0.26289	-0.02177	-0.02216
			-0.26239	-0.02145	-0.02198
			-0.26189	-0.02113	-0.0218
			-0.26139	-0.02081	-0.02162
			-0.26089	-0.02047	-0.02143
			-0.26039	-0.02016	-0.02126
			-0.25989	-0.01985	-0.02109
			-0.25939	-0.01955	-0.02092
			-0.25889	-0.01925	-0.02075
			-0.25839	-0.01893	-0.02057
			-0.25789	-0.01863	-0.0204
			-0.25739	-0.01833	-0.02024
			-0.25689	-0.01804	-0.02007
			-0.25639	-0.01774	-0.0199
			-0.25588	-0.01743	-0.01972
			-0.25538	-0.01714	-0.01956
			-0.25488	-0.01688	-0.01941
			-0.25438	-0.01661	-0.01926
			-0.25388	-0.01633	-0.0191
			-0.25338	-0.01604	-0.01894
			-0.25288	-0.01577	-0.01878
			-0.25238	-0.0155	-0.01863
			-0.25189	-0.01524	-0.01847
			-0.25139	-0.01496	-0.01831
			-0.25088	-0.01469	-0.01815
			-0.25038	-0.01443	-0.018
			-0.24989	-0.01418	-0.01786
			-0.24939	-0.01392	-0.01771
			-0.24889	-0.01366	-0.01756
			-0.24838	-0.0134	-0.0174
			-0.24788	-0.01315	-0.01725
			-0.24739	-0.0129	-0.01711
			-0.24688	-0.01265	-0.01696
			-0.24638	-0.01239	-0.01681
			-0.24588	-0.01214	-0.01666
			-0.24538	-0.01191	-0.01653
			-0.24488	-0.01168	-0.01639
			-0.24438	-0.01144	-0.01625
			-0.24389	-0.01119	-0.01611
			-0.24339	-0.01096	-0.01596
			-0.24289	-0.01073	-0.01583
			-0.24239	-0.01049	-0.01569
			-0.24188	-0.01026	-0.01555
			-0.24139	-0.01002	-0.01541
			-0.24088	-0.00979	-0.01527
			-0.24038	-0.00957	-0.01514
			-0.23988	-0.00936	-0.01501
			-0.23939	-0.00913	-0.01488
			-0.23889	-0.0089	-0.01474
			-0.23838	-0.00867	-0.0146
			-0.23788	-0.00846	-0.01447
			-0.23738	-0.00825	-0.01434
			-0.23688	-0.00803	-0.01421
			-0.23638	-0.00781	-0.01407
			-0.23588	-0.00762	-0.01395
			-0.23538	-0.00741	-0.01383
			-0.23489	-0.00721	-0.01371
			-0.23439	-0.007	-0.01358
			-0.23389	-0.00678	-0.01345
			-0.23339	-0.00658	-0.01332
			-0.23289	-0.00638	-0.01319
			-0.23239	-0.00617	-0.01307
			-0.23189	-0.00596	-0.01294
			-0.23139	-0.00575	-0.01281
			-0.23089	-0.00556	-0.01269
			-0.23039	-0.00537	-0.01257
			-0.22989	-0.00518	-0.01245
			-0.22939	-0.00497	-0.01233
			-0.22889	-0.00477	-0.0122
			-0.22839	-0.00457	-0.01208
			-0.22789	-0.00438	-0.01196
			-0.22739	-0.00419	-0.01184
			-0.22689	-0.00399	-0.01171
			-0.22639	-0.0038	-0.01158
			-0.22589	-0.00362	-0.01147
			-0.22539	-0.00344	-0.01136
			-0.22489	-0.00326	-0.01125
			-0.22439	-0.00307	-0.01113
			-0.22389	-0.00288	-0.011
			-0.22339	-0.0027	-0.01089
			-0.22289	-0.00252	-0.01078
			-0.22239	-0.00234	-0.01066
			-0.22189	-0.00214	-0.01054
			-0.22139	-0.00196	-0.01042
			-0.22089	-0.00179	-0.01031
			-0.22039	-0.00161	-0.0102
			-0.21989	-0.00144	-0.01009
			-0.21939	-0.00125	-0.00997
			-0.21889	-0.00107	-0.00985
			-0.21839	-0.000899538	-0.00974
			-0.21789	-0.000727384	-0.00963
			-0.21739	-0.000550265	-0.00951
			-0.21689	-0.000355099	-0.00939
			-0.21639	-0.000180446	-0.00928
			-0.21589	-3.47242e-05	-0.00918
			-0.21539	0.000120597	-0.00908
			-0.21489	0.000291709	-0.00897
			-0.21439	0.000469826	-0.00885
			-0.21389	0.000637291	-0.00874
			-0.21339	0.000799865	-0.00864
			-0.21289	0.000964204	-0.00853
			-0.21239	0.00114	-0.00841
			-0.21189	0.00131	-0.0083
			-0.21139	0.00147	-0.00819
			-0.21089	0.00162	-0.00809
			-0.21039	0.00178	-0.00799
			-0.20989	0.00195	-0.00787
			-0.20939	0.00212	-0.00776
			-0.20889	0.00228	-0.00766
			-0.20839	0.00244	-0.00755
			-0.20789	0.0026	-0.00745
			-0.20739	0.00276	-0.00733
			-0.20689	0.00293	-0.00722
			-0.20639	0.00308	-0.00712
			-0.20589	0.00322	-0.00703
			-0.20539	0.00337	-0.00693
			-0.20489	0.00353	-0.00682
			-0.20439	0.00369	-0.00671
			-0.20389	0.00384	-0.00661
			-0.20339	0.004	-0.00651
			-0.20289	0.00415	-0.0064
			-0.20239	0.00432	-0.00629
			-0.20189	0.00447	-0.00618
			-0.20139	0.00461	-0.00609
			-0.20089	0.00476	-0.00599
			-0.20039	0.00491	-0.00589
			-0.19989	0.00507	-0.00578
			-0.19939	0.00522	-0.00568
			-0.19889	0.00537	-0.00558
			-0.19839	0.00551	-0.00548
			-0.19789	0.00567	-0.00538
			-0.19739	0.00582	-0.00527
			-0.19689	0.00596	-0.00517
			-0.19639	0.00609	-0.00509
			-0.19589	0.00623	-0.00499
			-0.19539	0.00637	-0.0049
			-0.19489	0.00653	-0.00479
			-0.19439	0.00667	-0.00469
			-0.19389	0.00681	-0.00459
			-0.19339	0.00695	-0.0045
			-0.19289	0.0071	-0.0044
			-0.19239	0.00726	-0.00429
			-0.19189	0.0074	-0.00419
			-0.19139	0.00753	-0.00411
			-0.19089	0.00766	-0.00401
			-0.19039	0.00781	-0.00391
			-0.18989	0.00796	-0.00381
			-0.18939	0.0081	-0.00371
			-0.18889	0.00824	-0.00362
			-0.18839	0.00837	-0.00352
			-0.18789	0.00852	-0.00342
			-0.18739	0.00867	-0.00332
			-0.18689	0.00879	-0.00323
			-0.18639	0.00892	-0.00315
			-0.18589	0.00905	-0.00306
			-0.18539	0.0092	-0.00296
			-0.18489	0.00934	-0.00286
			-0.18439	0.00947	-0.00277
			-0.18389	0.0096	-0.00268
			-0.18339	0.00974	-0.00258
			-0.18289	0.00988	-0.00248
			-0.18239	0.01002	-0.00239
			-0.18189	0.01015	-0.0023
			-0.18139	0.01027	-0.00222
			-0.18089	0.01041	-0.00213
			-0.18039	0.01055	-0.00203
			-0.17989	0.01069	-0.00193
			-0.17939	0.01082	-0.00184
			-0.17889	0.01095	-0.00175
			-0.17839	0.01108	-0.00166
			-0.17789	0.01124	-0.00156
			-0.17738	0.01137	-0.00147
			-0.17688	0.01148	-0.00139
			-0.17639	0.0116	-0.00131
			-0.17589	0.01172	-0.00122
			-0.17539	0.01187	-0.00113
			-0.17489	0.01199	-0.00104
			-0.17439	0.01212	-0.000955382
			-0.17389	0.01225	-0.00086883
			-0.17339	0.01238	-0.000778052
			-0.17289	0.01252	-0.000681936
			-0.17239	0.01265	-0.000597414
			-0.17189	0.01276	-0.000518064
			-0.17139	0.01288	-0.000435592
			-0.17089	0.01302	-0.00034804
			-0.17039	0.01316	-0.000254139
			-0.16989	0.01328	-0.000169058
			-0.16939	0.01341	-8.73678e-05
			-0.16889	0.01353	-3.41857e-06
			-0.16839	0.01367	8.61768e-05
			-0.16789	0.01381	0.00017889
			-0.16738	0.01392	0.000257518
			-0.16688	0.01403	0.000332085
			-0.16639	0.01415	0.000410983
			-0.16589	0.01428	0.000497407
			-0.16539	0.01442	0.000586354
			-0.16489	0.01454	0.000666839
			-0.16439	0.01466	0.00074676
			-0.16389	0.01479	0.000828439
			-0.16339	0.01493	0.000917779
			-0.16288	0.01506	0.001
			-0.16238	0.01517	0.00108
			-0.16188	0.01528	0.00115
			-0.16139	0.01541	0.00123
			-0.16088	0.01554	0.00132
			-0.16038	0.01567	0.0014
			-0.15988	0.01579	0.00148
			-0.15938	0.01591	0.00156
			-0.15888	0.01604	0.00164
			-0.15838	0.01617	0.00172
			-0.15788	0.01628	0.0018
			-0.15738	0.01639	0.00186
			-0.15688	0.0165	0.00193
			-0.15639	0.01663	0.00201
			-0.15589	0.01676	0.0021
			-0.15539	0.01688	0.00217
			-0.15489	0.017	0.00225
			-0.15439	0.01712	0.00232
			-0.15389	0.01724	0.0024
			-0.15339	0.01738	0.00248
			-0.15289	0.0175	0.00256
			-0.15239	0.01761	0.00262
			-0.15189	0.01773	0.00269
			-0.15139	0.01785	0.00277
			-0.15089	0.01798	0.00285
			-0.15039	0.01811	0.00292
			-0.14989	0.01822	0.003
			-0.14939	0.01834	0.00307
			-0.14889	0.01847	0.00314
			-0.14839	0.0186	0.00322
			-0.14789	0.01872	0.00329
			-0.14739	0.01882	0.00335
			-0.14689	0.01894	0.00342
			-0.14639	0.01907	0.00349
			-0.14589	0.0192	0.00357
			-0.14539	0.01931	0.00364
			-0.14489	0.01943	0.00371
			-0.14439	0.01955	0.00377
			-0.14389	0.01968	0.00385
			-0.14339	0.01981	0.00392
			-0.14289	0.01992	0.00399
			-0.14239	0.02004	0.00405
			-0.14189	0.02015	0.00411
			-0.14139	0.02029	0.00419
			-0.14089	0.02041	0.00426
			-0.14039	0.02053	0.00433
			-0.13989	0.02065	0.00439
			-0.13939	0.02077	0.00446
			-0.13889	0.02091	0.00454
			-0.13839	0.02104	0.00461
			-0.13788	0.02114	0.00466
			-0.13739	0.02124	0.00472
			-0.13689	0.02136	0.00478
			-0.13639	0.02149	0.00485
			-0.13589	0.02162	0.00492
			-0.13539	0.02173	0.00498
			-0.13489	0.02185	0.00504
			-0.13439	0.02197	0.0051
			-0.13389	0.02211	0.00518
			-0.13339	0.02223	0.00524
			-0.13289	0.02234	0.00529
			-0.13239	0.02245	0.00535
			-0.13189	0.02257	0.00542
			-0.13139	0.02271	0.00549
			-0.13089	0.02284	0.00555
			-0.13039	0.02295	0.00561
			-0.12989	0.02307	0.00567
			-0.12939	0.0232	0.00573
			-0.12889	0.02334	0.0058
			-0.12839	0.02345	0.00586
			-0.12789	0.02356	0.00591
			-0.12739	0.02368	0.00596
			-0.12689	0.0238	0.00602
			-0.12639	0.02393	0.00609
			-0.12589	0.02405	0.00615
			-0.12539	0.02418	0.0062
			-0.12489	0.0243	0.00626
			-0.12439	0.02444	0.00633
			-0.12389	0.02457	0.00639
			-0.12338	0.02468	0.00645
			-0.12289	0.0248	0.0065
			-0.12239	0.02492	0.00655
			-0.12189	0.02505	0.00662
			-0.12139	0.02518	0.00668
			-0.12089	0.02531	0.00674
			-0.12039	0.02543	0.00679
			-0.11988	0.02555	0.00685
			-0.11938	0.02569	0.00691
			-0.11888	0.02581	0.00697
			-0.11838	0.02592	0.00701
			-0.11788	0.02604	0.00706
			-0.11739	0.02616	0.00711
			-0.11689	0.02629	0.00718
			-0.11639	0.02643	0.00724
			-0.11589	0.02655	0.00729
			-0.11539	0.02667	0.00734
			-0.11489	0.0268	0.0074
			-0.11439	0.02694	0.00746
			-0.11389	0.02706	0.00751
			-0.11339	0.02718	0.00756
			-0.11289	0.0273	0.00761
			-0.11239	0.02742	0.00767
			-0.11189	0.02757	0.00773
			-0.11139	0.0277	0.00778
			-0.11089	0.02782	0.00783
			-0.11039	0.02795	0.00789
			-0.10989	0.02808	0.00794
			-0.10939	0.02823	0.008
			-0.10889	0.02835	0.00805
			-0.10839	0.02846	0.0081
			-0.10789	0.02859	0.00814
			-0.10739	0.02872	0.0082
			-0.10689	0.02886	0.00826
			-0.10639	0.02899	0.00831
			-0.10589	0.02912	0.00836
			-0.10539	0.02925	0.00841
			-0.10489	0.02938	0.00847
			-0.10439	0.02952	0.00852
			-0.10389	0.02965	0.00857
			-0.10339	0.02977	0.00862
			-0.10289	0.0299	0.00867
			-0.10239	0.03004	0.00872
			-0.10189	0.03019	0.00878
			-0.10139	0.03032	0.00883
			-0.10089	0.03045	0.00888
			-0.10039	0.03058	0.00893
			-0.09989	0.03073	0.00899
			-0.09938	0.03088	0.00905
			-0.09888	0.03099	0.00909
			-0.09838	0.03111	0.00913
			-0.09789	0.03123	0.00918
			-0.09739	0.03138	0.00923
			-0.09689	0.03152	0.00929
			-0.09639	0.03165	0.00933
			-0.09589	0.03178	0.00938
			-0.09539	0.03192	0.00943
			-0.09489	0.03207	0.00949
			-0.09439	0.03221	0.00954
			-0.09389	0.03234	0.00959
			-0.09339	0.03246	0.00963
			-0.09289	0.0326	0.00968
			-0.09239	0.03275	0.00974
			-0.09189	0.0329	0.00979
			-0.09139	0.03303	0.00984
			-0.09089	0.03317	0.00989
			-0.09039	0.03331	0.00994
			-0.08989	0.03347	0.01
			-0.08938	0.03361	0.01005
			-0.08889	0.03373	0.01009
			-0.08839	0.03386	0.01013
			-0.08789	0.03399	0.01018
			-0.08739	0.03415	0.01024
			-0.08689	0.03429	0.01029
			-0.08639	0.03442	0.01033
			-0.08589	0.03456	0.01038
			-0.08539	0.03472	0.01044
			-0.08489	0.03487	0.01049
			-0.08438	0.03501	0.01054
			-0.08388	0.03513	0.01058
			-0.08338	0.03527	0.01063
			-0.08288	0.03543	0.01068
			-0.08238	0.03559	0.01074
			-0.08188	0.03573	0.01078
			-0.08138	0.03587	0.01083
			-0.08088	0.03602	0.01088
			-0.08038	0.03617	0.01093
			-0.07988	0.03631	0.01098
			-0.07938	0.03644	0.01102
			-0.07888	0.03658	0.01106
			-0.07838	0.03672	0.01111
			-0.07789	0.03688	0.01116
			-0.07738	0.03703	0.01122
			-0.07689	0.03717	0.01126
			-0.07639	0.03731	0.01131
			-0.07589	0.03746	0.01136
			-0.07539	0.03762	0.01141
			-0.07489	0.03777	0.01147
			-0.07439	0.03791	0.01151
			-0.07389	0.03805	0.01155
			-0.07339	0.03821	0.0116
			-0.07289	0.03837	0.01166
			-0.07239	0.03852	0.01171
			-0.07189	0.03867	0.01176
			-0.07139	0.03882	0.0118
			-0.07089	0.03898	0.01185
			-0.07039	0.03914	0.01191
			-0.06989	0.03929	0.01196
			-0.06939	0.03943	0.012
			-0.06889	0.03956	0.01204
			-0.06839	0.03971	0.01209
			-0.06789	0.03988	0.01215
			-0.06739	0.04004	0.01219
			-0.06689	0.04018	0.01224
			-0.06639	0.04033	0.01229
			-0.06589	0.04049	0.01234
			-0.06539	0.04066	0.0124
			-0.06489	0.0408	0.01244
			-0.06439	0.04094	0.01248
			-0.06389	0.04108	0.01253
			-0.06339	0.04124	0.01258
			-0.06289	0.04141	0.01264
			-0.06239	0.04156	0.01269
			-0.06189	0.04171	0.01273
			-0.06139	0.04186	0.01278
			-0.06089	0.04202	0.01284
			-0.06038	0.04219	0.01289
			-0.05988	0.04233	0.01294
			-0.05938	0.04246	0.01297
			-0.05888	0.04259	0.01301
			-0.05839	0.04274	0.01306
			-0.05789	0.04291	0.01312
			-0.05739	0.04306	0.01316
			-0.05689	0.0432	0.01321
			-0.05639	0.04335	0.01326
			-0.05589	0.04351	0.01331
			-0.05539	0.04366	0.01336
			-0.05489	0.0438	0.0134
			-0.05439	0.04393	0.01344
			-0.05389	0.04408	0.01349
			-0.05339	0.04425	0.01354
			-0.05289	0.0444	0.01359
			-0.05239	0.04454	0.01364
			-0.05189	0.04468	0.01368
			-0.05139	0.04482	0.01373
			-0.05089	0.04499	0.01379
			-0.05038	0.04513	0.01383
			-0.04988	0.04526	0.01387
			-0.04939	0.04539	0.01391
			-0.04889	0.04553	0.01396
			-0.04839	0.04568	0.01401
			-0.04789	0.04582	0.01406
			-0.04739	0.04595	0.0141
			-0.04689	0.04608	0.01415
			-0.04639	0.04622	0.0142
			-0.04589	0.04638	0.01425
			-0.04538	0.0465	0.01429
			-0.04488	0.04662	0.01433
			-0.04438	0.04673	0.01437
			-0.04389	0.04687	0.01442
			-0.04339	0.04702	0.01447
			-0.04288	0.04714	0.01452
			-0.04238	0.04727	0.01456
			-0.04188	0.04739	0.0146
			-0.04138	0.04752	0.01465
			-0.04088	0.04765	0.0147
			-0.04038	0.04775	0.01473
			-0.03988	0.04785	0.01477
			-0.03938	0.04795	0.0148
			-0.03888	0.04807	0.01485
			-0.03838	0.04819	0.0149
			-0.03788	0.0483	0.01494
			-0.03739	0.0484	0.01498
			-0.03689	0.04851	0.01503
			-0.03639	0.04862	0.01507
			-0.03589	0.04874	0.01512
			-0.03539	0.04883	0.01516
			-0.03489	0.04892	0.01519
			-0.03439	0.04902	0.01523
			-0.03389	0.04913	0.01528
			-0.03339	0.04924	0.01532
			-0.03289	0.04933	0.01536
			-0.03239	0.04942	0.0154
			-0.03189	0.04951	0.01544
			-0.03139	0.04963	0.0155
			-0.03088	0.04972	0.01554
			-0.03038	0.04978	0.01556
			-0.02989	0.04985	0.0156
			-0.02939	0.04993	0.01563
			-0.02889	0.05002	0.01568
			-0.02839	0.05011	0.01572
			-0.02789	0.05018	0.01576
			-0.02739	0.05025	0.0158
			-0.02689	0.05033	0.01584
			-0.02639	0.05043	0.01589
			-0.02588	0.0505	0.01592
			-0.02538	0.05055	0.01595
			-0.02489	0.05061	0.01599
			-0.02439	0.05069	0.01603
			-0.02389	0.05078	0.01607
			-0.02338	0.05086	0.01611
			-0.02288	0.05092	0.01615
			-0.02238	0.05099	0.01618
			-0.02188	0.05106	0.01623
			-0.02138	0.05115	0.01627
			-0.02088	0.0512	0.0163
			-0.02038	0.05124	0.01633
			-0.01988	0.05129	0.01636
			-0.01938	0.05134	0.0164
			-0.01888	0.05141	0.01644
			-0.01838	0.05147	0.01647
			-0.01788	0.05152	0.01651
			-0.01738	0.05158	0.01654
			-0.01688	0.05165	0.01659
			-0.01638	0.05172	0.01663
			-0.01588	0.05176	0.01666
			-0.01538	0.0518	0.01669
			-0.01488	0.05185	0.01672
			-0.01438	0.05192	0.01676
			-0.01388	0.05199	0.0168
			-0.01338	0.05204	0.01684
			-0.01288	0.05209	0.01687
			-0.01238	0.05215	0.01691
			-0.01188	0.05222	0.01695
			-0.01138	0.05228	0.01699
			-0.01088	0.05231	0.01701
			-0.01038	0.05234	0.01704
			-0.00988	0.05239	0.01707
			-0.00938	0.05246	0.01711
			-0.00888	0.05252	0.01715
			-0.00838	0.05256	0.01718
			-0.00788	0.0526	0.01722
			-0.00738	0.05266	0.01725
			-0.00688	0.05273	0.0173
			-0.00638	0.05278	0.01733
			-0.00588	0.05281	0.01736
			-0.00538	0.05286	0.01739
			-0.00488	0.05291	0.01742
			-0.00438	0.05298	0.01746
			-0.00388	0.05304	0.0175
[truncated: 806 more rows]
